# Supplementary material for: Signal-sensing triggers the shutdown of HemKR, regulating heme and iron metabolism in the spirochete Leptospira biflexa
Source: PLoS One. 2024 Sep 26;19(9):e0311040. doi: 10.1371/journal.pone.0311040 (PMC11426443; doi:10.1371/journal.pone.0311040)
Supplement: S1 Table — Used in this study for genotyping, mutagenesis and qRT-PCR, as indicated. (XLSX) [file pone.0311040.s003.xlsx]

## Sheet: Hoja1
S1 Table. List of Oligonucleotides
Genotyping
HemK_Fw	GAGATTTCGTCGAAGTTCAAAGTTG
HemR_Rev	CAAGCACCGAGAGAAACCGAAAAC
HemK2_Rev	CTGAAATGGTTTTGGCTTGGCG
Mutagenesis
HemR_pMaORI_Fw	CCTCACTAAAGGGAACAAAAGCTGATGAAACCAAGAATTTTACTCGTAGAAG
HemR_pMaORI_Rev	GTGGGAATATGCTATACGGATTTGCCTCATACCAAGGGTTGAAGAGG
phemKR_pMaORI_Fw	CCTCACTAAAGGGAACAAAAGCTGGAGTGTTCGATTCCTTGGTCTACTG
phemKR_pMaORI_Rev	CTTCTACGAGTAAAATTCTTGGTTTCATTTTTGCCTCTCAAAACAAGATCAGG
HemK_pMaORI_Fw	CCTGATCTTGTTTTGAGAGGCAAAATTGAGAGGATCTGCACAATTTC
HemK_pMaORI_Rev	CTTCTACGAGTAAAATTCTTGGTTTCATGTGACCTCGTTCAAACTCAGTTTGAC
HemKT102A_Fw	CTCACGAGATGAAAGCGCCTATCGCCAGCTTAC
HemK1_Rev	CATGTGACCTCGTTCAAACTCAG
qRT-PCR
hemA_Fw	CCTTGATACAGCTCCCATC
hemA_Rev	GCAAACTTGTCAAAGGAC
hmuO_Fw	CTTGCGGTCTACCGAGTGATG
hmuO_Rev	CTCGAAATAAACTGGGGAAG
rpoB_Fw	GAACTGGTATGGAAGCTC
rpoB_Rev	CAAACACCTGTTGCATCCAC
