# Supplementary material for: Signal-sensing triggers the shutdown of HemKR, regulating heme and iron metabolism in the spirochete Leptospira biflexa
Source: PLoS One. 2024 Sep 26;19(9):e0311040. doi: 10.1371/journal.pone.0311040 (PMC11426443; doi:10.1371/journal.pone.0311040)
Supplement: S2 Table — The expression of each gene after normalization (see Materials and methods) is tabulated as read counts. Untreated cultures of wild-type L. biflexa, are compared to cultures treated with 5-aminolevulinic acid (ALA) or with the iron-chelator 2,2’-dipyridyl (DIP). Independent replicas are labeled with indices 1, 2 and 3 on the columns’ names. Note there are 9 different sheets in the Excel table: the first two (Sheets 1 and 2) correspond to normalized read counts for the wt and the ΔhemKR strains respectively, with column names marking whether they come from untreated samples or following treatment with ALA or DIP. Sheets 3 and 4: Differential Gene Expression (DGE) analyses comparing ALA vs untreated conditions, respectively for the wt and ΔhemKR mutant strains. Sheets 5 and 6: DGE analyses comparing DIP vs untreated conditions, respectively for the wt and ΔhemKR mutant strains. Sheets 7–9: DGE analyses comparing expression of ΔhemKR mutant vs wt strains, respectively with no treatment, treated with DIP, and treated with ALA. (XLSX) [file pone.0311040.s004.xlsx]

## Sheet: wt_reads untreat-vs-treats
S2 Table. Normalized read counts
untreated cultures of wild-type L. biflexa, are compared to cultures treated with 5-aminolevulinic acid (ALA) or with the iron-chelator 2,2'-dipyridyl (DIP)
subindices 1,2,3 = replicas
Genome locus	wt_ALA_1	wt_ALA_2	wt_ALA_3	wt_DIP_1	wt_DIP_2	wt_DIP_3	wt_untreated_1	wt_untreated_2	wt_untreated_3
LEPBIa0001	5212.89	5293.38	5403.88	4453.79	4749.59	4852.15	3626.18	3408.86	3830.44
LEPBIa0002	10547.2	10689.7	9107.54	11641.7	10636.2	9858.99	12318.3	12395.1	12375.4
LEPBIa0003	2287.44	2697.42	2348.5	2434.2	2245.17	2115.99	3230.53	2884.03	3148.35
LEPBIa0004	714.145	803.564	710.596	679.257	531.68	545.573	710.442	826.902	767.851
LEPBIa0005	10604.6	10479.4	10370.6	13220.5	12776.1	12975	10269.6	10452.7	10629.7
LEPBIa0006	9221.65	8914.93	9857.2	11814.3	11470.6	12847.9	11692.2	11893.9	10647.3
LEPBIa0007	2970.77	2960.62	3290.69	3482.61	3670.44	4198.84	4943.85	3933.69	3854.49
LEPBIa0008	1412.58	1438.03	1415.61	1339.2	1548.98	2248.59	1487.97	1779.53	1830.66
LEPBIa0009	10226.4	9250.18	9423.77	9357.4	9824.24	9584.13	9595.27	11132	10014.1
LEPBIa0010	1657.28	1602.72	1618.37	1507.32	1381.84	1401.92	1530.98	1463.95	1276.81
LEPBIa0011	774.563	774.157	714.317	730.372	651.44	696.124	1106.09	1319.67	1084.45
LEPBIa0012	1999.24	2012.95	1795.09	1992.34	1941.16	1885.33	2062.52	2102.69	2302.75
LEPBIa0013	4876.36	4451.58	4261.72	3470.12	3520.41	3903.26	3954.74	3171.76	3808.8
LEPBIa0014	691.186	702.843	716.177	880.309	794.888	773.471	708.722	870.778	674.074
LEPBIa0015	360.697	382.3	439.007	428.228	479.039	464.082	220.186	313.885	330.224
LEPBIa0016	1994.41	1903.41	2240.61	2454.64	2388.61	2435.05	2225.94	2165.98	1768.94
LEPBIa0017	718.978	643.293	573.872	697.432	667.233	636.732	547.023	610.895	705.333
LEPBIa0018	979.985	1013.83	911.498	1015.48	881.747	783.139	1180.06	1058.1	882.468
LEPBIa0019	1413.18	1407.16	1382.13	1297.18	1379.21	1223.74	1195.54	1020.13	1166.2
LEPBIa0020	5147.64	4855.94	4537.03	3862	3366.43	3394.98	6490.31	6259.98	5457.52
LEPBIa0021	1441.58	1388.04	1411.89	1338.07	1216.02	1143.63	5528.72	3964.91	2329.2
LEPBIa0022	1482.67	1126.31	1179.37	1216.53	1052.83	986.175	7591.24	5579.9	3432.89
LEPBIa0023	12098.8	8270.9	9942.77	15095.9	13436.8	12010.9	58861.8	52098.2	25198
LEPBIa0024	4829.24	4714.78	5024.4	5537.42	5353.65	5171.2	4278.14	4575.8	4419.55
LEPBIa0025	1744.28	1734.32	1793.23	1913.96	2022.75	2187.82	2136.49	1578.71	2015.01
LEPBIa0026	3526.01	3476.72	3452.53	3738.19	3691.49	3842.49	3951.3	3543.02	4203.14
LEPBIa0027	4601.46	4555.25	4427.28	4431.08	4265.29	4654.64	6418.06	5190.92	5945.64
LEPBIa0028	4135.03	4368.51	4540.75	5373.86	5261.53	5292.75	5993.17	5496.36	4874.01
LEPBIa0029	2193.79	2220.28	2079.7	2604.58	2425.46	2592.51	2349.79	2317.86	2558.44
LEPBIa0030	2113.43	2197.49	2086.21	1652.71	1637.15	1651.91	1995.43	1955.03	1797
LEPBIa0031	654.935	651.38	657.581	538.408	522.468	564.91	483.376	357.762	527.397
LEPBIa0032	702.061	641.822	672.462	591.795	629.067	569.053	669.158	912.123	611.556
LEPBIa0033	3937.46	3494.37	3163.27	3115.72	3171.66	2849.41	3142.8	2938.88	2912.71
LEPBIa0034	1164.26	1187.33	1143.09	1221.07	1098.89	958.551	1032.12	1008.31	806.324
LEPBIa0035	2983.46	2956.94	2759.61	2956.7	2979.52	2882.56	3087.76	2656.21	2774.04
LEPBIa0036	561.286	636.676	575.732	460.032	459.298	491.706	717.323	675.866	765.447
LEPBIa0037	2926.06	2972.38	3016.31	2480.77	2391.25	3011.01	2282.7	2176.1	2431.8
LEPBIa0038	5521.63	5027.24	4664.45	4328.85	4037.61	3450.23	3848.09	4212.14	4038.83
LEPBIa0039	2043.35	2062.95	2042.5	1472.1	1329.2	1281.75	2105.52	2239.38	2590.5
LEPBIa0040	1138.28	1127.05	1264.94	1133.61	1067.31	1147.78	889.343	633.677	985.863
LEPBIa0041	161.921	184.533	195.321	139.713	192.142	151.932	192.662	123.191	167.517
LEPBIa0042	146.817	117.631	126.494	119.268	105.283	114.639	123.854	110.535	109.006
LEPBIa0043	1161.84	1167.48	1072.41	1043.88	989.662	1132.58	1444.97	1084.25	1206.28
LEPBIa0044	557.057	605.798	551.549	511.147	454.034	498.612	595.189	608.363	487.321
LEPBIa0045	332.301	358.038	399.013	389.608	301.373	283.146	342.32	401.638	381.521
LEPBIa0046	11.4795	18.3798	17.6719	27.2612	11.8444	20.718	6.8808	20.2507	4.00757
LEPBIa0047	375.802	380.829	444.588	321.455	285.581	354.968	395.646	372.106	404.765
LEPBIa0048	10.8753	23.5261	20.4622	23.8535	13.1604	5.52479	37.8444	25.3133	37.6712
LEPBIa0049	2955.67	2770.94	2925.16	3406.51	3345.37	3806.58	2521.81	2920.31	3493
LEPBIa0050	3643.83	3051.04	3157.69	3700.7	3942.86	4266.52	3781	3823.15	3745.48
LEPBIa0051	8861.56	8866.41	7837.02	8189.71	7739.63	7237.48	8131.38	8598.93	7636.83
LEPBIa0052	2550.26	2616.55	2315.95	2584.13	2333.34	2258.26	3479.96	3181.88	3378.39
LEPBIa0053	1462.12	1551.99	1418.4	1302.86	1152.85	1040.04	1364.12	1529.77	1759.33
LEPBIa0054	2010.72	1845.33	1809.97	1626.58	1652.95	1375.67	2979.39	3004.69	2301.95
LEPBIa0055	934.068	978.54	1047.29	1074.54	1147.59	993.081	810.214	975.406	759.836
LEPBIa0056	14356.6	15006	14608.2	15162.9	15524	16429.3	10445	10616.4	12922
LEPBIa0057	27779.7	29173.9	28079.7	39226.5	38102	40429	36686.7	32600.2	33818.3
LEPBIa0058	2141.23	2530.53	2316.88	2151.36	2310.97	2330.08	3018.95	2634.27	2863.81
LEPBIa0059	4426.25	4841.24	4537.96	4800.24	4856.19	5204.35	6447.31	6679.34	5788.54
LEPBIa0060	1427.69	1416.71	1378.41	1614.09	1522.66	1669.87	2614.7	2136.44	2419.77
LEPBIa0061	6577.74	6736.56	6217.72	5805.49	6224.87	5881.14	4004.62	4773.25	4389.1
LEPBIa0062	5568.15	5444.09	5208.56	4043.74	4160	3679.51	4709.91	4673.68	5492.78
LEPBIa0063	1051.28	1020.45	997.997	893.939	877.799	936.452	1104.37	988.907	896.895
LEPBIa0064	8914.12	8691.43	8102.1	10322.9	9667.63	9802.36	7328.05	7853.88	7874.08
LEPBIa0065	10288	9611.16	9564.22	9891.26	10631	10643.5	9726.01	8085.07	9503.56
LEPBIa0066	1051.88	913.843	1000.79	772.4	677.761	676.787	775.81	851.371	605.945
LEPBIa0067	4261.91	4272.2	4218	3892.67	3724.39	3272.06	2893.38	3153.2	3689.37
LEPBIa0068	7107.01	7787.15	6240.04	6856.18	6280.15	5975.06	9256.39	8924.63	9610.97
LEPBIa0069	2147.27	2329.82	2159.69	2744.29	2324.13	2563.5	2563.1	2960.81	2403.74
LEPBIa0070	1798.05	1654.18	1683.48	1767.43	1642.42	1631.19	1940.38	1682.49	1880.35
LEPBIa0071	4597.84	4714.78	4829.08	5839.57	5610.28	5758.21	4632.5	4284.7	4609.51
LEPBIa0072	540.744	456.554	492.953	369.162	361.911	301.101	330.278	408.388	365.491
LEPBIa0073	1118.95	1043.97	1116.12	821.243	794.888	769.327	882.462	897.779	1140.56
LEPBIa0074	1624.04	1707.85	1731.85	1235.84	1293.67	1285.89	1271.23	1117.16	1413.87
LEPBIa0075	558.265	561.686	518.066	508.875	498.779	519.33	464.454	551.83	412.78
LEPBIa0076	1069.4	997.655	1007.3	968.907	858.058	1008.27	858.379	915.498	973.841
LEPBIa0077	1173.32	1290.26	1240.75	1015.48	1208.13	1091.15	1518.94	1456.36	1394.64
LEPBIa0078	1398.08	1407.16	1383.06	1414.17	1275.24	1319.04	1472.49	1498.55	1355.36
LEPBIa0079	831.356	690.345	884.525	865.542	1026.51	998.606	3619.3	3163.32	1364.98
LEPBIa0080	728.041	914.578	1082.64	972.315	885.695	1378.44	700.121	495.297	467.283
LEPBIa0081	2296.5	2568.02	2696.36	2564.82	2421.51	2755.49	2286.14	1732.27	1873.14
LEPBIa0082	1286.91	1449.06	1351.44	1172.23	1181.8	1396.39	1847.49	1878.25	1707.23
LEPBIa0083	3138.13	3234.84	2845.18	2807.9	3069.01	2958.53	4365.87	3417.3	3901.78
LEPBIa0084	10705.5	12118.9	11381.6	13627.2	13321	16314.7	12323.5	11581.7	11767
LEPBIa0085	4812.32	4192.8	4394.72	4197.08	4396.89	4080.06	4747.75	4460.21	4319.36
LEPBIa0086	1620.42	1817.39	1744.87	1893.52	1942.48	2001.36	1735.68	1776.99	1651.92
LEPBIa0087	8129.29	7874.64	8029.55	8731.52	8501.62	8975.02	7360.73	6711.4	8169.04
LEPBIa0088	1461.52	1362.31	1359.81	1469.83	1498.97	1428.16	1699.56	1504.45	1249.56
LEPBIa0089	186.693	191.885	210.203	226.041	234.255	276.24	72.2484	299.541	186.753
LEPBIa0090	1634.92	1709.32	1735.57	1832.18	1774.02	1678.16	1754.6	1821.71	1830.66
LEPBIa0091	3761.04	4158.98	3535.31	4445.84	4416.63	4412.93	4099.23	4981.66	4601.5
LEPBIa0092	2540.59	2628.31	2360.59	2789.73	2801.85	2570.41	3256.34	2377.76	2648.21
LEPBIa0093	2807.64	2395.99	2447.09	2429.65	2558.38	2294.17	3658.86	3566.65	2566.45
LEPBIa0094	1023.49	1161.6	1043.57	1021.16	905.436	1064.9	1279.83	1332.32	1363.38
LEPBIa0095	630.767	710.93	731.059	754.226	790.94	720.985	708.722	636.208	802.317
LEPBIa0096	705.686	741.808	737.569	683.801	608.011	774.852	832.576	716.367	819.148
LEPBIa0097	241.673	219.822	269.729	211.274	181.614	127.07	153.098	329.073	290.95
LEPBIa0098	397.553	408.031	415.755	308.96	251.364	324.581	426.609	467.453	401.559
LEPBIa0099	2164.79	1855.62	1620.23	1373.28	1547.66	1216.84	1501.73	1807.37	1365.78
LEPBIa0100	183.672	186.739	227.874	146.529	134.236	283.146	141.056	149.349	109.808
LEPBIa0101	15.1046	19.115	22.3224	19.31	11.8444	13.812	5.1606	2.53133	28.8545
LEPBIa0102	96.0652	63.9617	103.241	68.1529	138.184	100.827	92.8908	141.755	132.25
LEPBIa0103	38.0636	36.0244	39.0642	28.397	38.1652	59.3915	18.9222	10.9691	31.2591
LEPBIa0104	116.607	144.098	138.585	123.811	168.453	220.992	144.497	123.191	180.341
LEPBIa0105	113.586	67.6376	64.1769	109.045	72.3822	78.7283	91.1706	162.849	47.2894
LEPBIa0106	89.4191	107.338	134.864	134.034	119.76	157.457	168.58	147.661	129.044
LEPBIa0107	180.047	192.62	236.245	233.992	186.878	256.903	232.227	267.477	223.623
LEPBIa0108	130.504	141.892	121.843	138.578	155.293	149.169	153.098	161.161	136.258
LEPBIa0109	374.594	369.801	353.438	422.548	504.044	465.464	1097.49	1199.01	763.042
LEPBIa0110	792.689	765.334	823.138	834.873	693.553	812.144	1190.38	1075.82	1090.06
LEPBIa0111	255.57	225.704	263.218	277.155	193.458	266.571	278.672	289.416	273.317
LEPBIa0112	314.78	328.631	368.32	357.803	393.496	341.156	390.485	301.228	340.644
LEPBIa0113	134.733	136.746	93.9401	78.3759	128.972	116.021	61.9272	168.755	86.5636
LEPBIa0114	94.8568	120.571	109.752	84.0553	97.387	85.6343	65.3676	103.785	92.9757
LEPBamiscRNA1	61.6267	56.6097	58.5963	20.4459	57.9058	42.8171	20.6424	16.8755	64.9227
LEPBIa0115	176.422	208.059	322.745	195.372	188.194	265.19	185.782	223.601	148.28
LEPBIa0116	993.277	916.049	956.143	878.037	892.275	1066.28	774.09	736.617	872.85
LEPBIa0117	297.258	287.46	287.401	299.873	302.689	305.245	344.04	210.944	207.592
LEPBIa0118	1549.73	1754.9	1832.3	1600.46	1620.05	1823.18	827.416	905.373	1179.03
LEPBIa0119	230.194	255.847	220.434	143.121	157.925	143.645	285.553	269.165	225.226
LEPBIa0120	599.35	605.063	731.059	579.3	530.364	618.777	559.065	502.891	712.547
LEPBIa0121	276.112	240.408	370.18	291.922	263.208	274.858	326.838	246.383	250.073
LEPBIa0122	427.762	360.979	425.986	421.412	454.034	540.048	239.108	327.386	365.491
LEPBIa0123	15.1046	23.5261	29.7632	18.1741	22.3727	13.812	22.3626	30.376	44.0833
LEPBIa0124	764.896	675.641	704.086	695.16	651.44	501.375	507.459	547.611	538.618
LEPBIa0125	256.174	313.192	292.051	219.225	268.472	229.279	342.32	417.67	208.394
LEPBIa0126	355.26	349.216	315.304	375.977	401.392	447.508	502.298	488.547	421.597
LEPBIa0127	2791.93	2704.77	2368.03	2416.02	2196.47	2046.93	2344.63	2625.83	2378.1
LEPBIa0128	2297.71	2282.03	2156.9	2087.75	2096.45	1926.77	2086.6	2067.25	2103.18
LEPBIa0130	1404.73	1528.46	1382.13	1302.86	1348.94	1483.41	1484.53	1468.17	1890.77
LEPBIa0131	213.277	153.655	186.95	132.898	192.142	154.694	134.176	226.976	112.212
LEPBIa0132	128.691	138.951	175.789	144.257	130.288	120.164	55.0464	67.5022	121.029
LEPBIa0133	85.794	123.512	125.563	92.0064	60.5379	78.7283	87.7302	158.63	133.853
LEPBatmRNA1	29263.6	24012.8	22474.9	26207.1	31098	25737.2	49505.6	33776.4	24754.8
LEPBIa0134	2648.14	2357.02	2358.73	2714.76	2886.08	2701.62	2139.93	2149.94	2190.54
LEPBIa0135	883.92	958.69	868.713	903.026	898.856	912.972	894.504	916.342	1045.98
LEPBIa0136	1286.91	1394.66	1429.56	1508.45	1317.36	1580.09	1909.42	1611.61	1673.56
LEPBIa0137	377.615	372.007	441.797	313.503	339.538	455.795	337.159	631.145	516.176
LEPBIa0138	891.17	949.132	882.665	991.625	963.342	1092.53	956.431	864.872	833.576
LEPBIa0139	267.049	288.93	265.078	174.926	186.878	211.323	190.942	241.32	253.279
LEPBIa0141	4.83347	11.7631	3.7204	5.67941	9.21228	5.52479	13.7616	10.1253	0
LEPBIa0142	1239.18	1134.4	1372.83	1331.25	1335.78	1259.65	717.323	1026.03	933.765
LEPBIa0143	18585.3	19650.9	17319.4	22445	21373.8	20513.5	19063.2	20824.4	18725
LEPBIa0144	9532.2	8677.47	7456.61	13666.9	13507.8	12033	13238.7	11480.4	8153.81
LEPBIa0145	2833.62	3199.55	3226.52	3088.46	3128.23	2846.65	3096.36	2830.87	3266.17
LEPBIa0146	323.842	312.456	259.498	237.399	263.208	291.433	426.609	318.104	250.874
LEPBIa0147	109.357	123.512	133.004	86.327	119.76	153.313	120.414	97.0344	153.891
LEPBIa0148	93.0442	73.5191	82.7789	65.8812	57.9058	78.7283	242.548	130.785	122.632
LEPBIa0149	396.344	344.07	425.056	276.019	371.123	349.443	1025.24	612.582	559.457
LEPBIa0150	730.458	732.986	771.983	704.247	784.36	694.742	873.861	1015.91	967.429
LEPBIa0151	701.457	773.421	698.505	673.578	614.591	727.891	1047.6	1302.79	945.788
LEPBIa0152	992.069	960.16	938.471	946.19	847.53	783.139	966.752	1186.35	856.018
LEPBIa0153	1363.64	1380.69	1507.69	1497.09	1417.38	1584.23	1083.73	1131.51	1309.68
LEPBIa0154	1253.68	1035.88	1027.76	837.145	893.591	761.04	977.073	896.935	849.606
LEPBIa0155	3629.93	3555.39	3141.88	3780.22	3733.61	3303.82	3524.69	3415.61	3239.72
LEPBIa0156	2506.76	2700.36	2521.5	2778.37	2604.44	2639.47	2874.45	2891.62	3109.88
LEPBIa0157	1558.79	1685.79	1616.51	1586.83	1700.32	1366	1138.77	1491.8	1754.52
LEPBIa0158	236.236	296.282	313.444	214.682	207.934	209.942	84.2898	157.786	328.621
LEPBIa0159	802.96	719.017	965.444	579.3	609.327	545.573	626.153	483.484	558.656
LEPBIa0160	1138.89	1069.7	1174.72	1062.05	1038.36	1051.09	971.913	597.394	1078.84
LEPBIa0161	978.777	1064.56	1163.56	1151.78	1019.93	950.264	1168.02	1031.1	1142.16
LEPBIa0162	3351.41	3240.72	3134.44	3792.71	3662.54	4215.42	3135.92	3341.36	3558.73
LEPBIa0163	8438.63	8223.85	8695.5	11023.7	10927.1	12508.1	9732.89	8609.9	9005.82
LEPBIa0164	19680.7	20534.6	19489.3	18851.1	17977.1	19733.2	21160.2	18925.9	20490.7
LEPBIa0165	31.4175	34.554	26.9729	17.0382	26.3208	19.3368	75.6888	56.5331	22.4424
LEPBIa0166	328.676	417.589	309.723	252.166	250.048	209.942	392.205	486.016	554.648
LEPBIa0167	3389.47	3892.1	3544.61	3004.41	3051.9	3232	2932.94	3110.16	3439.3
LEPBIa0168	13951.2	14697.9	14362.6	13075.1	13739.5	14155.9	11214	11322.6	10449.4
LEPBIa0169	1644.59	1627.71	1483.51	1473.24	1404.22	1285.89	1145.65	1077.5	1283.23
LEPBIa0170	1413.79	1517.44	1669.53	1291.5	1141.01	1388.1	1470.77	891.872	1405.06
LEPBIa0171	1965.41	2090.88	1856.48	1657.25	1642.42	1657.44	1945.55	2176.95	2245.04
LEPBIa0172	6983.76	7166.65	6170.28	5912.27	5516.84	5234.74	7668.65	8195.61	7911.75
LEPBIa0173	29323.4	31204.5	28870.3	29670.4	27339.4	28782.8	27631.6	30685.6	30225.9
LEPBIa0174	3086.17	3317.92	3025.62	2914.67	2634.71	2685.05	3411.16	3277.23	3517.05
LEPBIa0175	3304.28	2806.23	2817.27	4025.57	4027.08	3469.57	11007.6	10760.7	5466.33
LEPBIa0176	1202.32	1110.14	1117.98	1115.44	971.238	1098.05	4346.94	3271.32	2059.09
LEPBIa0177	1265.16	1190.28	1273.31	1247.2	1089.68	1110.48	1899.1	1640.3	1292.04
LEPBIa0178	1079.07	1006.48	970.094	926.88	822.525	881.204	1823.41	1319.67	1495.63
LEPBIa0179	467.638	530.073	518.066	385.064	357.963	414.359	624.432	663.209	761.439
LEPBIa0180	1766.63	1794.6	1890.89	2145.68	2006.96	2263.78	1343.48	1674.05	1404.25
LEPBIa0181	12064.9	11012.4	11455.1	15185.6	14002.7	15479.1	12588.4	11684.6	12786.6
LEPBIa0182	6594.66	6629.96	6314.45	8178.35	7721.21	7566.2	6767.26	6406.8	7395.58
LEPBIa0183	628.955	603.592	678.973	675.85	636.964	712.698	691.52	489.391	710.944
LEPBIa0184	1010.8	946.927	927.31	906.434	822.525	1174.02	1496.57	789.775	1302.46
LEPBIa0185	3041.46	3128.24	3224.66	3192.96	3024.26	3604.93	3999.46	3890.66	3622.05
LEPBIa0186	6066	6368.96	5963.8	6417.73	6501.24	6760.96	5262.09	6073.51	6123.57
LEPBIa0187	19356.8	19608.3	18823.4	21673.8	21817.3	24251.1	20841.9	19987.4	20155.7
LEPBIa0188	2184.12	1831.36	1806.25	2103.65	1956.95	1762.41	2208.74	2178.63	2029.44
LEPBIa0189	591.496	594.77	618.516	516.826	569.846	540.048	780.97	721.43	821.553
LEPBIa0190	331.697	299.958	287.401	243.079	275.052	360.493	283.833	343.417	321.408
LEPBIa0191	1178.16	1154.25	1217.5	1369.87	1529.24	1295.56	1130.17	1377.04	1426.7
LEPBIa0192	4063.74	4062.67	4232.88	4619.63	4564.03	4789.99	3478.24	3902.47	4377.07
LEPBIa0193	935.88	863.85	881.735	594.066	609.327	573.197	822.255	480.953	579.495
LEPBIa0194	1567.25	1713	1479.79	1476.65	1495.02	1290.04	2019.51	1524.71	1602.23
LEPBIa0195	956.422	1132.19	1262.15	1391.46	1284.46	1657.44	770.649	823.527	846.4
LEPBIa0196	4624.42	4605.24	5011.38	5739.61	5528.69	6212.63	3965.06	3635.84	4030.02
LEPBIa0197	4824.4	4168.54	4705.38	4986.52	5240.47	4781.71	6536.76	6701.28	4906.87
LEPBIa0198	3579.79	3497.31	3563.21	3922.2	3907.32	3685.04	4278.14	4245.04	3744.68
LEPBIa0199	2635.45	2887.83	2790.3	2592.08	2849.23	2816.26	3402.55	3011.44	3052.17
LEPBIa0200	3283.13	3085.6	3130.72	3684.8	3666.49	3482	2471.93	2539.77	2973.62
LEPBIa0201	1400.5	1369.66	1501.18	1215.39	1210.76	1285.89	1847.49	1372.83	1731.27
LEPBIa0202	1370.29	1478.47	1676.97	1301.72	1241.03	1314.9	1651.39	1486.74	1857.91
LEPBIa0203	816.252	816.063	773.843	453.217	514.572	593.915	538.422	707.085	625.983
LEPBIa0204	2655.39	2130.58	2187.6	1708.37	1610.83	1766.55	2826.29	2677.31	1725.66
LEPBIa0205	864.586	742.543	869.643	1077.95	1023.88	997.225	567.666	624.395	706.936
LEPBIa0206	361.906	378.624	439.007	406.646	425.081	440.602	414.568	431.17	392.742
LEPBIa0207	321.426	340.394	360.879	350.988	248.732	350.824	326.838	381.387	282.133
LEPBIa0208	2581.68	2431.28	2372.69	1819.68	1933.26	1892.24	1565.38	1709.49	1998.18
LEPBIa0209	137.754	128.659	182.3	148.801	132.92	99.4462	215.025	142.598	112.212
LEPBIa0210	172.796	247.76	206.482	152.208	193.458	125.689	209.864	172.974	193.165
LEPBIa0211	862.774	809.446	697.575	645.181	551.421	620.158	528.101	513.86	705.333
LEPBIa0212	416.887	422.735	402.733	344.172	225.043	263.809	225.346	246.383	254.08
LEPBIa0213	208.443	204.383	234.385	240.807	219.779	200.274	134.176	121.504	222.02
LEPBIa0214	3.02092	8.8223	3.7204	1.13588	5.26416	1.3812	0	27.8446	0
LEPBIa0215	291.216	264.669	279.03	224.905	227.675	290.051	247.709	351.011	257.286
LEPBIa0216	175.213	164.683	128.354	134.034	143.448	110.496	153.098	181.412	242.058
LEPBIa0217	3985.8	4321.46	4204.05	3843.82	4119.21	3966.8	4401.99	4801.94	4467.64
LEPBIa0218	3094.63	3297.33	3569.72	3045.3	3247.99	3639.46	2404.84	2571.83	2821.33
LEPBIa0219	2104.97	2109.26	2213.64	2213.83	2088.56	2171.24	2453	2041.1	1995.77
LEPBIa0220	494.826	388.181	370.18	333.949	365.859	422.646	376.724	410.919	478.504
LEPBIa0221	215.693	215.411	235.315	162.431	210.566	203.036	393.926	158.63	257.286
LEPBIa0222	1957.55	1927.67	1796.02	1966.21	2037.23	2234.78	1916.3	1726.37	1865.93
LEPBIa0223	3160.48	2976.79	3080.49	4516.27	4346.88	4795.52	3510.93	2978.53	3296.63
LEPBIa0224	691.186	718.282	823.138	1010.93	1010.72	1103.58	660.557	745.899	773.462
LEPBIa0225	425.949	355.833	415.755	529.321	531.68	540.048	512.619	651.396	425.604
LEPBIa0226	508.722	440.38	497.603	506.603	506.676	629.826	502.298	686.835	505.756
LEPBIa0227	5775.99	6060.92	5681.05	5855.47	5666.87	5100.76	5678.38	6286.14	6746.35
LEPBIa0228	512.348	504.341	481.792	552.039	461.93	472.37	395.646	327.386	345.453
LEPBIa0229	331.697	349.951	361.809	216.953	197.406	164.363	159.979	81.0026	247.668
LEPBIa0230	14.5004	11.0279	17.6719	6.81529	6.5802	22.0992	5.1606	10.9691	7.21363
LEPBIa0231	889.358	913.843	1028.69	672.442	650.124	621.539	452.412	410.076	693.31
LEPBIa0232	2638.47	2835.63	3036.78	2512.57	2559.7	2865.98	3285.58	3572.55	3550.71
LEPBIa0233	28338.6	26716.1	27785.8	28427.7	28877.9	31172.2	32394.8	33618.6	33088.9
LEPBIa0234	9408.95	9478.09	8752.24	9280.16	8537.15	9396.29	10775.3	10402.9	11855.2
LEPBIa0235	16644	16977.8	15616.4	16528.2	15972.8	18335.4	23128.1	21223.5	21122.3
LEPBIa0236	15261.1	15764	15993.1	15744.5	14664.6	16236	17023.1	16403	16857.5
LEPBIa0237	11647.4	12960.7	12385.2	11019.2	11083.7	11998.5	12603.9	11589.3	11873.6
LEPBIatRNA35	1021.67	1064.56	1095.66	1204.03	1241.03	1288.66	904.825	950.937	1234.33
LEPBIa0238	23590.9	26999.9	27195.2	37440.9	36508.3	36284.1	20563.3	22306.1	19737.3
LEPBIa0239	2980.44	3002.52	2796.81	3438.31	3387.49	3334.21	5520.12	4500.71	4086.12
LEPBIa0240	7792.15	6879.92	7520.79	9993.49	9516.29	9928.05	16185.4	16246.1	10688.2
LEPBIa0241	1268.18	1476.26	1503.97	1398.27	1660.84	1588.38	853.219	821.839	605.144
LEPBIa0242	161.921	169.094	208.342	136.306	173.717	153.313	149.657	100.409	177.135
LEPBIa0243	447.096	508.017	539.458	370.298	419.817	417.122	414.568	325.698	464.879
LEPBIa0244	2352.69	2382.76	2200.62	2603.44	2593.92	2526.21	1916.3	2112.82	1968.52
LEPBIa0245	1504.42	1501.26	1644.42	1276.73	1319.99	1129.82	934.068	991.438	1125.33
LEPBIa0246	678.498	776.362	765.472	587.251	551.421	694.742	1247.14	758.556	891.285
LEPBIa0247	974.548	999.125	975.675	880.309	792.256	910.209	1159.41	1011.69	1276.81
LEPBIa0248	1753.94	1891.65	1781.14	1614.09	1554.24	1719.59	2150.25	1771.09	1859.51
LEPBIa0249	804.168	961.63	1097.52	1216.53	1297.62	1437.83	457.573	394.888	272.515
LEPBIa0250	8941.31	8862	9284.26	12155.1	11585.1	11762.3	9352.72	9239.36	8855.94
LEPBIa0251	5829.77	5681.56	6134.94	7560.43	7231.64	8399.06	8176.11	7298.67	7353.1
LEPBIa0252	947.964	997.655	1004.51	987.081	1100.21	1099.43	1217.9	1503.61	1300.86
LEPBIa0253	2875.31	2859.16	2747.52	2795.41	2991.36	3218.19	4352.1	4002.88	3716.63
LEPBIa0254	1642.77	1809.31	1727.2	1659.52	1470.02	1867.38	2473.65	2117.88	2212.18
LEPBIa0255	7908.16	8388.53	6811.12	6786.89	7198.74	6468.15	4964.5	5445.74	5621.83
LEPBIa0256	782.417	810.916	832.439	765.584	746.195	736.178	1259.19	1098.6	1206.28
LEPBIa0257	1715.88	1724.76	1758.82	1804.92	1831.93	1661.58	1697.84	1718.77	2184.93
LEPBIa0258	691.79	652.115	647.35	531.593	572.478	407.453	462.734	611.738	570.679
LEPBIa0259	13328.3	13390	13016.7	15301.5	14331.7	15124.1	13309.2	14234.5	13402.9
LEPBIa0260	2141.83	2037.22	2050.87	1929.86	1724.01	1806.61	2379.04	2425.02	2253.06
LEPBIa0261	2709.16	2837.84	2907.49	2203.61	2221.48	2151.91	3043.03	3097.51	3364.76
LEPBIa0262	34246.3	36464.8	33321.8	34930.6	33610.4	34119.7	44441.3	44247.7	43170.4
LEPBIa0263	3763.46	4215.59	4423.56	4968.35	4741.69	5393.58	2791.88	2903.44	2836.56
LEPBIa0264	76.7313	61.0209	51.1555	81.7835	72.3822	34.5299	73.9686	43.8764	76.9454
LEPBIa0265	477.909	480.08	557.13	602.017	604.063	528.999	629.593	653.084	651.632
LEPBIa0266	1860.88	1607.86	1776.49	1943.49	1768.76	2020.69	2040.16	1998.91	1969.32
LEPBIa0267	23462.9	22685.8	23320.4	27755.3	27201.2	30222	24032.9	23282.3	24687.5
LEPBIa0269	3987.01	4216.32	4178.94	4038.06	4096.83	4287.24	3958.18	4070.38	4136.62
LEPBIa0270	983.611	923.401	895.686	792.846	808.049	845.293	999.436	699.491	928.154
LEPBIa0271	2942.98	3023.11	3176.29	3213.41	3119.02	3686.42	3565.97	2734.68	3283.81
LEPBIa0272	11404.6	11349.2	11622.5	11782.5	11229.8	12111.7	16001.3	15350	14986.7
LEPBIa0273	2855.37	2617.28	2661.95	2878.32	2768.95	2928.14	3502.33	3826.53	3301.44
LEPBIa0274	17711.6	19044.4	16948.3	15806.9	13517.1	15179.4	26898.8	26230.5	26541.4
LEPBIa0275	24221.7	26406.6	26602.7	34070.8	33703.8	36021.6	26695.8	28422.6	27957.6
LEPBIa0276	553.432	549.188	594.334	489.565	506.676	530.38	326.838	320.635	407.971
LEPBIa0277	392.115	442.585	451.098	453.217	456.666	584.247	361.242	251.446	225.226
LEPBIa0278	1264.56	1301.29	1221.22	1645.89	1464.75	1548.32	1006.32	1027.72	1237.54
LEPBIa0279	2152.1	2115.88	2031.34	2363.77	2432.04	2555.22	2208.74	2074.85	1974.13
LEPBIa0280	1071.22	919.725	955.213	1059.78	1069.94	950.264	741.406	1172.85	1048.38
LEPBIa0281	1832.49	1771.81	1796.02	1215.39	1500.29	1265.18	1371	1053.88	1251.16
LEPBIa0282	1019.86	970.453	1145.88	1025.7	1122.58	1243.08	815.374	841.246	953.803
LEPBIa0283	3341.13	2565.08	2398.73	2427.38	3022.94	2222.35	2217.34	3033.38	2326
LEPBIa0284	6888.29	6163.85	6303.29	7160.6	7236.91	7296.87	7142.27	6669.21	6448.99
LEPBIa0285	1381.77	1079.26	1146.81	1302.86	1335.78	1140.87	2650.83	3093.29	1714.44
LEPBIa0286	844.648	913.108	962.653	842.824	1015.98	831.481	908.265	810.87	800.713
LEPBIa0287	1326.79	1421.86	1335.62	1491.41	1337.1	1330.09	1518.94	1388.86	1304.06
LEPBIa0288	1382.98	1257.18	1410.96	1034.79	1091	959.932	987.394	1409.95	1486.01
LEPBIa0289	1494.75	1385.1	1570.94	1223.34	1581.88	1582.85	1665.15	1404.89	1508.45
LEPBIa0290	2169.62	2246.01	1887.17	1907.15	2018.81	2044.17	3495.44	3175.13	3577.16
LEPBIa0291	6852.65	7247.52	6586.04	7734.22	6690.75	7411.51	11072.9	10226.6	11232.4
LEPBIa0292	11772.5	12240.9	11867.1	12526.5	11739.1	12421.1	16916.4	16548.2	15501.3
LEPBIa0293	1891.7	1912.97	1998.78	1616.36	1693.74	1893.62	2005.75	1800.62	1864.32
LEPBIa0294	967.902	1042.5	1101.24	974.587	1001.51	1194.74	763.768	907.904	993.879
LEPBIa0295	367.948	325.69	349.718	263.525	234.255	379.829	292.434	362.824	244.462
LEPBIa0296	102.107	84.547	105.101	134.034	76.3303	124.308	206.424	98.7219	120.227
LEPBIa0297	130.504	172.035	211.133	229.448	226.359	314.913	129.015	91.9717	185.951
LEPBIa0298	430.783	384.505	420.405	480.478	488.251	513.806	447.252	450.577	321.408
LEPBIa0299	334.113	286.725	328.325	198.779	211.883	261.046	290.714	329.917	258.889
LEPBIa0300	959.443	906.491	939.401	1034.79	921.228	1012.42	829.136	685.991	732.585
LEPBIa0301	410.845	324.955	360.879	295.329	307.953	325.963	208.144	269.165	438.429
LEPBIa0302	595.121	557.275	594.334	478.206	502.727	499.994	588.308	903.685	661.25
LEPBIa0303	2457.21	1953.4	1910.43	1900.33	1958.27	1691.97	1852.65	2144.04	1748.91
LEPBIa0304	384.261	377.888	398.083	327.134	322.43	349.443	356.081	332.448	339.041
LEPBIa0305	1182.99	1296.88	1321.67	870.086	888.327	1037.28	2110.68	1555.93	1409.86
LEPBIa0306	8670.64	8855.38	8785.72	9545.95	9655.79	10214	9172.1	9571.81	9618.98
LEPBIa0307	6343.32	6440.28	6633.47	7027.7	6888.16	6517.87	7130.23	6719.84	7135.09
LEPBIa0308	2389.55	2390.11	2265.72	2380.81	2679.46	2715.43	2284.42	2295.92	2391.72
LEPBIa0309	3871	4308.22	4050.59	3983.54	4098.15	4357.68	3915.17	3964.91	4408.33
LEPBIa0310	2999.17	2798.87	2986.55	2916.94	2951.88	2903.28	2580.3	2403.92	2643.4
LEPBIa0311	2679.55	2703.3	2511.27	2859.01	2686.04	2777.59	2757.48	2988.66	2946.37
LEPBIa0312	8395.13	8119.45	8033.27	7053.83	7257.96	6407.38	7180.11	7659.81	8771.78
LEPBIa0313	36207.5	32402.8	32528.4	33792.5	32019.3	37047.9	46903	41202.5	34308.8
LEPBIa0314	8239.85	8782.6	8962.44	9341.49	9514.97	10400.4	8626.8	8469.84	8183.47
LEPBIa0315	5279.96	5647.01	5660.59	5793	5594.49	5607.66	6419.78	5900.53	6095.52
LEPBIa0316	6270.82	6816.7	6520.93	7459.34	7118.46	7310.68	9767.29	8985.38	8962.54
LEPBIa0317	5078.16	4927.99	4947.2	4521.95	4850.93	4694.69	4814.84	4621.37	5323.66
LEPBIa0318	2250.58	2095.3	2382.92	1904.87	2085.92	2071.8	1756.32	2040.25	2390.92
LEPBIa0319	981.798	917.519	983.116	881.444	968.606	900.541	737.965	866.559	1146.17
LEPBIa0320	1465.75	1274.82	1378.41	1369.87	1350.26	1570.42	970.192	759.399	728.577
LEPBIa0321	4841.93	4664.05	4591.9	5880.46	5357.6	5722.3	4331.46	4455.14	4231.2
LEPBIa0322	2457.21	2482.74	2582.89	2864.69	2793.95	2660.19	2425.48	2738.9	2834.96
LEPBIa0323	2129.75	1960.76	2142.02	2727.25	2486	2933.66	1573.98	1669.84	1724.86
LEPBIa0324	2752.06	2797.4	3044.22	2446.69	2396.51	2204.39	2633.63	2268.07	2748.39
LEPBIa0325	1213.2	1291	1214.71	1400.54	1289.72	1176.78	1219.62	1517.96	1336.93
LEPBIa0326	1054.3	1088.08	1045.43	1024.57	1023.88	845.293	1659.99	1236.13	1001.89
LEPBIa0327	1135.86	1149.84	1165.42	1085.9	1096.26	1149.16	1527.54	1296.89	1097.27
LEPBIa0328	1004.76	914.578	1054.73	1088.17	1100.21	1111.86	1527.54	1474.08	1294.45
LEPBIa0329	824.71	840.324	816.628	855.319	951.497	968.22	2176.05	1752.53	1471.58
LEPBIa0330	1669.36	1630.65	1654.65	1478.92	1575.3	1696.11	2121.01	1717.93	1832.26
LEPBIa0331	1088.74	1005.01	1083.57	984.81	904.12	870.154	2227.66	1820.03	1425.9
LEPBIa0332	1704.4	1688	1636.98	1532.3	1427.9	1280.37	1776.97	1819.18	1786.58
LEPBIa0334	3123.02	3048.1	3054.45	2459.18	2689.99	2611.84	2826.29	2964.19	3249.34
LEPBIa0335	842.232	839.589	1001.72	805.34	902.804	1157.44	431.77	615.114	440.032
LEPBIa0336	22912.4	21685.9	20674.3	15892.1	16226.8	14690.4	13845.9	13609.3	13542.4
LEPBIa0337	13350	13226.8	12666.1	9653.86	9420.22	7450.18	7861.31	8655.47	9966.04
LEPBIa0338	1845.78	1798.28	1772.77	1729.95	1713.48	1513.79	2392.8	1926.34	1610.24
LEPBIa0339	882.108	1061.62	959.863	820.107	794.888	830.1	1009.76	1177.07	1102.08
LEPBIa0340	1167.28	1138.81	1077.06	1147.24	1187.07	1109.1	1011.48	1260.6	901.704
LEPBIa0341	1238.58	1186.6	1157.97	1252.88	1252.87	1219.6	1195.54	1528.08	1207.08
LEPBIa0342	6171.73	4836.82	5229.02	7538.85	7190.85	6526.16	17724.9	15350	8743.73
LEPBIa0343	910.504	815.327	816.628	931.423	739.615	845.293	2776.4	2200.57	1757.72
LEPBIa0344	555.849	488.902	540.388	375.977	415.869	422.646	512.619	517.235	576.289
LEPBIa0345	1373.31	1360.1	1546.76	1125.66	1163.38	946.12	818.815	894.404	860.827
LEPBIa0346	2330.94	2512.15	2306.65	2060.49	2121.46	2045.55	1833.73	1918.75	1865.13
LEPBIa0347	2666.87	2834.9	2780.07	2756.79	2551.8	2932.28	2965.62	3504.21	3379.99
LEPBIa0348	508.118	627.118	665.952	507.739	515.888	640.876	540.143	542.549	852.812
LEPBIa0349	1561.81	1743.14	1824.86	1715.18	1750.33	2132.57	2592.34	2363.42	2499.93
LEPBIa0350	2169.62	2172.49	2230.38	2462.59	2474.16	2553.83	2153.69	1863.9	2074.32
LEPBIa0351	4061.32	4342.04	4175.22	4607.14	4489.01	4354.92	3476.52	3933.69	4291.31
LEPBIa0352	3755.6	3654.64	4054.31	4285.68	4082.36	4324.53	2963.9	3019.03	2828.55
LEPBIa0353	3191.9	2734.91	2767.98	2509.16	2445.2	2122.9	1923.18	1909.47	2038.25
LEPBIa0354	1390.83	1282.91	1362.6	922.336	958.077	864.63	822.255	610.895	1062.81
LEPBIa0355	5760.28	5524.96	5924.74	6420	6696.01	7140.79	6129.07	6123.29	6040.22
LEPBIa0356	1328.6	1229.24	1444.45	1659.52	1688.48	1935.06	1666.87	1196.48	1433.91
LEPBIa0357	1501.4	1515.23	1651.86	1664.07	1487.13	1749.98	1909.42	1713.71	1701.62
LEPBIa0358	561.286	585.212	604.565	629.279	626.435	616.014	966.752	745.899	722.967
LEPBIa0359	1024.09	1170.42	1126.35	1048.42	1126.53	1186.45	1678.91	1094.38	1484.41
LEPBIa0360	700.853	707.989	739.429	530.457	551.421	486.182	548.744	612.582	646.823
LEPBIa0361	97.8777	111.014	93.01	60.2017	72.3822	63.5351	67.0878	88.5966	118.624
LEPBIa0362	245.298	195.561	177.649	132.898	142.132	104.971	163.419	53.158	151.486
LEPBIa0363	83.3773	58.0801	64.1769	27.2612	63.1699	55.2479	55.0464	18.5631	85.7621
LEPBIa0364	1508.65	1550.52	1728.13	1258.56	1420.01	1567.66	1543.02	1469.02	1760.93
LEPBIa0365	576.995	607.268	718.967	737.187	597.482	801.095	708.722	529.892	673.273
LEPBIa0366	413.261	367.596	337.626	319.183	373.755	515.187	292.434	307.979	345.453
LEPBIa0367	152.858	188.944	218.573	181.741	217.147	200.274	163.419	196.6	178.738
LEPBIa0368	659.164	679.317	868.713	639.502	636.964	813.525	509.179	511.329	678.082
LEPBIa0369	1229.51	1094.7	1416.54	1134.75	1322.62	1229.27	1555.06	1319.67	1130.14
LEPBIa0370	499.055	449.937	597.124	396.423	368.491	517.949	526.381	405.013	306.98
LEPBIa0371	270.674	284.519	330.185	213.546	190.826	294.195	233.947	221.913	307.782
LEPBIa0372	273.695	291.871	293.912	323.726	330.326	310.769	311.356	311.354	260.492
LEPBIa0373	430.783	380.829	468.77	467.983	463.246	534.523	302.755	357.762	377.514
LEPBamiscRNA2	0	0	5.5806	0	0	0	0	0	3.20606
LEPBIa0374	21.1464	16.1742	19.5321	12.4947	22.3727	34.5299	49.8858	35.4386	34.4651
LEPBIa0375	9.66693	15.439	6.5107	21.5818	9.21228	11.0496	1.7202	73.4086	8.01515
LEPBIa0376	40.4803	27.9373	29.7632	28.397	11.8444	44.1983	20.6424	35.4386	40.0757
LEPBIa0378	54.9807	58.0801	52.0856	38.62	42.1133	48.3419	173.74	67.5022	75.3424
LEPBIa0379	108.149	105.868	88.3595	42.0276	46.0614	62.1539	94.611	145.13	68.1288
LEPBIa0380	51.3556	53.669	40.9244	53.3865	57.9058	74.5847	77.409	75.0962	124.235
LEPBIa0381	4.22928	13.2334	14.8816	10.2229	17.1085	6.90599	5.1606	5.90644	0
LEPBIa0382	70.0853	55.1394	64.1769	56.7941	46.0614	31.7675	165.139	64.9708	61.7167
LEPBIa0383	291.216	206.589	240.896	253.302	223.727	225.135	288.993	319.792	325.415
LEPBIa0384	50.1472	43.3763	33.4836	48.8429	39.4812	38.6735	106.652	91.1279	12.8242
LEPBIa0385	40.4803	43.3763	44.6448	28.397	27.6368	22.0992	86.01	24.4695	22.4424
LEPBIa0386	2790.72	2470.24	3109.32	653.132	773.832	1055.23	3203.01	3445.99	3857.69
LEPBIa0387	145.608	135.275	105.101	2428.52	2583.39	3349.4	139.336	123.191	59.3121
LEPBIa0388	215.089	169.094	146.956	3715.47	4020.5	4856.29	135.896	217.695	152.288
LEPBIa0389	314.78	266.875	244.616	9425.55	9957.16	12063.4	550.464	336.667	194.768
LEPBIa0390	841.627	763.129	725.478	61631.8	60145.7	70590.2	1441.53	1361.86	795.103
LEPBIa0391	192.735	157.331	174.859	380.52	379.02	288.67	137.616	205.038	156.295
LEPBIa0392	1760.59	1672.56	1747.66	2941.93	3097.96	3394.98	2420.32	2202.26	2410.16
LEPBIa0393	721.395	780.038	828.719	1105.21	1148.9	1278.99	1322.83	745.055	1127.73
LEPBIa0394	32.6259	46.3171	53.9458	53.3865	46.0614	62.1539	15.4818	17.7193	50.4954
LEPBIa0395	253.757	287.46	305.073	308.96	214.515	262.428	170.3	225.289	222.821
LEPBIa0396	488.784	489.638	479.001	502.06	465.878	390.879	1006.32	695.272	561.862
LEPBIa0397	254.965	199.972	208.342	193.1	155.293	156.075	258.03	117.285	198.776
LEPBIa0398	267.049	234.526	267.869	122.675	196.09	165.744	283.833	268.321	209.997
LEPBIa0399	71.8978	72.0488	83.709	52.2506	75.0143	66.2975	151.378	62.4395	41.6788
LEPBIa0400	1244.01	1225.56	1202.62	937.103	993.611	984.794	1403.68	1214.2	1220.71
LEPBIa0401	1450.64	1414.51	1321.67	975.723	1035.72	997.225	1173.18	1328.11	1318.49
LEPBIa0402	92.4401	114.69	83.709	79.5117	63.1699	69.0599	94.611	21.9382	91.3727
LEPBIa0403	322.03	319.073	296.702	206.731	200.038	183.699	273.512	272.54	333.43
LEPBIa0404	128.087	132.334	150.676	136.306	147.397	158.838	115.253	148.505	109.808
LEPBIa0405	138.962	135.275	145.096	130.626	113.179	110.496	153.098	162.005	142.67
LEPBIa0406	36.8552	42.6411	46.505	37.4841	50.0095	63.5351	12.0414	41.3451	49.6939
LEPBIa0407	226.569	201.442	276.24	177.198	186.878	168.506	170.3	224.445	254.882
LEPBIa0408	430.179	458.759	395.292	333.949	360.595	341.156	459.293	385.606	430.414
LEPBIa0409	221.131	164.683	119.053	64.7453	122.392	122.927	55.0464	103.785	96.9833
LEPBIa0410	4.83347	7.35191	7.4408	1.13588	1.31604	8.28719	25.803	2.53133	1.60303
LEPBIa0411	242.278	202.913	234.385	246.486	276.368	244.472	216.745	404.169	158.7
LEPBIa0412	494.826	469.787	437.147	492.973	450.086	440.602	478.215	617.645	510.565
LEPBamiscRNA3	13.292	6.61672	6.5107	6.81529	11.8444	9.66838	0	0.843777	0
LEPBIa0413	1895.93	1658.59	1810.9	1787.88	2033.28	1970.97	1735.68	1914.53	1662.34
LEPBIa0414	317.8	279.373	291.121	252.166	276.368	249.997	144.497	194.913	266.904
LEPBIa0415	87.6066	90.4286	106.961	47.707	50.0095	71.8223	44.7252	160.318	140.265
LEPBIa0416	439.846	440.38	380.411	254.438	347.435	256.903	479.936	362.824	448.047
LEPBIa0417	1271.81	1251.3	1307.72	1042.74	1289.72	1171.26	1082.01	909.592	1163.8
LEPBIa0418	46.5221	46.3171	59.5264	44.2994	18.4246	37.2923	49.8858	56.5331	72.9379
LEPBIa0419	7.2502	2.20557	5.5806	3.40765	0	8.28719	8.601	0	23.2439
LEPBIa0420	293.633	276.432	314.374	262.389	217.147	317.675	242.548	234.57	268.508
LEPBIa0421	352.239	411.707	387.852	318.047	253.996	360.493	237.387	295.322	298.164
LEPBIa0422	4985.12	4791.98	4570.51	4952.45	4782.49	4763.75	4799.36	4158.98	4270.47
LEPBIa0423	630.767	624.178	659.441	370.298	440.874	414.359	748.287	783.869	808.729
LEPBamiscRNA4	7.85438	16.9094	12.0913	7.95117	11.8444	12.4308	15.4818	33.7511	17.6333
LEPBIa0424	758.854	710.195	649.21	485.022	442.19	414.359	758.608	688.522	622.777
LEPBIa0425	8.45857	5.88153	8.3709	11.3588	13.1604	4.14359	3.4404	2.53133	14.4273
LEPBIa0426	314.175	331.571	289.261	322.59	325.062	309.388	400.806	273.384	271.714
LEPBIa0427	18.7297	15.439	21.3923	5.67941	10.5283	17.9556	0	2.53133	4.80909
LEPBIa0428	285.175	295.547	282.75	345.308	286.897	319.057	362.962	314.729	319.804
LEPBIa0429	21.1464	21.3206	10.2311	13.6306	9.21228	11.0496	3.4404	22.782	18.4348
LEPBIa0430	570.349	351.422	419.475	489.565	447.454	395.023	1709.88	1263.98	767.851
LEPBIa0431	1495.35	1136.61	1390.5	1691.33	1656.89	1379.82	4002.9	3238.42	1883.56
LEPBIa0432	5.43765	6.61672	9.301	2.27176	9.21228	0	5.1606	27.8446	24.0454
LEPBIa0433	276.716	265.404	281.82	193.1	180.298	203.036	103.212	141.755	174.73
LEPBIa0434	1.81255	4.41115	10.2311	4.54353	6.5802	5.52479	6.8808	16.0318	2.40454
LEPBIa0435	33.2301	57.3449	53.0157	30.6688	22.3727	44.1983	30.9636	6.75022	31.2591
LEPBamiscRNA5	28.3966	27.9373	23.2525	9.08706	7.89624	19.3368	15.4818	2.53133	7.21363
LEPBIa0437	1532.81	1412.3	1336.55	1200.63	955.445	1161.59	1481.09	936.593	1173.42
LEPBIa0438	523.827	551.394	493.883	373.705	375.072	306.626	278.672	363.668	483.314
LEPBIa0439	30.2092	27.9373	38.1341	17.0382	39.4812	17.9556	56.7666	32.0635	3.20606
LEPBIa0440	210.86	94.8397	223.224	236.263	376.388	309.388	91.1706	160.318	72.1363
LEPBIa0441	1021.67	1190.28	1088.22	1163.14	983.082	998.606	1343.48	1338.23	1200.67
LEPBIa0442	1213.8	1513.76	1516.99	1567.52	1451.59	1570.42	1066.52	1215.04	1008.31
LEPBIa0443	604.788	453.613	415.755	515.69	493.515	350.824	352.641	421.889	466.482
LEPBIa0444	3648.66	3976.65	3738.07	4133.47	4117.89	3877.02	4405.43	4218.04	4180.7
LEPBIa0445	47.1263	61.0209	62.3167	53.3865	43.4293	35.9111	22.3626	70.0335	60.9151
LEPBIa0446	39798.8	39396.7	37540.7	41985.6	43861	44727.3	35701	37064.6	38535.2
LEPBIa0447	1435.54	1428.48	1418.4	1293.77	1108.11	1049.71	1193.82	1270.73	1265.59
LEPBIa0448	1323.77	1306.44	1374.69	1315.35	1412.11	1273.46	1408.84	1393.92	1690.4
LEPBIa0449	699.644	696.226	692.924	683.801	660.652	709.936	880.742	993.126	934.566
LEPBIa0450	12085.5	11279.3	11335.1	13620.4	13177.5	13302.3	14521.9	14328.2	13414.2
LEPBIa0451	2162.98	1807.84	2296.42	2979.42	2940.03	2892.23	2750.6	2943.94	2453.44
LEPBIa0452	7317.87	7081.36	6725.55	6546.09	6373.58	6830.02	4634.22	4328.58	4633.56
LEPBIa0453	8197.56	6794.64	6979.47	6289.38	6145.91	5037.23	8289.64	7224.42	6070.67
LEPBIa0454	5611.05	4772.86	4530.52	3817.7	4125.79	3725.09	3197.85	4116.79	3935.44
LEPBIa0455	10629.4	10087.6	9456.33	9594.8	9612.36	9847.94	7642.85	7537.46	8082.48
LEPBIa0456	2838.45	2598.9	2522.43	2555.73	2693.93	2319.03	1666.87	2033.5	2390.92
LEPBIa0457	247.111	235.996	217.643	232.856	239.519	167.125	290.714	221.913	189.959
LEPBIa0458	1376.93	1561.55	1459.33	1761.75	1658.21	1593.9	1616.99	1645.37	1787.38
LEPBIa0459	1776.9	1926.2	1889.96	1960.53	1724.01	1593.9	2339.47	2489.14	2754.01
LEPBIatRNA1	138.358	237.467	224.154	408.918	351.383	401.928	197.823	105.472	79.35
LEPBIatRNA2	1677.21	1669.62	1721.62	2034.36	2247.8	2419.86	842.898	744.211	831.973
LEPBIatRNA3	1544.9	1431.42	1698.36	1522.08	1555.56	1643.63	1364.12	1125.6	997.085
LEPBIa0461	775.167	769.01	796.166	656.54	638.28	559.385	509.179	761.931	714.951
LEPBIa0462	85.1899	72.784	71.6177	26.1253	46.0614	29.0051	56.7666	70.8773	18.4348
LEPBIa0463	201.797	234.526	252.057	194.236	185.562	196.13	232.227	251.446	181.142
LEPBIa0464	535.911	492.578	540.388	395.287	394.812	378.448	271.791	485.172	435.223
LEPBIa0465	158.9	165.418	184.16	84.0553	61.8539	99.4462	137.616	164.537	132.25
LEPBIa0466	96.6693	98.5157	55.806	65.8812	47.3775	37.2923	63.6474	127.41	76.9454
LEPBIa0467	618.684	649.174	731.059	612.24	723.822	767.946	719.043	534.111	591.518
LEPBIa0468	489.389	537.425	582.243	640.637	646.176	527.617	504.018	480.953	534.611
LEPBIa0469	227.173	247.024	252.987	179.469	152.661	284.527	201.263	165.38	285.339
LEPBIa0470	677.29	604.327	714.317	540.68	504.044	607.727	504.018	476.734	599.533
LEPBIa0471	124.462	149.244	159.977	115.86	114.496	116.021	122.134	121.504	134.655
LEPBIa0472	481.534	412.442	465.05	487.293	630.383	585.628	261.47	469.14	369.498
LEPBamiscRNA6	50.7514	60.2857	66.0371	36.3482	35.5331	29.0051	92.8908	63.2833	81.7545
LEPBIa0473	7932.32	7871.7	8156.05	8134.05	7281.65	8265.09	11134.8	9981.88	10079.1
LEPBIa0474	12182.8	11757.9	12007.6	13214.9	13155.1	12341	13097.6	12828.8	12329.7
LEPBIa0475	5989.87	5527.17	5476.43	6005.41	5577.38	5559.32	5076.31	4704.9	5050.35
LEPBIa0476	1410.16	1273.35	1394.22	1396	1471.33	1606.33	1052.76	1234.45	1326.51
LEPBIa0477	10595.6	9182.54	9534.45	11352	11736.4	11238.8	14429	15204	10137.6
LEPBIa0478	5464.84	4811.83	4795.6	5063.76	4764.07	4574.53	7389.98	6957.79	5898.35
LEPBIa0479	3390.68	3176.03	3147.46	2785.18	2554.43	2719.58	2380.76	3049.41	3163.58
LEPBIa0480	8701.45	8910.52	8195.11	8297.62	8251.57	8291.33	8994.92	9391.24	9813.75
LEPBIa0481	10861.4	11939.5	11539.8	10893.1	10557.3	10295.4	12063.8	12920.8	14117.1
LEPBIa0482	4472.77	4649.35	4426.35	4109.62	3717.81	3430.89	4341.78	4084.73	4235.21
LEPBIa0483	4942.22	5048.56	4554.7	3837.01	3633.59	3354.93	4875.04	4717.56	5629.84
LEPBIa0484	410.241	535.219	522.716	278.291	298.741	321.819	213.305	381.387	507.359
LEPBIa0485	392.115	334.512	345.067	437.315	394.812	328.725	390.485	507.11	404.765
LEPBIa0486	2.41673	12.4983	3.7204	0	0	9.66838	3.4404	0	3.20606
LEPBIa0487	192.13	204.383	188.81	113.588	128.972	138.12	175.46	363.668	178.738
LEPBIa0488	369.156	331.571	399.013	240.807	223.727	256.903	144.497	196.6	165.914
LEPBIa0489	6183.21	5366.9	5078.35	4409.49	4641.67	4354.92	3918.61	4180.92	4332.19
LEPBIa0490	1112.3	1030.74	906.847	905.298	1015.98	864.63	529.821	871.622	671.67
LEPBIa0491	126.879	189.679	165.558	164.703	143.448	183.699	197.823	144.286	77.747
LEPBIa0492	838.607	885.906	852.902	826.922	823.841	700.267	1035.56	1026.03	1086.05
LEPBIa0493	73.7104	66.1672	81.8488	59.0659	51.3256	74.5847	96.3312	124.035	52.9
LEPBIa0494	906.275	855.028	806.397	645.181	650.124	780.377	956.431	879.216	925.75
LEPBIa0495	123.858	144.098	120.913	136.306	139.5	171.269	208.144	113.066	174.73
LEPBIa0496	1360.02	1173.37	1141.23	801.933	930.441	852.199	825.696	1057.25	986.665
LEPBIa0497	4604.48	4641.26	4816.06	4655.98	4818.02	4940.54	5330.9	5370.64	4724.93
LEPBIa0498	10253.6	10336.1	10121.3	12569.7	13045.9	14350.6	10971.4	10640	10200.1
LEPBIa0499	790.876	707.254	785.004	893.939	968.606	975.125	983.954	845.465	711.745
LEPBIa0500	1050.67	1274.82	1329.11	1483.46	1471.33	1774.84	1463.89	1199.01	1225.52
LEPBIa0501	3559.24	3520.1	3352.08	4542.39	4467.96	4352.15	4152.56	4004.57	3869.71
LEPBIa0502	919.567	998.39	904.057	920.064	914.648	824.575	688.08	957.687	990.673
LEPBIa0503	3115.77	3199.55	3171.64	2962.38	3053.21	3053.83	2912.3	2573.52	3228.5
LEPBIa0504	2480.17	2375.4	2604.28	2495.53	2682.09	2814.88	2587.18	1890.9	2095.16
LEPBIa0505	1514.69	1340.99	1477.93	1727.68	1696.38	1698.87	1883.62	1141.63	1313.68
LEPBIa0506	3906.65	3659.78	3838.52	4349.29	4646.94	4795.52	4350.38	3563.27	4090.13
LEPBIa0507	3182.84	3364.24	3221.87	3478.07	3449.34	4256.85	4352.1	4391.86	4199.14
LEPBIa0508	1208.37	1057.94	1330.04	1281.27	1379.21	1871.52	1276.39	1270.73	1139.75
LEPBIa0509	5469.67	5472.03	5429.92	6233.72	6456.49	6937.76	6787.91	6227.92	6499.49
LEPBIa0510	4026.28	4180.3	3987.34	4510.59	4562.71	5067.61	6674.37	5514.93	5475.95
LEPBIa0511	1716.49	1935.02	1823	1665.2	1750.33	1675.39	1575.7	2084.97	1962.11
LEPBIa0512	2051.2	2100.44	1939.26	1959.4	1785.87	1651.91	2384.2	2365.11	2341.23
LEPBIa0513	3190.09	3265.72	3266.51	2735.2	2834.75	2598.03	2360.11	3009.75	2863.81
LEPBIa0514	105.732	113.955	82.7789	69.2888	97.387	52.4855	237.387	140.067	114.617
LEPBIa0515	10988.9	10833	11583.5	11875.6	11470.6	13473.6	9182.42	8254.67	9605.36
LEPBIatRNA4	2631.22	3264.25	2950.28	2445.55	2693.93	2301.08	2141.65	2371.86	1812.23
LEPBIa0516	21692	22264.5	19374	19795	19464.2	16695.9	20315.6	20886.9	20255.1
LEPBIa0517	16164.9	16205.8	16003.3	21125.1	20138.1	21202.8	21347.7	21023.6	20224.6
LEPBIa0518	4756.13	4830.94	5534.09	6605.15	6671.01	7371.45	7149.15	7459.83	6832.92
LEPBIa0519	2573.82	2614.34	2761.47	2809.04	2934.77	3219.57	3524.69	4209.6	3457.74
LEPBIa0520	7477.98	7299.72	7305.01	8157.9	8122.6	8883.86	11590.7	10939.6	9443.45
LEPBIa0521	2246.35	2197.49	2241.54	2234.28	2239.9	2563.5	1823.41	1868.97	2039.05
LEPBIa0522	2877.73	2987.08	3301.85	3185.01	3319.05	3494.43	2262.06	2308.57	2889.46
LEPBIa0523	21240.1	17403.5	19276.3	18379.7	21571.2	18890.6	14955.4	16882.3	14489
LEPBIa0524	13229.8	11907.2	13251.1	12407.2	12893.2	12806.5	10912.9	10519.4	11226.8
LEPBIa0525	3496.41	3529.65	3422.77	3578.03	3429.6	3179.52	2803.92	3070.51	2964
LEPBIa0526	253.757	269.08	268.799	235.128	211.883	232.041	225.346	258.196	214.806
LEPBIa0527	2041.54	2164.4	2089	1750.39	1676.64	1575.95	2788.44	3023.25	2557.63
LEPBIa0528	1488.71	1317.46	1228.66	1443.71	1456.86	1349.43	3892.81	2851.97	2237.03
LEPBIa0529	509.931	449.202	431.566	630.415	411.921	545.573	1334.87	1122.22	772.66
LEPBIa0530	12350.1	10102.3	11322.1	18917	17804.7	17157.2	44026.8	37775.9	21145.6
LEPBIa0531	670.039	807.975	875.224	878.037	940.969	864.63	676.038	562.799	453.657
LEPBIa0532	3429.95	3250.28	3172.57	3447.4	2954.51	2904.66	3836.04	3902.47	3668.53
LEPBIa0533	2459.63	2575.38	2189.46	2057.08	1897.73	1720.97	3192.69	3033.38	3081.83
LEPBIa0534	1698.36	1477.73	1612.79	1165.41	1089.68	1288.66	2344.63	2378.61	1751.31
LEPBIa0535	1424.06	1390.25	1592.33	1256.29	1292.35	1618.76	1512.06	1504.45	1413.87
LEPBIa0536	1396.27	1390.98	1596.98	1290.36	1189.7	1208.55	1391.64	1275.79	1723.26
LEPBIa0537	2463.26	2520.97	2581.96	2665.92	2582.07	2703	2305.07	2319.54	2362.06
LEPBIa0538	7756.51	7596.73	7619.38	9015.5	9246.5	9842.41	7861.31	7388.96	7601.57
LEPBIa0539	4232.91	4157.51	4368.68	5442.01	5481.31	6404.61	3727.67	3423.2	3480.98
LEPBIa0540	2151.5	2093.09	1984.83	1952.58	1897.73	1806.61	1444.97	1485.89	1304.87
LEPBIa0541	2362.36	2153.38	2097.38	1977.57	1912.21	1748.6	2551.06	2075.69	1808.22
LEPBIa0542	1537.04	1585.81	1557.92	1393.73	1416.06	1437.83	1845.77	2219.98	1935.66
LEPBIa0543	6152.4	5865.36	5474.57	5011.51	5356.28	4896.35	5248.33	4958.88	5206.64
LEPBIa0544	1023.49	1115.29	1174.72	993.897	993.611	1229.27	1613.55	1509.52	1807.42
LEPBIa0545	1761.19	1838.71	1871.36	1915.1	1710.85	1773.46	2647.39	2816.53	2559.24
LEPBIa0546	2939.35	2967.97	2985.62	2567.09	2637.35	2497.21	3428.36	3402.11	3299.04
LEPBIa0547	6354.2	7213.7	6540.46	6084.92	5636.6	5314.85	9555.71	9490.81	8616.29
LEPBIa0548	4223.24	4075.9	4029.19	3746.14	3881	3636.69	3725.95	4215.51	4102.15
LEPBIa0549	3396.11	3691.4	3548.33	3038.48	3145.34	3067.64	3602.1	4236.61	3395.22
LEPBIa0550	4680.61	4588.33	4503.54	4374.28	4392.94	4231.99	4531	3561.58	4414.74
LEPBIa0551	17781.7	18087.9	17072	16390.8	17033.5	17741.5	11726.6	12104	14701.4
LEPBIa0552	2069.33	2013.69	1936.47	1898.06	1912.21	1524.84	1998.87	1437.8	1641.5
LEPBIa0553	301.488	274.226	272.519	266.932	235.571	256.903	689.8	780.494	509.764
LEPBIa0554	483.951	558.746	585.963	344.172	342.171	360.493	626.153	523.986	472.092
LEPBIa0555	365.531	263.934	439.937	289.65	298.741	338.393	142.777	178.881	220.417
LEPBIa0556	1292.95	1299.08	1230.52	812.156	747.511	803.857	1350.36	1186.35	1211.89
LEPBIa0557	3540.51	3578.91	3660.87	2903.31	2667.61	2668.47	3285.58	3465.39	3622.05
LEPBIa0558	1535.23	1800.48	1617.44	1288.09	1162.06	1127.06	1553.34	1922.97	1652.72
LEPBIa0559	3960.42	3859.76	3811.55	3597.34	3263.78	2741.68	3359.55	3819.78	4051.66
LEPBIa0560	2164.18	1762.25	1659.3	1970.76	1849.04	1661.58	1981.67	2154.16	1962.11
LEPBIa0561	9960.57	9544.99	10163.2	8598.63	9045.15	9745.73	7152.59	6683.56	6704.67
LEPBIa0562	596.933	619.766	573.872	669.034	765.936	816.288	638.194	873.309	676.479
LEPBIa0563	215.089	216.881	254.847	182.877	177.665	158.838	271.791	307.979	209.997
LEPBIa0564	132.316	197.767	168.348	162.431	160.557	143.645	53.3262	108.003	255.683
LEPBIa0565	636.809	594.77	644.559	436.179	439.558	359.111	380.164	508.798	555.45
LEPBIa0566	16436.8	12841.6	8396.94	10905.6	12305	4073.15	3345.79	4692.24	3852.88
LEPBIa0567	166.755	144.098	177.649	149.936	163.189	189.224	101.492	78.4713	92.1742
LEPBIa0568	54.9807	56.6097	47.4351	44.2994	31.585	42.8171	65.3676	1.68755	57.7091
LEPBIa0569	824.71	961.63	934.75	983.674	889.643	1211.31	846.338	818.464	980.253
LEPBIa0570	1381.16	1364.52	1382.13	1306.26	1301.56	1511.03	1075.12	1062.32	1280.82
LEPBIa0571	1924.32	1973.99	2009.95	1661.8	1674	1843.9	1964.47	1558.46	1976.54
LEPBIa0572	637.413	613.15	607.355	696.296	463.246	555.241	612.391	708.773	726.173
LEPBIa0573	172.192	137.481	159.047	161.295	134.236	153.313	177.181	146.817	197.173
LEPBIa0574	229.59	191.15	240.896	205.595	171.085	203.036	342.32	215.163	210.798
LEPBIa0575	381.24	415.383	372.04	283.97	242.151	178.174	474.775	415.982	298.965
LEPBIa0576	2649.34	2570.96	2975.39	2397.85	2783.43	3327.3	1947.27	1420.92	1489.21
LEPBIa0577	17772.1	17704.1	15176.4	15956.9	16182	15360.3	14602.8	15146.6	13936.7
LEPBIa0578	4664.3	4619.21	4733.28	5337.51	5261.53	5690.53	5654.29	5516.62	5949.65
LEPBIa0579	6714.89	6507.92	6225.16	7822.82	7988.37	8147.68	7166.35	7048.91	7120.66
LEPBIa0580	19724.2	19753.1	19337.7	19218	18708.8	19140.6	15616	15744.9	16211.4
LEPBIa0581	12663.7	13571.6	12458.7	12495.8	12154.9	11524.7	14525.4	12578.2	14990.7
LEPBIa0582	311.759	273.491	224.154	171.518	202.67	164.363	130.735	296.166	193.967
LEPBIa0583	572.162	591.094	706.876	453.217	498.779	574.578	526.381	680.084	644.418
LEPBIa0584	3680.69	3636.99	3826.43	4426.53	4095.52	4321.77	3352.67	3054.47	3751.09
LEPBIa0585	14406.1	14173	14676	17992.4	17950.8	19943.1	12406.1	12366.4	13144
LEPBIa0586	4531.98	4489.81	4810.48	3643.91	3858.63	3780.34	3117	3402.95	4317.76
LEPBIa0587	1570.88	1524.05	1660.23	1526.63	1641.1	1720.97	1026.96	1168.63	1382.61
LEPBIa0589	3506.68	3313.51	3405.1	3480.34	3400.65	3023.44	2399.68	2468.89	2377.29
LEPBIa0590	2446.94	2612.87	2224.8	1871.93	1956.95	1918.48	2282.7	2392.95	2076.73
LEPBIa0591	1060.34	991.773	1032.41	871.221	733.035	716.842	934.068	934.905	1038.76
LEPBIa0592	853.711	649.909	724.548	485.022	552.737	421.265	423.169	626.926	452.856
LEPBIa0593	425.949	460.23	478.071	272.612	343.487	270.715	295.874	289.416	337.438
LEPBIa0594	126.274	135.275	133.934	92.0064	100.019	92.5402	106.652	136.692	72.9379
LEPBIa0595	2283.81	2132.79	2100.17	2007.1	2029.33	1968.21	1868.14	1863.9	1915.62
LEPBIa0596	486.972	549.188	533.877	499.788	539.577	598.059	643.355	549.299	543.427
LEPBIa0597	2498.9	2182.05	2309.44	3255.44	3359.85	4348.01	2836.61	2530.49	2515.15
LEPBIa0598	19527.2	16177.2	16869.2	22156.5	22899.1	28053.5	19481.3	17882.2	17647
LEPBIa0599	12452.8	10666.9	11910.9	17732.3	18140.3	24825.6	14628.6	12606.9	11742.2
LEPBIa0600	167.963	143.362	168.348	161.295	173.717	186.462	132.455	121.504	179.539
LEPBIa0601	305.717	320.543	324.605	315.775	311.902	295.576	268.351	346.792	352.667
LEPBIa0602	887.545	988.833	933.82	887.124	865.955	895.016	942.669	780.494	824.759
LEPBIa0604	2637.26	2568.76	2337.34	2628.43	2408.35	2176.77	2750.6	2451.17	2956.79
LEPBIa0605	810.21	793.272	765.472	811.02	736.983	809.382	971.913	1060.63	864.033
LEPBIa0606	1322.56	912.373	957.073	1234.7	958.077	827.337	3044.75	3352.33	2180.92
LEPBIa0607	277.32	235.996	319.954	168.111	134.236	185.08	213.305	145.973	181.944
LEPBIa0608	535.911	527.867	492.023	332.813	347.435	308.007	588.308	523.142	615.564
LEPBIa0609	124.462	88.223	114.402	77.24	125.024	58.0103	113.533	101.253	140.265
LEPBIa0611	421.116	430.822	404.593	380.52	373.755	379.829	474.775	414.295	375.109
LEPBIa0612	1485.08	1740.93	1701.15	1396	1223.92	1330.09	1469.05	1663.08	1784.17
LEPBIa0614	277.32	247.76	260.428	149.936	147.397	187.843	187.502	284.353	290.148
LEPBIa0615	14.5004	30.1429	27.903	13.6306	28.9529	33.1487	15.4818	4.21889	9.61818
LEPBIa0616	69.4811	75.7247	74.408	59.0659	90.8068	135.357	68.808	86.9091	76.1439
LEPBIa0617	543.765	599.181	613.866	629.279	635.648	716.842	516.06	390.669	483.314
LEPBIa0618	2348.46	2428.34	2305.72	1875.34	1854.3	1716.83	2045.32	1793.03	2047.87
LEPBIa0619	717.77	666.819	753.381	696.296	739.615	690.599	965.032	945.03	884.873
LEPBIa0620	354.656	424.205	504.114	444.13	463.246	378.448	564.225	843.777	576.289
LEPBIa0621	133.525	136.746	140.445	151.072	151.345	122.927	230.507	233.726	166.715
LEPBIa0622	387.886	480.815	479.932	535	481.671	534.523	521.22	659.834	659.647
LEPBIa0623	636.205	637.411	533.877	529.321	659.336	708.554	1073.4	866.559	774.263
LEPBIa0624	903.254	968.247	963.584	890.531	794.888	825.956	1138.77	1243.73	1307.27
LEPBIa0625	1072.43	1260.12	1063.1	1012.07	950.181	932.308	1235.1	1428.51	1329.71
LEPBIa0626	3572.54	3572.3	3372.54	2693.18	2790.01	2363.23	4087.19	3630.77	4414.74
LEPBIa0627	2991.92	2959.15	2986.55	2345.6	2416.25	2132.57	2274.1	2327.98	2628.97
LEPBIa0628	1393.85	1157.19	1020.32	913.249	867.271	743.084	868.701	818.464	961.016
LEPBIa0629	65.2518	61.0209	44.6448	28.397	27.6368	12.4308	48.1656	36.2824	12.8242
LEPBIa0631	442.262	446.261	436.217	388.472	317.166	301.101	619.272	405.013	549.839
LEPBIa0632	1209.58	1197.63	1251.91	966.636	842.266	729.272	1111.25	1311.23	1274.41
LEPBIa0633	691.186	665.348	665.021	588.387	640.912	726.51	512.619	745.055	795.103
LEPBIa0634	1378.75	1484.35	1412.82	1473.24	1370	1625.67	1331.43	1554.24	1737.68
LEPBIa0635	3206.4	2483.48	2611.72	2383.08	2862.39	2374.28	2805.64	2934.66	2164.89
LEPBIa0636	2476.55	2435.69	2481.51	2038.91	2008.28	1849.42	2668.03	2630.05	2256.26
LEPBIa0637	5785.06	5502.91	6230.74	5623.75	5791.89	6191.91	4544.77	5112.45	5081.61
LEPBIa0638	903.858	871.202	996.137	967.771	881.747	806.619	1226.5	1343.29	1099.68
LEPBIa0639	598.746	610.209	681.763	634.958	569.846	599.44	901.384	1078.35	961.818
LEPBIa0640	194.547	186.003	210.203	221.497	180.298	229.279	206.424	187.319	242.058
LEPBIa0641	718.374	613.15	509.695	544.087	471.142	448.889	514.34	429.483	437.627
LEPBIa0642	363.114	343.334	304.143	264.661	284.265	162.981	383.604	359.449	338.239
LEPBIatRNA34	2503.74	2731.24	2717.75	2322.88	2700.52	3262.39	2227.66	1636.93	1988.56
LEPBIatRNA33	13.292	27.2021	27.903	49.9788	71.0662	58.0103	13.7616	2.53133	5.6106
LEPBIa0643	816.252	962.366	847.321	1057.51	880.431	1001.37	538.422	426.951	694.914
LEPBIa0644	10335.2	10930.1	10008.8	12431.1	12233.9	12385.2	9141.14	9025.88	9935.58
LEPBIa0645	6045.46	6145.47	5287.62	5808.9	5686.61	5679.48	5664.62	5685.37	5887.13
LEPBIa0646	2961.1	3331.89	3118.63	3138.44	3116.38	3175.37	3994.3	3727.81	3754.3
LEPBIa0647	1693.53	1979.14	1893.68	1261.96	1263.4	1288.66	1825.13	1806.53	1673.56
LEPBIa0648	9863.29	9736.88	8085.36	8144.27	8289.74	7545.48	8544.23	8786.25	8027.97
LEPBIa0649	4649.19	4292.78	4162.2	4974.03	5129.93	5088.33	4513.8	4371.61	4025.21
LEPBIa0650	1170.91	1257.18	1112.4	1428.94	1288.4	1425.4	1369.28	1195.63	1417.08
LEPBIa0651	1140.7	1178.51	1162.62	1467.56	1387.11	1527.6	1190.38	1497.7	1374.6
LEPBIa0652	1718.9	1900.47	1901.12	2459.18	2309.65	2712.67	3122.16	3088.22	2717.14
LEPBIa0653	8909.89	8209.88	7961.66	9185.88	9399.16	9758.16	7603.28	7730.69	6904.25
LEPBIa0654	2084.43	2058.54	2023.9	2090.02	2253.06	2026.22	1852.65	1931.41	2195.35
LEPBIa0655	480.93	352.157	418.545	489.565	534.312	462.701	421.449	426.951	339.041
LEPBIa0656	290.008	263.199	241.826	247.622	242.151	211.323	295.874	319.792	290.95
LEPBIa0657	2881.35	2806.23	2801.46	2755.65	2772.9	2541.4	3280.42	3201.29	3073.01
LEPBIa0658	2909.75	2626.1	2414.54	2834.03	2790.01	2356.32	7125.07	6621.96	4060.47
LEPBIa0659	2787.1	2574.64	2244.33	2793.13	3045.32	2569.03	2657.71	2327.14	2728.36
LEPBIa0660	4779.69	3785.5	4167.78	4859.3	4532.44	3976.47	3032.71	3015.66	3363.16
LEPBIa0661	526.848	521.251	559.92	703.111	583.006	570.435	416.288	410.919	410.376
LEPBIa0662	9170.9	9018.59	9230.31	8187.44	8252.89	8385.25	5748.91	5904.75	6724.71
LEPBIa0663	3045.69	2994.43	3453.46	2897.63	3133.49	4067.63	2886.49	2619.08	2821.33
LEPBIa0664	1874.18	1957.08	2001.58	2380.81	2347.82	2638.09	1773.53	1552.55	1779.36
LEPBIa0665	1483.87	1491.7	1543.04	1741.31	1804.29	2067.65	1500.01	1025.19	1550.93
LEPBIa0666	2808.24	2494.5	2706.59	3371.3	3432.23	3461.28	2535.57	2383.67	2457.44
LEPBIa0667	5404.42	5438.95	4896.05	5369.31	5461.57	5545.51	2840.05	3626.55	4104.56
LEPBIa0668	2418.55	2287.18	2313.16	13122.8	13411.8	11976.4	1439.81	1943.22	1682.38
LEPBIa0669	1918.89	2016.63	2065.75	21444.3	21347.5	22726.2	1102.65	1055.57	993.879
LEPBIa0670	2614.91	2530.53	2825.64	3249.76	3405.91	3588.35	2277.54	2630.05	2338.02
LEPBIa0671	351.031	413.178	461.33	346.444	389.548	346.681	395.646	376.325	445.642
LEPBIa0673	328.676	350.686	362.739	290.786	347.435	345.299	836.017	827.745	703.73
LEPBIa0674	6379.57	7140.91	6613.01	6491.57	5936.66	5625.62	6700.18	7360.27	7849.24
LEPBIa0675	3399.74	3390.7	3339.06	2193.39	2243.85	2424	2360.11	2476.49	2496.72
LEPBIa0676	7649.57	7361.47	7019.46	5505.62	6007.72	5969.54	4857.84	4779.15	5996.13
LEPBIa0677	7697.3	8154.74	7257.57	8430.52	7921.25	7719.51	8208.79	8632.68	9041.89
LEPBIa0678	3199.15	3091.48	2896.33	2795.41	2850.54	2696.1	2368.71	2164.29	2410.96
LEPBIa0679	3733.25	4139.86	3867.36	4292.5	4374.52	4256.85	4245.45	5118.35	4326.58
LEPBIa0680	7907.55	8134.89	6945.99	8579.32	8445.03	8568.95	9313.16	8105.32	9864.25
LEPBIa0681	757.042	751.366	706.876	849.64	956.761	1106.34	879.022	735.774	763.042
LEPBIa0682	2425.19	2148.96	1804.39	1937.81	2093.82	1907.43	1876.74	2399.7	2167.3
LEPBIa0683	3701.83	3069.42	2913.07	2976.01	2928.19	2765.16	2640.51	3256.98	3185.22
LEPBIa0684	1543.69	1294.67	1265.87	1619.77	1510.81	1314.9	811.934	1432.73	1031.55
LEPBIa0685	547.994	501.401	579.452	630.415	556.685	546.954	605.51	603.301	543.427
LEPBIa0686	2264.48	2534.94	2313.16	2848.79	2559.7	3086.98	4365.87	3318.58	3450.52
LEPBIa0687	1463.94	1415.24	1551.41	1796.97	1838.51	2153.29	2203.58	1619.21	1869.93
LEPBIa0688	976.965	907.961	1149.6	1414.17	1321.3	1631.19	1198.98	1074.13	1021.13
LEPBIa0689	4437.12	4580.98	4734.21	5548.78	5031.22	5627	4291.9	3543.02	4699.28
LEPBIa0690	299.071	324.955	306.933	199.915	198.722	179.556	271.791	225.289	380.72
LEPBIa0691	2243.33	2008.54	2208.99	2202.48	2130.67	2172.62	1978.23	1678.27	2051.88
LEPBIa0692	338.343	316.132	422.265	386.2	419.817	401.928	560.785	315.573	387.132
LEPBIa0693	10399.8	10695.6	10494.3	12331.1	13301.2	13499.8	11134.8	12044.1	11294.1
LEPBIa0694	6223.69	6530.71	6300.5	5652.15	5773.47	5526.17	6275.29	6231.29	6921.88
LEPBIa0695	1121.97	1063.82	995.207	878.037	1009.4	762.421	791.292	721.43	912.124
LEPBIa0696	6205.57	6663.78	6504.19	5832.75	6020.89	6426.71	6111.87	5958.75	6788.83
LEPBIa0697	2727.28	3007.67	3009.8	2571.64	2530.75	2538.64	3743.15	3743	3979.52
LEPBIa0698	2120.08	2002.66	2214.57	1512.99	1638.47	1609.1	1637.63	1789.65	2047.87
LEPBIa0699	213.277	241.878	249.267	236.263	214.515	283.146	168.58	221.913	173.127
LEPBIa0700	2276.56	2226.16	2390.36	2703.4	2703.15	2957.14	2107.24	1891.75	2199.36
LEPBIa0701	665.206	608.739	705.946	628.143	693.553	667.118	371.563	464.921	339.842
LEPBIa0702	1967.83	1620.36	1488.16	1698.14	1708.22	1509.65	1893.94	1907.78	1469.98
LEPBIa0703	987.84	982.951	1063.1	913.249	890.959	850.818	1023.52	887.654	1040.37
LEPBIa0704	758.25	878.554	852.902	831.466	833.054	758.277	829.136	717.211	924.147
LEPBIa0705	328.072	330.101	344.137	319.183	343.487	309.388	302.755	268.321	188.356
LEPBIa0706	434.408	430.087	379.481	397.559	327.694	313.532	172.02	322.323	275.721
LEPBIa0707	47891.2	43495.4	37666.3	53189.9	51991.5	56406.7	66267.2	58419.8	54614.4
LEPBIa0708	24292.4	22477.7	21386.7	28941.1	28225.1	30045.2	27160.2	25482.9	24378.9
LEPBIa0709	43.5012	24.2613	41.8545	29.5329	23.6887	6.90599	0	33.7511	4.80909
LEPBIa0710	29.605	36.7596	40.9244	30.6688	18.4246	30.3863	67.0878	22.782	11.2212
LEPBIa0711	48.9389	43.3763	35.3438	21.5818	19.7406	30.3863	39.5646	16.8755	44.0833
LEPBIa0712	67.6685	39.7003	52.0856	29.5329	28.9529	38.6735	15.4818	28.6884	47.2894
LEPBIa0713	868.816	741.808	730.128	824.65	683.025	705.792	817.095	971.188	1012.31
LEPBIa0714	4731.96	4524.37	4258.93	5702.13	5187.83	5690.53	5977.69	5627.15	6255.02
LEPBIa0715	2220.37	2312.91	2230.38	2183.17	2275.43	2225.11	2375.6	2508.55	2770.84
LEPBIa0716	4707.19	4705.23	4059.89	4659.39	4491.65	4354.92	5685.26	4763.12	4388.29
LEPBIa0717	8096.66	7935.66	7370.11	8485.04	7896.24	7995.75	9498.94	9830.85	8710.06
LEPBIa0718	2494.07	2517.3	2059.24	2437.6	2342.55	2343.89	3220.21	3452.74	3371.17
LEPBIa0719	1685.67	1908.56	1598.84	1634.53	1567.4	1511.03	3209.89	2686.59	2787.67
LEPBIa0720	281.549	289.665	279.96	199.915	190.826	197.511	220.186	167.912	207.592
LEPBIa0721	3091.61	2648.16	2558.71	2062.76	2203.05	2070.42	1780.41	2159.23	1806.61
LEPBIa0722	2009.51	2102.65	1947.63	2320.61	2301.75	2570.41	2065.96	1941.53	2310.77
LEPBIa0723	2293.48	2468.04	2575.45	3035.08	3124.28	3317.64	3421.48	3164.16	3487.39
LEPBIa0724	9058.52	8239.29	8488.09	11078.3	10679.7	10792.7	10331.5	10832.4	9622.99
LEPBIa0725	3187.67	3050.31	3002.36	4374.28	4156.06	3951.61	2795.32	3286.51	2643.4
LEPBIa0726	740.125	647.704	590.613	647.453	835.686	658.831	529.821	491.078	495.336
LEPBIa0727	749.187	644.028	785.004	603.153	633.015	553.86	476.495	510.485	436.024
LEPBIa0728	1001.13	813.122	812.907	688.344	711.978	580.103	720.763	647.177	581.098
LEPBIa0729	10449.4	7388.67	9479.58	13130.8	12312.9	11838.2	28784.1	24910	15850.8
LEPBIa0730	1663.32	1341.72	1578.38	1344.88	1463.44	1102.2	2413.44	2411.52	2004.59
LEPBIa0731	3214.86	2782.7	3108.39	3403.1	3492.77	3676.75	2755.76	2850.28	2604.92
LEPBIa0732	1076.65	781.509	894.756	864.406	901.488	762.421	1560.22	1648.74	1158.99
LEPBIa0733	8729.24	8483.37	8340.21	10600.1	10400.7	10546.8	8208.79	8188.01	8042.4
LEPBIa0734	7974.62	8014.32	7102.24	9060.93	8983.29	8980.55	9638.28	9009.85	8626.71
LEPBIa0735	3132.69	3456.87	3520.43	3898.35	3878.37	3716.8	3621.02	3936.22	3655.71
LEPBIa0736	4794.2	5129.43	5134.15	6011.09	5666.87	6506.82	6234	7040.48	6130.79
LEPBIa0737	308.738	343.334	404.593	294.193	330.326	401.928	190.942	287.728	409.574
LEPBIa0738	1625.86	1539.49	1437	1398.27	1598.99	1237.55	1023.52	1081.72	1140.56
LEPBIa0739	11136.9	12138	11797.4	12756	11571.9	12613.1	14430.8	14421.8	14075.4
LEPBIa0740	230.798	311.721	316.234	290.786	314.534	388.117	227.066	286.04	218.814
LEPBIa0741	267.653	319.808	256.708	272.612	244.784	189.224	227.066	155.255	308.583
LEPBIa0742	1007.17	947.662	991.487	1058.64	1058.1	1078.72	959.871	1123.91	1117.31
LEPBIa0743	718.978	751.366	745.94	595.202	705.398	664.356	603.79	465.765	670.868
LEPBIa0744	113.586	111.014	119.983	101.093	110.547	133.976	20.6424	146.817	104.197
LEPBIa0745	145.608	166.888	191.601	244.215	221.095	191.986	215.025	208.413	203.585
LEPBIa0746	85.794	80.8711	58.5963	87.4629	51.3256	71.8223	37.8444	65.8146	53.7015
LEPBIa0747	472.471	534.484	459.469	521.37	543.525	517.949	674.318	642.958	561.862
LEPBIa0748	1550.94	1532.14	1408.17	1925.32	1734.54	1683.68	1364.12	1463.11	1671.96
LEPBIa0749	600.558	512.428	512.485	529.321	614.591	611.871	433.49	520.611	416.788
LEPBIa0750	4197.87	3798	3580.88	3172.52	2804.48	3136.7	2637.07	2773.5	3047.36
LEPBIa0751	9097.79	8426.03	8343	8398.71	8625.33	9568.94	5807.39	6359.55	6152.43
LEPBIa0752	4673.96	4796.39	4383.56	4510.59	4350.83	4156.02	3708.75	3247.7	4027.61
LEPBIa0753	2221.58	1967.37	1746.73	1266.51	1360.79	929.546	1006.32	1211.66	1262.39
LEPBIa0754	7750.46	6245.45	5778.71	4895.65	5285.22	3074.55	2583.74	3568.33	3493.8
LEPBIa0755	530.473	529.338	578.522	533.865	469.826	444.746	392.205	301.228	419.994
LEPBIa0756	1825.84	1590.22	1621.16	1667.47	1837.19	1604.95	1737.4	1105.35	1241.55
LEPBIa0757	1106.86	1107.93	1093.8	1065.46	1033.09	1022.09	925.467	1085.1	962.62
LEPBIa0758	1766.03	1743.87	1752.31	1724.27	1767.44	1636.72	1493.13	1631.02	1625.47
LEPBIa0760	577.599	528.603	579.452	398.695	468.51	519.33	641.634	605.832	492.13
LEPBIa0761	244.694	266.139	319.954	179.469	240.835	272.096	301.035	313.885	199.577
LEPBIa0762	990.861	958.69	1051.94	1325.57	1205.49	1343.91	708.722	868.247	783.08
LEPBIa0763	1817.38	1899.73	1916.01	1907.15	1943.79	1819.04	2060.8	2248.67	2096.76
LEPBIa0764	2969.56	3172.35	3140.95	3179.33	3244.04	3317.64	3044.75	2638.49	2743.59
LEPBIa0765	1047.05	1037.36	1048.22	1314.22	1208.13	1151.92	1014.92	831.964	1104.49
LEPBIa0766	1422.25	1338.78	1358.88	1528.9	1695.06	1530.37	1577.42	1468.17	1506.05
LEPBIa0767	2764.74	2592.29	2206.2	2021.87	2320.18	2044.17	1756.32	1756.74	1971.73
LEPBIa0768	633.788	578.596	552.479	427.092	394.812	441.983	891.063	918.03	706.936
LEPBIa0769	529.265	502.136	563.641	305.552	361.911	312.151	297.594	434.545	534.611
LEPBIa0770	1892.3	1785.78	1814.63	1460.74	1523.97	1582.85	1945.55	1921.28	1893.18
LEPBIa0772	7128.16	7061.51	6120.99	6746	6448.6	6077.27	8210.51	8319.64	7220.85
LEPBIa0773	1764.82	1754.17	1704.87	2354.68	2147.78	2063.51	1771.81	2080.75	1723.26
LEPBIa0774	4532.58	4606.71	4580.74	5946.34	5424.72	5374.24	4892.25	5212.86	5910.37
LEPBIa0775	658.56	782.244	705.946	641.773	763.303	582.865	615.831	680.928	711.745
LEPBIa0776	143.191	172.035	155.327	173.79	117.128	109.115	56.7666	84.3777	193.967
LEPBIa0777	2888.6	2498.18	2568.01	3023.72	2954.51	2505.49	3012.07	2969.25	2695.49
LEPBIa0778	452.533	435.969	468.77	461.168	357.963	245.853	395.646	571.237	653.235
LEPBIa0779	4951.89	4762.57	4593.76	5686.23	5343.12	5867.33	4647.98	4861	4660.01
LEPBIa0780	431.991	399.209	401.803	450.945	419.817	383.973	416.288	449.733	367.094
LEPBIa0781	1056.11	1098.38	1110.54	1059.78	944.917	1074.57	956.431	862.34	942.582
LEPBIa0782	298.467	259.523	244.616	122.675	150.029	113.258	233.947	157.786	125.838
LEPBIa0783	3875.84	3795.79	3305.58	3478.07	3241.41	3114.6	2944.98	3133.79	3207.66
LEPBIa0784	1499.58	1600.51	1667.67	1853.76	2047.76	2135.33	1529.26	1524.71	1687.19
LEPBIa0785	891.17	807.975	804.536	874.629	927.809	954.408	507.459	408.388	447.245
LEPBIa0786	17537	17306.4	17118.5	24950.8	24438.9	27132.2	22311	19711.5	21223.3
LEPBIa0787	4536.81	4894.9	4915.58	6090.6	6199.87	6970.9	6994.33	5366.42	5762.09
LEPBIa0788	1711.65	1521.11	1548.62	1314.22	1304.2	1232.03	1782.13	1954.19	1587.8
LEPBIa0789	4657.65	4630.97	4342.64	4068.73	3803.36	4501.32	3748.31	3617.27	3654.11
LEPBIa0790	5939.12	5656.56	5964.73	6820.97	5944.55	6403.23	5709.34	6208.51	6542.77
LEPBIa0791	951.589	1033.68	943.121	1062.05	938.337	1016.56	1525.82	1141.63	1061.21
LEPBIa0792	4093.95	2979.73	4416.11	2719.3	3705.97	4407.4	7582.64	6759.5	4863.59
LEPBIa0793	665.206	817.533	716.177	851.911	706.714	573.197	646.795	737.461	971.436
LEPBIa0794	874.253	862.38	876.154	901.89	921.228	672.643	662.277	836.183	720.562
LEPBIa0796	1701.38	1674.03	1874.15	1836.72	1906.94	2790.02	1801.05	2251.2	1743.3
LEPBIa0798	1272.41	1403.48	1339.34	1361.92	1291.04	1424.01	1386.48	1639.46	1703.22
LEPBIa0799	150.442	248.495	208.342	210.138	185.562	162.981	233.947	304.604	193.967
LEPBIa0800	321.426	431.557	366.459	346.444	325.062	345.299	278.672	284.353	303.774
LEPBIa0801	21769.3	21372	23539.9	23403.7	22653	23567.4	16310.9	17061.2	14798.4
LEPBIa0802	21989.9	25714.8	28250.9	41377.9	39454.9	57658.1	34180.4	29990.4	27257.9
LEPBIa0803	19547.7	20652.3	20764.5	30884.6	30274.2	37221.9	26592.6	25831.4	28232.6
LEPBIa0804	6327.61	6754.2	7300.35	9679.99	8874.06	11312	9225.43	8248.77	8917.66
LEPBIa0805	32207.8	31147.1	31190.9	39696.8	39578.6	46554.6	41229.7	36535.6	36335.9
LEPBIa0806	13302.9	13498.9	13929.2	16807.6	16874.3	21718	19539.7	16549	16111.3
LEPBIa0807	33437.3	31536	29067.5	34616	33656.4	39007.8	38393.1	37588.6	37895.6
LEPBIa0808	9259.71	9383.98	8527.16	9568.67	9791.34	11947.4	9273.59	9701.75	9685.51
LEPBIa0809	4252.24	4169.27	4148.25	4081.22	4078.41	3907.41	3000.03	2764.21	2983.24
LEPBIa0810	16008.4	16036.7	15902.8	15720.6	15256.9	14421.1	12170.4	12245.7	14133.1
LEPBIa0811	5909.52	6371.17	6213.07	6431.36	6547.3	5940.53	6614.17	6508.9	6634.14
LEPBIa0812	525.035	471.258	605.495	415.733	488.251	587.009	1840.61	1188.04	928.956
LEPBIa0813	583.641	532.279	697.575	583.843	583.006	616.014	615.831	707.085	611.556
LEPBIa0814	1665.13	1915.91	1880.66	1854.9	1930.63	2154.67	1436.37	1406.58	1465.97
LEPBIa0815	15324.5	16057.3	14812.8	15558.2	15610.9	17416.9	16130.3	15197.3	16318.8
LEPBIa0816	1222.87	1138.08	1005.44	1098.4	976.502	1002.75	593.469	561.112	686.898
LEPBa0817	45476.9	37470.5	39803.6	44021.1	38950.8	41913.8	37321.4	35661.4	37341.8
LEPBIa0819	94.8568	94.1045	112.542	126.083	89.4908	71.8223	132.455	120.66	91.3727
LEPBIa0820	207.839	208.794	191.601	219.225	263.208	234.804	132.455	130.785	280.53
LEPBIa0821	322.634	354.362	360.879	396.423	392.18	493.088	342.32	398.263	335.835
LEPBIa0822	937.693	935.164	926.38	1137.02	1146.27	1149.16	677.759	928.155	798.309
LEPBIa0823	534.702	595.505	652.93	612.24	532.996	569.053	693.24	629.458	463.276
LEPBIa0824	2134.58	1564.49	1465.84	1135.88	1456.86	1091.15	689.8	1017.6	961.818
LEPBIa0825	1354.58	1066.03	977.535	757.633	1021.25	950.264	421.449	717.211	517.779
LEPBIa0826	1710.44	1876.94	1652.79	2144.55	2175.41	1983.4	1371	1320.51	1570.17
LEPBIa0827	1778.72	1929.14	1670.46	1995.74	1988.54	1939.2	1802.77	1785.43	1812.23
LEPBIa0828	14103.5	13638.5	13459.5	18710.2	17677.1	18050.9	15732.9	15632.7	15127.8
LEPBIa0829	2976.21	2962.82	3100.02	2295.62	2399.14	2375.66	2767.8	2776.87	3020.91
LEPBIa0830	14120.4	16918.2	18763.8	16422.6	15545.1	20487.3	11325.8	10239.2	11060.1
LEPBIa0831	5615.28	6226.34	5274.6	4191.4	4304.77	4390.83	5213.92	6055.79	5851.86
LEPBIa0832	3706.67	4136.19	3416.26	3197.51	2929.51	3277.58	5616.45	5304.83	4841.95
LEPBIa0833	3750.17	3728.16	3722.26	3909.71	3908.64	4172.6	4045.91	4266.14	4051.66
LEPBIa0834	4892.68	4920.64	4478.43	3281.56	3179.55	2983.39	3017.23	3229.14	3845.67
LEPBIa0835	9324.36	9089.91	6688.35	4884.29	4416.63	3044.16	4921.49	7119.79	6917.88
LEPBIa0836	940.714	1065.29	1099.38	1116.57	1088.37	1225.12	1422.6	1296.04	1252.77
LEPBIa0837	1813.76	2137.2	2164.34	2239.96	2189.89	2220.97	1857.82	2147.41	2213.78
LEPBIa0838	1524.96	1585.07	1713.24	1612.95	1706.9	1854.95	1090.61	985.532	1188.65
LEPBIa0839	2118.87	2209.99	2071.33	1697.01	1858.25	1828.71	1911.14	1848.72	1938.86
LEPBIa0840	5117.43	5329.4	5245.76	4779.79	4794.34	5546.89	4006.34	4191.04	4106.96
LEPBIa0841	4272.78	3796.53	4192.89	3696.16	3829.68	3890.83	3433.52	3970.82	4030.02
LEPBIa0842	8817.45	9087.7	8168.14	9558.45	8647.7	9535.79	11477.2	11415.5	11041.7
LEPBIa0843	3115.17	3076.04	2952.14	3052.11	2896.61	3227.86	3844.65	3784.34	3805.59
LEPBIa0844	6479.26	6721.86	6237.25	5554.46	5884.02	5727.83	5656.02	5969.72	5940.83
LEPBIa0845	3918.73	4063.4	4325.89	3622.33	3698.07	3784.48	4682.38	4914.16	4697.68
LEPBIa0846	3908.46	4114.13	4409.6	4414.04	3898.11	4005.47	5243.17	4585.09	4657.6
LEPBIa0847	5374.21	5675.68	5313.66	5716.89	5440.51	5158.77	6428.38	7078.45	6467.42
LEPBIa0848	1508.04	1456.41	1451.89	1165.41	1368.68	1461.31	1288.43	1160.19	1287.23
LEPBIa0849	5176.64	4872.11	4779.78	5545.38	5385.24	5136.67	4665.18	4459.36	4308.14
LEPBIa0850	1118.95	1096.91	1037.99	1386.91	1216.02	1248.6	1243.7	1174.54	1171.81
LEPBIa0851	4487.87	4034.73	4274.74	4866.12	4832.5	4882.53	5181.24	5181.64	4552.61
LEPBIa0852	1894.72	1902.68	1889.03	2154.77	2017.49	2005.5	2327.43	2891.62	2540.8
LEPBIa0853	224.152	198.502	234.385	195.372	152.661	227.898	213.305	97.0344	155.494
LEPBIa0854	190.922	150.714	196.251	168.111	186.878	269.334	120.414	103.785	180.341
LEPBIa0855	33.8343	24.9965	44.6448	35.2123	10.5283	38.6735	8.601	80.1588	34.4651
LEPBIa0856	103.92	56.6097	62.3167	95.4141	96.071	102.209	135.896	129.942	84.9606
LEPBIa0857	401.178	330.101	337.626	358.939	354.015	388.117	421.449	340.042	350.262
LEPBIa0858	2100.14	1590.22	1621.16	2018.46	2278.07	2056.6	2217.34	1732.27	1700.01
LEPBIa0859	5766.93	5234.56	4575.16	5327.29	4991.74	5016.51	8728.29	9946.45	7959.04
LEPBIa0860	4487.87	3694.34	3098.16	3081.65	3047.95	2432.29	2828.01	3288.2	3145.14
LEPBIa0861	896.004	967.512	909.638	659.947	744.879	603.583	887.623	648.021	795.904
LEPBIa0862	526.244	540.366	392.502	1084.77	1064.68	711.317	753.447	722.273	361.483
LEPBIa0863	1069.4	1067.5	1096.59	1490.28	1259.45	1201.64	992.555	882.591	1194.26
LEPBa0863	1211.99	1211.6	1265.87	1467.56	1502.92	1343.91	1689.24	1242.88	1328.11
LEPBIa0867	6026.13	5688.91	5041.14	5921.35	6110.38	6263.73	4044.19	3811.34	4715.31
LEPBIa0868	1130.43	1112.34	1237.03	982.538	1126.53	1267.94	454.133	714.679	714.951
LEPBIa0869	1213.8	1132.93	1199.83	1252.88	1081.79	1313.52	884.182	670.803	843.995
LEPBIa0870	2720.03	2751.09	2728.91	3438.31	3683.6	3542.77	3485.12	2794.59	3204.46
LEPBIa0871	7075.59	7881.99	6643.7	7278.73	7034.24	6312.07	7178.39	7865.69	7579.13
LEPBIa0872	2262.06	2237.19	2308.51	2117.28	2182	2193.34	1948.99	1594.74	1518.87
LEPBIa0873	1100.82	1170.42	1129.14	712.198	889.643	937.833	1188.66	963.594	1040.37
LEPBIa0874	5272.71	5234.56	5325.75	6388.2	6651.27	6276.16	4672.06	4909.1	4455.62
LEPBIa0875	2344.23	2231.31	2226.66	2335.37	2156.99	2230.63	2514.93	1868.12	2270.69
LEPBIa0876	3162.9	3313.51	3370.68	3992.63	3838.89	4017.9	4181.8	3996.13	3830.44
LEPBIa0877	6192.88	6185.17	6089.36	6864.13	6888.16	7539.96	7396.86	6833.75	6987.61
LEPBIa0878	2767.76	2753.29	2807.97	2012.78	2116.19	2295.55	1651.39	1890.9	2273.9
LEPBIa0879	3128.46	2931.21	3170.71	3560.99	3408.54	3676.75	4088.91	3260.36	3569.15
LEPBIa0880	618.684	657.261	591.544	784.894	747.511	790.045	526.381	704.554	545.03
LEPBIa0881	2224.6	2508.47	2242.47	3085.06	2971.62	2918.47	2330.87	2420.8	2338.02
LEPBIa0882	19095.8	19956	19954.4	22587	22210.8	24171	22863.2	21982.9	21277.8
LEPBIa0883	9091.75	8719.37	7999.79	9817.43	10259.9	11675.3	8621.64	7988.88	7687.33
LEPBIa0884	876.066	912.373	781.284	773.536	718.558	527.617	786.131	968.656	800.713
LEPBIa0885	869.42	943.986	1082.64	791.71	808.049	772.089	571.106	736.617	810.332
LEPBIa0886	1587.79	1418.18	1183.09	1292.63	1455.54	991.7	770.649	988.063	1112.5
LEPBIa0887	142.587	103.662	119.053	96.55	51.3256	45.5795	127.295	151.036	68.9303
LEPBIa0888	350.426	341.864	315.304	220.361	244.784	212.704	185.782	275.915	288.545
LEPBIa0889	1541.88	1747.55	1527.22	1624.31	1700.32	1585.61	1297.03	1136.57	1536.5
LEPBIa0890	5980.81	6190.31	6361.88	7588.83	7629.09	8755.41	6474.83	5169.82	6044.22
LEPBIa0891	3518.16	3171.62	3034.92	3633.69	3734.92	3505.48	2963.9	3145.6	2765.23
LEPBIa0892	1110.49	1104.99	1145.88	1294.91	1294.98	1374.29	1334.87	1218.41	1346.55
LEPBIa0893	2583.49	2599.64	2411.75	2560.28	2429.41	2580.08	1959.31	1864.75	2068.71
LEPBIa_5S_1	3942.9	4625.82	4768.62	6409.78	15108.1	6939.14	17353.4	10617.2	4539.78
LEPBIa0894	404.199	421.265	404.593	370.298	397.444	488.944	299.315	222.757	349.461
LEPBIa0895	518.994	456.554	501.324	525.913	486.935	558.004	356.081	374.637	383.124
LEPBIa0896	921.38	754.306	766.402	741.731	944.917	854.961	545.303	851.371	711.745
LEPBIa0897	421.116	381.564	392.502	423.684	426.397	421.265	301.035	432.858	312.591
LEPBIa0898	198.776	165.418	193.461	153.344	165.821	136.739	166.859	168.755	108.205
LEPBIa0899	2167.81	1903.41	1881.59	2487.58	2729.47	2638.09	1924.9	1771.93	2017.41
LEPBIa0900	0.604183	0.735191	0.9301	0	3.94812	0	0	0	0
LEPBIa_5S_2	0	0	0	0	0	0	0	0	0
LEPBIa0901	5249.15	5495.56	5212.28	3651.86	3484.88	2904.66	7660.05	7372.93	6646.96
LEPBIa0902	1570.27	1289.53	1506.76	1163.14	1210.76	1099.43	1135.33	1309.54	1261.58
LEPBIa0903	631.372	636.676	717.107	492.973	634.332	627.064	464.454	453.108	617.968
LEPBIa0904	278.529	225.704	303.213	245.351	253.996	219.61	462.734	394.044	266.103
LEPBIa0905	23395.8	25095.8	22376.3	19228.2	19251	17085.4	17210.6	18629.8	21091.1
LEPBIa0906	5662.41	5921.23	5259.72	3183.88	3258.52	3109.08	4802.8	5058.44	5239.5
LEPBIa0907	505.701	638.881	579.452	412.325	448.77	429.552	743.126	697.804	640.41
LEPBIa0909	4072.2	4211.91	4170.57	3827.92	3890.22	3857.68	5659.46	6221.17	5136.91
LEPBIa0910	1136.47	1333.64	1292.84	1468.7	1371.31	1292.8	1014.92	1027.72	1385.02
LEPBIa0911	4333.81	4298.66	4498.89	5036.5	5574.75	6599.36	3975.38	4487.21	4052.46
LEPBIa0912	7897.89	7851.85	8008.16	10038.9	10175.6	10628.3	8932.99	9032.63	9125.25
LEPBIa0913	2982.25	2926.06	2924.23	3499.65	3774.4	3835.59	4383.07	3747.21	3513.84
LEPBIa0914	5197.79	5722	5761.04	6773.26	6878.94	7331.4	7759.82	7421.02	6669.41
LEPBIa0915	187.297	237.467	231.595	171.518	176.349	240.328	168.58	153.567	222.02
LEPBIa0916	93.0442	81.6063	73.4779	85.1911	61.8539	107.733	175.46	193.225	109.006
LEPBIa0917	138.358	122.042	170.208	170.382	142.132	183.699	137.616	280.978	183.547
LEPBIa0918	93.0442	102.927	84.6391	86.327	113.179	95.3026	67.0878	97.0344	142.67
LEPBIa0919	257.382	263.199	285.541	202.187	247.416	208.561	271.791	398.263	329.423
LEPBIa0920	511.139	521.251	571.081	554.31	450.086	320.438	395.646	567.862	474.497
LEPBIa0921	158.9	169.094	180.439	185.149	138.184	80.1095	55.0464	102.097	187.555
LEPBIa0922	1021.67	849.146	937.541	671.306	652.756	400.547	364.682	577.987	601.136
LEPBIa0923	352.843	337.453	356.228	283.97	261.892	244.472	221.906	198.288	163.509
LEPBIa0924	219.923	170.564	281.82	141.985	131.604	131.214	135.896	139.223	114.617
LEPBIa0925	275.508	288.195	392.502	285.106	256.628	316.294	202.984	253.977	296.561
LEPBIa0926	2448.15	2282.77	2526.15	2212.7	2292.54	2494.44	1897.38	2262.17	2233.02
LEPBIa0927	7447.77	7159.29	7938.4	10090	10496.7	12611.7	8389.41	7707.9	7611.99
LEPBIa0928	1454.27	1413.04	1496.53	1645.89	1777.97	1749.98	1484.53	1064	1244.75
LEPBIa0929	3155.05	2987.82	3054.45	2059.35	1929.32	1803.84	3449	2824.12	3321.48
LEPBIa0930	5422.55	4841.24	5025.33	5244.37	4815.39	4820.38	4957.61	5539.4	4298.52
LEPBIa0931	3099.46	2964.29	3339.06	2667.05	2738.68	2816.26	2542.45	2687.43	2830.95
LEPBIa0932	656.143	777.833	851.972	687.209	754.091	672.643	703.561	727.336	808.729
LEPBIa0933	276.716	197.767	252.057	272.612	280.317	218.229	896.224	769.525	295.759
LEPBIa0934	7794.57	7451.17	6641.84	6541.54	6659.16	6512.35	7173.23	7669.09	7964.65
LEPBIa0935	2460.23	2090.15	1907.64	1729.95	1776.65	1504.12	2050.48	2028.44	1851.5
LEPBIa0936	1453.67	1463.03	1362.6	1155.19	1297.62	1238.93	1188.66	1410.8	1175.02
LEPBIa0937	8923.79	9495	8532.74	10634.1	10687.6	10143.5	9406.05	9893.29	9306.39
LEPBIa0938	2439.09	2251.89	2075.98	1756.07	1947.74	1600.81	2162.29	2235.17	1993.37
LEPBIa0939	1109.28	1127.05	1073.34	1547.07	1447.64	1499.98	1140.49	1027.72	1070.02
LEPBIa0940	3964.05	3836.23	3721.33	4302.72	3904.69	3906.03	4517.24	4692.24	4499.71
LEPBIa0941	1015.63	1035.88	1030.55	1166.55	1189.7	1320.42	1400.24	1095.22	1056.4
LEPBIa0942	2204.06	2201.16	2190.39	2779.5	2418.88	2528.97	1959.31	2142.35	2354.05
LEPBIa0943	11509.1	12235.8	11378.8	13339.8	12634	13484.6	12868.8	12530.1	12950.9
LEPBIa0944	7047.2	6953.44	7148.75	6646.05	7090.83	7450.18	5153.72	5700.56	5619.42
LEPBIa0945	2385.92	2594.49	2199.69	2274.04	2276.75	2178.15	1835.45	1479.99	1856.31
LEPBIa0946	27909	26694.8	25553.6	28069.9	26003.6	23980.4	44623.7	45458.5	34814.6
LEPBIa0947	8688.16	8942.87	9132.65	7961.4	8334.48	8555.14	11561.5	11387.6	10471.8
LEPBIa0948	8472.46	7698.93	7788.66	7778.52	8279.21	8213.98	5303.37	5834.72	4672.03
LEPBIa0949	4012.38	3763.45	3948.27	3551.9	3798.09	3368.74	3975.38	4158.13	3972.31
LEPBIa0950	1750.92	1737.26	1786.72	1826.5	1849.04	2016.55	1288.43	1658.87	1437.12
LEPBIa0951	1846.99	1932.08	1906.7	1704.96	1675.32	1882.57	1835.45	1760.12	1793.79
LEPBIa0952	1718.9	1787.99	1828.58	1835.59	1906.94	2024.84	1586.02	1719.62	1760.93
LEPBIa0953	1071.22	1104.99	1141.23	1005.26	1052.83	1193.35	928.908	988.907	1078.04
LEPBIa0954	6630.91	6831.4	6722.76	8132.92	7762.01	7881.11	7445.02	7162.82	6716.7
LEPBIa0955	7827.8	7177.67	7020.39	9139.31	8688.5	8077.24	9129.1	9646.06	8299.69
LEPBIa0956	3660.75	3362.77	3423.7	2686.36	2503.11	2497.21	3103.24	3276.39	3504.22
LEPBIa0957	11060.8	10485.3	11974.1	11414.5	11499.6	12787.1	14012.7	13042.3	12008.3
LEPBIa0958	1818.59	1921.06	1783	1690.19	1614.78	1672.63	2588.9	2056.29	1865.93
LEPBIa0959	14375.3	13642.9	13911.5	17482.4	17629.7	18544	13390	14215.1	13950.4
LEPBIa0960	2111.62	2065.15	1844.39	1689.06	1674	1649.15	1513.78	1469.02	1762.53
LEPBIa0961	3129.67	3101.77	3107.46	3565.53	3566.47	3788.62	2733.4	2646.09	3048.16
LEPBIa0962	1684.46	1257.18	1338.41	1606.14	1751.65	1359.1	4821.72	4162.35	2031.04
LEPBIa0963	529.869	566.833	557.13	640.637	661.968	693.361	627.873	415.138	597.129
LEPBIa0964	59.21	49.993	51.1555	61.3376	44.7454	82.8719	43.005	5.90644	40.8773
LEPBIa0965	134.129	109.544	125.563	120.403	121.076	127.07	72.2484	144.286	104.998
LEPBIa0966	1451.85	1270.41	1311.44	1187	1184.44	1185.07	947.83	907.904	996.283
LEPBIa0967	2388.94	2207.78	2282.47	2274.04	2103.03	2158.81	2000.59	1976.97	2221
LEPBIatRNA5	474.888	630.794	775.703	696.296	794.888	749.99	304.475	255.664	201.18
LEPBa0966	17198.7	18129.8	16599.5	17722	17396.7	16278.8	19496.7	18649.2	18999.9
LEPBIa0969	13782.6	13269.5	12260.6	14182.6	13217	13327.2	14552.9	15641.1	13439.8
LEPBIa0970	13930.7	14230.4	14399.8	15441.2	15206.8	16443.2	16876.9	17170.9	16385.4
LEPBIa0971	4703.57	4959.6	5390.86	4835.45	4883.83	5549.65	5613.01	5061.82	5738.05
LEPBIa0972	4904.76	5580.84	5492.24	5704.4	5884.02	6349.37	5014.38	4934.41	4970.19
LEPBIa0973	4664.9	4284.7	4457.97	4895.65	4756.17	5002.7	5597.53	4354.73	4665.62
LEPBIa0974	8343.17	7371.03	7890.04	10420.6	10595.4	11004	6423.22	5923.32	5837.43
LEPBIa0975	886.337	924.871	978.465	874.629	926.492	972.363	858.379	616.801	925.75
LEPBIa0976	2507.36	2323.94	2261.07	1438.03	1338.41	1410.2	1592.9	1832.68	1866.73
LEPBIa0977	350.426	375.683	403.663	315.775	273.736	339.775	476.495	312.198	384.727
LEPBIa0978	642.247	639.617	614.796	437.315	473.775	466.845	746.566	669.115	683.692
LEPBIa0979	3872.82	3294.39	3368.82	3342.9	3902.06	3551.06	4536.17	4266.14	3275.79
LEPBIa0980	993.882	909.432	989.626	1021.16	944.917	951.645	770.649	889.341	823.957
LEPBIa0981	109.961	94.1045	88.3595	105.637	94.7549	128.451	110.093	90.2842	92.9757
LEPBIa0982	88.815	63.2265	73.4779	40.8918	47.3775	73.2035	44.7252	54.8455	77.747
LEPBIa0983	5599.57	5773.46	5777.78	5686.23	6084.06	6245.78	4692.7	4843.28	5006.26
LEPBIa0984	366.739	343.334	425.056	400.966	454.034	462.701	225.346	416.826	315.797
LEPBIa0985	4475.19	4354.54	4231.02	4302.72	3959.97	3741.66	3182.37	3437.55	3846.47
LEPBIa0986	2978.02	2742.26	2758.68	2376.27	2368.87	2185.05	1703	1984.56	2272.3
LEPBIa0987	33.8343	23.5261	29.7632	20.4459	27.6368	20.718	29.2434	26.1571	20.0379
LEPBIa0988	37.4594	41.9059	62.3167	26.1253	34.2171	23.4804	48.1656	54.0017	27.2515
LEPBIa0989	9.66693	10.2927	22.3224	22.7176	10.5283	8.28719	5.1606	7.59399	16.0303
LEPBIa0990	24.1673	17.6446	14.8816	14.7665	21.0566	6.90599	3.4404	13.5004	6.41212
LEPBIa0991	9.66693	5.14634	8.3709	7.95117	9.21228	1.3812	37.8444	11.8129	0
LEPBIa0992	62.2309	91.8989	87.4294	56.7941	68.4341	48.3419	67.0878	84.3777	119.426
LEPBIa0993	148.025	144.833	133.004	103.365	121.076	118.783	178.901	243.008	177.135
LEPBIa0994	276.716	228.645	246.476	211.274	232.939	259.665	168.58	254.821	232.439
LEPBIa0995	1458.5	1368.19	1820.21	1491.41	1554.24	1653.29	1090.61	1285.92	1368.19
LEPBIa0996	999.319	1085.14	1241.68	1167.69	1179.17	1128.44	1138.77	1015.91	1146.97
LEPBIa0997	3116.98	2979	2759.61	2511.44	2743.94	2493.06	2654.27	3100.04	2734.77
LEPBIa0998	1126.2	1154.99	1115.19	1293.77	1347.63	1064.9	877.302	1065.69	1273.61
LEPBIa0999	364.323	316.132	315.304	218.089	227.675	230.66	111.813	260.727	169.12
LEPBIa1000	1001.74	967.512	982.186	904.162	972.554	780.377	741.406	846.309	872.048
LEPBIa1001	264.632	212.47	190.67	193.1	198.722	175.412	297.594	129.942	243.661
LEPBIa1002	1177.55	1230.71	1185.88	1208.58	1191.02	1093.91	1444.97	1453.83	1460.36
LEPBIa1003	3000.37	3438.49	3305.58	4234.57	4270.55	4299.67	3361.27	2859.56	3215.68
LEPBIa1004	3214.86	3170.15	3086.07	3263.39	3550.68	3606.31	2267.22	2083.29	2221
LEPBIa1005	1466.35	1555.67	1704.87	2055.95	2166.2	2125.66	1627.31	1185.51	1442.73
LEPBIa1006	28793.6	28937.9	26077.2	34771.6	32202.2	32706.8	30684.9	31012.2	31977.2
LEPBIa1007	888.754	1027.8	971.954	1115.44	1022.56	977.888	1145.65	1067.38	1005.9
LEPBIa1008	2111.02	2204.84	2088.07	2630.7	2684.72	2571.79	2566.54	2582.8	2208.17
LEPBIa1009	4771.24	4788.3	4527.73	3908.57	4123.15	3825.92	3949.58	3865.34	3670.14
LEPBIa1010	13837.6	13387.1	13418.6	15011.8	14072.4	14283	17800.6	18402.8	16554.5
LEPBIa1011	2663.84	1972.52	1497.46	1625.45	2095.14	892.254	669.158	718.898	385.529
LEPBIa1012	1227.7	1321.14	1229.59	1242.65	1151.54	1237.55	1534.42	1838.59	1807.42
LEPBIa1013	4370.06	4107.51	4050.59	5670.32	5411.56	5783.07	5580.33	4632.34	4619.93
LEPBIa1014	6774.1	6988.73	7227.81	9649.32	9178.07	9629.71	6920.36	6919.82	7491.76
LEPBa1014	987.236	974.129	1192.39	912.113	923.86	882.585	593.469	671.647	815.141
LEPBIa1017	2503.74	1808.57	2241.54	1953.72	2529.43	1969.59	3430.08	2926.22	2168.1
LEPBIa1018	1352.77	948.397	1028.69	1836.72	1606.89	1283.13	4021.83	3580.99	2230.62
LEPBIa1019	1290.54	1189.54	1381.2	1416.44	1391.05	1400.53	1266.07	1146.69	1199.87
LEPBIa1020	18846.3	19927.4	20347.8	19624.6	19511.6	22253.9	18280.6	15749.9	18369.9
LEPBIa1021	3402.76	3456.87	3394.86	2731.8	2722.89	2894.99	2841.77	3259.51	3096.25
LEPBIa1022	1534.63	1657.86	1735.57	1984.39	1855.62	2016.55	1188.66	888.497	1102.88
LEPBIa1023	3380.41	2693.74	3233.03	2389.9	2539.96	2669.85	2000.59	2091.72	1780.16
LEPBIa1024	5998.94	5240.44	5422.48	4859.3	5014.11	4954.36	4376.19	4916.69	4257.65
LEPBIa1025	4235.33	3964.15	3835.73	4633.26	4631.15	5012.37	3839.48	3554.83	4025.21
LEPBIa1026	3950.76	4098.69	4340.78	5344.32	5532.63	6027.55	3548.77	3829.06	3731.05
LEPBIa1027	534.702	589.624	604.565	597.474	646.176	740.322	541.863	773.744	608.35
LEPBIa1028	8059.81	7248.99	7345	8223.79	7894.93	8510.94	9695.04	8138.23	8810.25
LEPBIa1029	15307	16338.9	14423.1	16730.4	15242.4	16068.9	11766.2	12228	12915.6
LEPBIa1030	12820.8	14261.2	12791.7	15145.9	14011.9	14274.7	11456.5	12430.5	13544.8
LEPBIa1031	3755.6	4067.81	4031.05	3215.68	3294.05	3551.06	3588.34	3316.04	3854.49
LEPBIa1032	12280	12904.1	12299.6	10571.7	9791.34	9827.22	15905	17159.1	16371.7
LEPBIa1033	11776.1	12479.9	11430.9	13352.3	12799.8	13452.9	13570.7	12427.2	12966.9
LEPBIa1034	24991.4	23915	22860.9	24128.4	25016.6	25806.3	26451.5	25566.4	25683.7
LEPBIa1035	2195.6	1996.78	1752.31	1610.68	1696.38	1767.93	2341.19	1963.47	1788.98
LEPBIa1036	4982.1	4518.49	4275.67	4269.78	4346.88	3870.12	4150.84	4393.55	4082.92
LEPBIa1037	7735.96	7736.42	7528.23	7369.6	7010.55	6615.94	7135.39	6793.25	6665.4
LEPBIa1038	4488.48	4353.07	4360.31	4620.77	4433.74	4534.47	5162.32	5096.41	5398.2
LEPBIa1039	921.984	1091.76	1104.03	1225.62	1089.68	1157.44	1374.44	1670.68	1413.07
LEPBIa1040	1814.36	1880.62	1915.08	2267.22	2139.88	2408.81	2358.39	2448.64	2022.22
LEPBIa1041	3323.01	3412.76	3395.79	4449.25	3969.18	4571.76	4503.48	4023.97	4276.08
LEPBIa1042	3355.03	3431.14	3471.13	3005.54	2807.11	2400.52	4510.36	4643.31	4175.89
LEPBIa1043	17166.1	17085.1	16883.2	16972.3	15489.8	15503.9	15265	15533.1	16629.8
LEPBIa1044	3487.35	3549.5	3440.44	3532.59	3624.38	3591.11	2769.52	2913.56	2860.61
LEPBIa1045	2580.47	2436.42	2343.85	1992.34	2116.19	1861.85	2408.28	1954.19	1939.67
LEPBIa1046	1262.74	1288.06	1262.15	971.179	1009.4	919.878	1114.69	969.5	1061.21
LEPBIa1047	16854.3	17565.9	18277.4	17511.9	17382.3	21136.5	9920.39	10893.2	10277.8
LEPBIa1048	9238.57	8976.69	9052.66	8179.49	8348.96	9081.37	7945.6	8641.97	8477.62
LEPBIa1049	597.537	492.578	525.506	504.332	484.303	495.85	987.394	632.833	657.242
LEPBIa1050	8649.49	8540.72	8611.8	9425.55	9020.14	9963.96	10529.3	9778.53	9861.84
LEPBIa1051	2371.42	2480.54	2584.75	2479.63	2534.69	2772.06	3075.72	3375.11	2886.26
LEPBIa1052	218.714	234.526	193.461	431.635	452.718	436.458	450.692	469.984	487.321
LEPBIa1053	242.882	241.143	179.509	381.656	436.925	353.587	466.174	381.387	430.414
LEPBIa1054	253.757	285.254	230.665	554.31	600.114	555.241	361.242	577.144	425.604
LEPBIa1055	1380.56	1091.02	897.546	2141.14	2160.94	2008.26	2076.28	2090.04	1875.55
LEPBIa1056	22427.9	21247.8	23275.8	23332.2	22671.4	25871.2	26566.8	25971.5	26004.4
LEPBIa1057	19452.3	17603.4	18994.5	20594.7	19820.9	21659.9	20998.5	19679.4	19670
LEPBIa1058	21005	19639.9	19470.7	19860.9	19623.5	19555	18278.8	17843.4	17677.4
LEPBIa1059	1534.02	1341.72	1549.55	1432.35	1596.36	1676.77	1185.22	944.187	1296.85
LEPBIa1060	69.4811	61.0209	84.6391	67.017	64.486	81.4907	144.497	126.567	66.5257
LEPBIa1061	2831.2	2684.18	2736.35	2414.89	2418.88	2462.68	2182.93	2164.29	2061.5
LEPBIa1062	4715.65	4511.13	4273.81	5077.39	4657.47	4843.86	5181.24	5163.07	5194.62
LEPBIa1063	696.623	613.885	716.177	882.58	896.224	686.455	1174.9	1393.08	824.759
LEPBIa1064	0	0	0	0	0	0	0	0	0
LEPBIa1065	235.632	210.265	228.805	278.291	277.685	308.007	340.599	243.008	287.744
LEPBIa1066	141.379	144.098	181.369	156.752	184.246	145.026	115.253	56.5331	99.3879
LEPBIa1067	1086.32	1118.23	1183.09	898.483	1125.21	1218.22	1025.24	815.933	914.529
LEPBIa1068	711.124	744.014	745.01	790.574	789.624	744.465	1598.07	1155.13	1191.85
LEPBIa1069	794.501	587.418	524.576	537.272	515.888	553.86	614.111	748.43	623.579
LEPBIa1070	73.7104	69.8432	94.8702	60.2017	64.486	75.9659	84.2898	47.2515	23.2439
LEPBIa1071	85.794	99.2509	125.563	93.1423	105.283	92.5402	63.6474	99.5657	60.9151
LEPBIa1072	3705.46	3602.44	3698.08	4218.67	4269.24	4098.01	2821.13	3411.39	3841.66
LEPBIa1073	1753.94	1593.16	1878.8	2166.13	2341.24	2360.47	3316.54	2748.18	1962.11
LEPBIa1074	2734.53	2069.56	1879.73	2079.8	2278.07	1922.63	2038.44	2355.83	1740.89
LEPBIa1075	1169.09	1057.21	1135.65	973.451	1055.46	906.066	903.105	1029.41	1020.33
LEPBIa_16S_1	787340	513962	496762	845778	1.27908e+06	918893	2.23505e+06	1.5546e+06	806573
LEPBIa1078	670.039	654.32	615.726	554.31	511.94	491.706	531.542	686.835	618.77
LEPBIa1079	459.179	447.732	412.034	255.573	336.906	272.096	333.719	280.134	343.85
LEPBIa1080	474.284	393.327	433.427	372.569	425.081	349.443	405.967	436.233	371.903
LEPBIa1081	29.605	38.23	37.204	24.9894	18.4246	24.8616	13.7616	27.8446	19.2364
LEPBIa1082	7.85438	8.08711	8.3709	11.3588	1.31604	2.7624	0	19.4069	15.2288
LEPBIa1083	997.507	1050.59	918.939	1014.34	859.374	918.496	897.944	1266.51	1193.46
LEPBIa1084	335.926	275.697	306.933	243.079	209.25	180.937	239.108	265.79	314.194
LEPBIa1085	251.34	194.091	304.143	318.047	282.949	283.146	1137.05	1145.85	468.886
LEPBIa1086	464.013	385.24	405.524	469.119	457.982	378.448	1128.45	1312.07	626.785
LEPBIa1087	201.797	196.296	252.057	196.508	215.831	270.715	254.589	324.01	251.676
LEPBIa1088	616.267	542.571	523.646	511.147	426.397	495.85	571.106	515.548	633.197
LEPBIa1089	290.008	235.261	244.616	231.72	214.515	172.65	307.916	252.289	220.417
LEPBIa1090	270.07	333.777	337.626	329.406	439.558	338.393	478.215	200.819	335.033
LEPBIa1091	276.716	219.087	237.175	191.964	232.939	186.462	175.46	278.446	210.798
LEPBIa1092	474.888	457.289	495.743	529.321	548.789	488.944	290.714	464.921	469.688
LEPBIa1093	1973.87	1452.74	1436.07	1328.98	1476.6	941.977	1217.9	1393.08	1358.57
LEPBIa1094	610.225	616.826	666.882	590.659	592.218	744.465	395.646	355.23	530.603
LEPBa1093	47.1263	52.9338	51.1555	30.6688	26.3208	15.1932	94.611	34.5949	32.8621
LEPBIa1096	39.2719	66.9024	43.7147	30.6688	48.6935	26.2428	24.0828	114.754	56.106
LEPBIa1098	1236.16	1243.94	1117.98	1501.64	1380.53	1388.1	935.788	1137.41	1260.78
LEPBIa1099	367.344	372.007	345.997	319.183	267.156	261.046	294.154	402.482	389.536
LEPBIa1100	21.1464	19.8502	15.8117	11.3588	6.5802	22.0992	0	6.75022	32.8621
LEPBIa1101	7.85438	20.5854	18.602	7.95117	5.26416	11.0496	37.8444	34.5949	13.6258
LEPBIa1103	728.645	852.822	840.81	898.483	935.705	951.645	793.012	733.242	697.318
LEPBIa1104	906.879	828.561	828.719	851.911	823.841	901.922	750.007	884.278	811.935
LEPBIa1105	535.306	559.481	476.211	456.625	413.237	273.477	614.111	736.617	493.733
LEPBIa1106	445.887	407.296	481.792	220.361	375.072	200.274	638.194	443.827	534.611
LEPBIa1107	3452.3	2719.47	3569.72	5606.71	6627.58	6789.97	16438.2	11606.2	6719.9
LEPBIa1108	1661.5	1252.77	1666.74	2103.65	2937.4	4415.69	1348.64	1587.99	1716.85
LEPBIa1109	1732.8	1343.93	1583.03	2520.52	2428.09	2689.19	6541.92	4405.36	3075.41
LEPBIa1110	2349.07	1405.69	2022.97	4716.18	4968.05	4767.89	11883.1	9635.94	4748.98
LEPBIa1111	4564	3936.22	4226.37	3114.59	3082.17	2049.7	1632.47	2619.08	2923.13
LEPBIa1112	2666.26	2468.77	3178.15	2889.68	2654.45	2676.76	2454.72	2714.43	2968.01
LEPBIa1113	2483.19	2317.32	2282.47	1928.73	1899.05	1941.96	1828.57	2073.16	2051.88
LEPBIa1114	857.94	930.752	1036.13	858.727	776.464	946.12	777.53	724.805	788.691
LEPBIa1115	983.611	961.63	1011.02	1045.01	944.917	849.437	854.939	966.969	895.292
LEPBIa1116	936.484	1089.55	1117.05	1190.4	1152.85	1058	956.431	808.339	957.009
LEPBIa1117	371.573	347.746	394.362	420.276	382.968	406.072	531.542	397.419	443.238
LEPBIa1118	8564.3	7604.82	7145.03	6316.64	6411.75	5825.89	5957.05	6125.82	5530.45
LEPBIa1119	541.953	483.021	552.479	303.28	379.02	323.2	531.542	378.856	352.667
LEPBIa1120	2955.06	2732.71	2460.11	2199.07	2330.71	2121.52	2262.06	2235.17	2407.75
LEPBIa1121	4380.93	4292.05	3858.98	4367.47	4265.29	3988.9	3352.67	3165.01	3592.39
LEPBIa1122	2260.25	2540.82	2210.85	2565.96	2191.21	2581.46	3562.53	3610.52	3492.2
LEPBIa1123	3421.49	3588.47	2961.44	3681.39	3217.72	3423.99	4580.89	4100.76	3814.41
LEPBIa1124	9540.66	9750.11	7560.78	12442.5	11577.2	10117.3	11896.9	11110.9	9077.16
LEPBIa1125	1917.07	1770.34	1598.84	1359.65	1617.41	1252.75	1240.26	1486.74	1539.71
LEPBIa1126	743.75	678.582	812.907	669.034	743.563	783.139	505.739	711.304	655.639
LEPBIa1127	501.472	447.732	494.813	391.879	410.605	535.905	727.644	570.393	504.153
LEPBIa1129	3062.61	3138.53	3006.08	3094.14	3178.24	3571.78	4849.24	4627.27	4302.53
LEPBIa1130	6222.48	6969.62	7086.43	7263.97	8288.42	9334.13	8867.63	8600.62	8642.74
LEPBIa1131	4628.65	4794.92	4435.65	5489.72	5728.72	6044.12	5740.3	4567.37	5392.59
LEPBIa1132	35836.5	33699.7	31179.7	45212.6	47997.3	56035.2	43859.9	38461.9	42141.3
LEPBIa1133	22229.1	21893.3	21307.7	30337.1	30215	34960.9	25868.4	23674.7	21915
LEPBIa1135	942.526	935.899	820.348	849.64	988.346	832.862	808.494	907.904	793.5
LEPBIa1136	1196.89	1135.87	1226.8	1198.36	1259.45	1017.94	937.509	680.084	1066.01
LEPBIa1137	214.485	192.62	164.628	154.48	171.085	139.501	141.056	145.13	122.632
LEPBIa1138	2492.86	2371.73	2579.17	3333.81	3165.08	3138.08	2430.64	2490.83	2394.93
LEPBIa1139	3736.87	3215.73	3579.95	3021.45	3362.48	2970.96	3397.39	3511.8	3241.33
LEPBIa1140	2210.1	1918.85	2100.17	1862.85	1881.94	1776.22	1481.09	1968.53	1689.59
LEPBIa1141	8325.04	8290.02	8881.52	7015.21	6786.82	6875.6	6125.63	6341.83	6807.27
LEPBIa1142	8880.29	8581.89	8714.11	7859.17	7875.19	7655.98	6024.14	6295.42	6792.04
LEPBIa1143	4725.32	4353.07	4290.55	5821.4	5260.21	5234.74	5480.55	4907.41	5174.58
LEPBIa1144	10938.1	9054.62	8188.6	10630.7	10604.7	10542.7	12259.9	11269.5	9716.77
LEPBIa1145	176.422	168.359	182.3	154.48	230.307	153.313	170.3	216.007	250.073
LEPBIa1147	334.113	414.648	396.223	486.157	436.925	570.435	596.909	462.39	519.382
LEPBIa1148	2216.14	2229.1	1965.3	1637.94	1629.26	1458.54	1776.97	1895.97	2372.48
LEPBIatRNA32	0	0	1.8602	0	5.26416	0	0	0	0
LEPBIa1149	3706.67	3617.88	3397.66	3821.11	3802.04	3765.14	2919.18	3138.85	3150.76
LEPBIa1150	8642.84	8502.49	8705.74	9637.96	9326.78	9082.76	7355.57	8273.24	7711.38
LEPBIa1151	1871.16	1830.63	2076.91	2008.24	2095.14	2244.45	1603.23	1657.18	1611.85
LEPBIa1152	1072.43	1146.16	1327.25	1051.83	1160.75	1352.19	705.282	728.18	835.98
LEPBIa1153	66613	61596.5	58768.4	76190.4	71815	77000.4	74610.2	70943.1	68962.4
LEPBIa1154	5192.96	5070.62	4874.65	6442.72	6340.68	5639.43	4778.71	5210.32	4353.83
LEPBIa1155	4510.83	4575.83	4449.6	5463.59	5449.72	5584.18	5088.35	4962.25	4869.2
LEPBIa1156	2332.15	2309.24	2335.48	2739.75	2536.01	2756.87	3068.84	2913.56	2855
LEPBIa1157	6881.04	5331.61	5396.44	4615.09	5444.46	4595.24	4998.9	4859.31	4102.96
LEPBIa1158	1613.77	1454.94	1423.05	1065.46	1260.77	1017.94	1341.76	1376.2	1187.85
LEPBIa1159	498.451	575.655	612.936	597.474	513.256	661.594	595.189	544.236	602.739
LEPBIa1160	3229.36	3404.67	3838.52	3727.96	3777.04	4067.63	2716.19	2502.64	2774.04
LEPBIa1161	914.129	828.561	842.671	640.637	729.086	522.093	865.26	823.527	811.133
LEPBIa1162	7163.8	6986.52	7088.29	8117.01	8063.38	8580	7083.78	7024.45	7422.03
LEPBIa1163	2427.61	2494.5	2417.33	1882.16	2008.28	1932.3	2444.4	2441.89	2533.59
LEPBIa1164	4577.29	4270.73	4173.36	3563.26	3774.4	3118.74	4014.95	3818.94	3978.72
LEPBIa1165	2272.33	1884.3	1877.87	2294.48	2212.26	2056.6	4885.37	4910.78	4967.79
LEPBIa1166	2299.52	2174.7	2178.29	2955.56	2711.04	2578.7	5953.61	6324.95	5451.1
LEPBIa1167	1882.03	1553.46	1640.7	2144.55	1922.74	1643.63	4673.78	4394.39	3901.78
LEPBIa1168	5316.21	4897.85	5046.72	5597.63	5590.54	4700.22	14814.4	14033.7	12409.1
LEPBIa1169	2145.46	2002.66	1806.25	1850.35	2042.49	1687.82	5783.31	5657.53	5253.13
LEPBIa1170	5024.99	4363.36	3694.36	4188	4250.81	4066.25	15870.6	16182	13862.2
LEPBIa1171	5893.2	5201.48	4403.09	6498.38	6152.49	5962.63	16632.6	18056	18111.8
LEPBIa1172	1891.09	1594.63	1697.43	926.88	1050.2	732.035	1534.42	1521.33	1609.44
LEPBIa1173	149.837	132.334	119.053	107.909	156.609	71.8223	34.404	28.6884	42.4803
LEPBIa1174	396.344	325.69	203.692	299.873	382.968	172.65	61.9272	125.723	102.594
LEPBamiscRNA7	4565.81	3762.71	4032.91	4701.42	6663.11	5526.17	9000.08	6751.91	3611.63
LEPBIa1175	153.463	121.307	116.262	119.268	130.288	93.9214	175.46	129.098	52.9
LEPBIa1176	1561.21	1749.02	1490.95	1359.65	1370	1321.81	1864.7	1663.08	1617.46
LEPBIa1177	336.53	324.219	391.572	362.346	365.859	411.597	190.942	266.634	270.111
LEPBIa1178	2560.53	2642.28	2092.72	2757.92	2607.08	1249.98	1040.72	1371.14	1596.62
LEPBIa1179	5199	4457.47	3599.49	5117.15	5539.21	3128.41	2310.23	2708.52	2778.05
LEPBIa1180	9372.7	9172.98	7306.87	10497.8	10238.8	5762.36	4372.75	4882.09	5851.86
LEPBIa1181	12136.2	13659.9	11176.1	15334.4	15438.5	11405.9	9731.17	10949.7	10152
LEPBIa1182	11510.3	12925.4	10311.1	23853.5	23329.4	17869.9	8816.02	10250.2	10370
LEPBIa1183	4289.7	4543.48	3643.2	9357.4	9612.36	5798.27	2458.16	3408.86	3121.1
LEPBIa1184	7286.45	6640.98	4833.73	11632.6	12740.6	7649.07	3595.22	4164.04	3584.38
LEPBIa1185	5314.4	6135.17	5211.35	8400.98	8813.52	7226.43	9137.7	8661.37	7030.89
LEPBIa1186	3047.5	2826.08	2589.4	4520.81	4233.7	2544.17	17031.7	12498.9	5537.67
LEPBIa1187	22674.4	14216.4	19696.7	44863.9	43097.7	33017.5	114326	93684.6	50364
LEPBIa1188	2626.99	2349.67	1733.71	3847.23	4424.53	2064.89	1329.71	1242.88	1247.16
LEPBIa1189	6895.55	6752	7402.67	6408.65	6765.76	7522	4680.66	5414.52	5412.63
LEPBIa1190	2150.89	2085	2362.45	2100.25	2124.09	2059.37	2028.11	1679.12	2107.98
LEPBIa1191	27379.2	27266	27799.8	29472.7	26428.7	28169.5	26916	25816.2	28755.2
LEPBIa1192	7353.52	7411.47	7142.24	5479.49	5555.01	4733.36	5625.05	6103.88	7146.31
LEPBIa1193	1082.7	1081.47	1157.97	1076.82	1067.31	990.319	1401.96	1334.86	1385.82
LEPBIa1194	3017.9	3116.48	2882.38	2395.58	2412.3	2537.26	2551.06	2666.34	2973.62
LEPBIa1195	517.785	556.54	561.78	477.07	504.044	691.98	799.893	636.208	494.535
LEPBIa1196	1016.84	937.369	948.702	1246.06	1071.26	1182.31	629.593	915.498	635.601
LEPBIa1197	4457.67	4584.65	4571.44	4291.36	4644.31	4417.07	3784.44	3295.79	3236.52
LEPBIa1198	3585.83	3509.07	3566	2755.65	2892.66	3245.81	2611.26	2933.81	2984.84
LEPBIa1199	1950.3	1967.37	2208.99	1392.59	1631.89	1574.57	1467.33	1586.3	1976.54
LEPBIa1200	609.621	555.805	650.14	354.395	389.548	324.581	345.76	345.949	251.676
LEPBIa_16S_2	790624	517271	500551	846749	1.28178e+06	922099	2.24677e+06	1.54175e+06	806163
LEPBIa1203	5040.1	4748.6	4600.27	4293.63	4358.73	4006.85	3999.46	4481.3	4191.12
LEPBIa1204	65.856	54.4042	63.2468	49.9788	31.585	45.5795	123.854	72.5648	103.395
LEPBIa1205	263.424	290.401	262.288	248.758	255.312	214.086	431.77	409.232	358.277
LEPBIa1206	1312.29	1333.64	1464.91	1177.91	1289.72	1316.28	2213.9	2308.57	1910.01
LEPBIa1207	2545.42	2405.55	2463.83	2289.94	1933.26	1863.24	3870.45	3110.16	2822.13
LEPBIa1208	1741.26	1489.5	1684.41	970.043	1181.8	1017.94	2232.82	1913.69	1766.54
LEPBIa1209	19.9381	8.08711	15.8117	4.54353	7.89624	5.52479	12.0414	19.4069	7.21363
LEPBIa1210	14.5004	18.3798	26.0428	12.4947	22.3727	8.28719	13.7616	3.37511	28.8545
LEPBIa1211	101.503	86.7526	118.123	139.713	111.863	116.021	127.295	77.6275	154.692
LEPBIa1212	362.51	388.916	480.862	293.058	293.477	316.294	166.859	344.261	305.377
LEPBIa1213	1862.7	1730.64	2036.92	2085.48	2066.18	2302.46	1345.2	1469.86	1573.37
LEPBIa1214	63.4393	37.4948	64.1769	38.62	30.2689	42.8171	43.005	40.5013	36.8697
LEPBIa1215	1485.08	1246.88	1237.96	1122.25	1022.56	1058	694.96	944.187	1157.39
LEPBIa1216	222.339	229.38	236.245	156.752	134.236	160.219	235.667	245.539	302.171
LEPBIa1217	257.382	219.822	243.686	186.285	156.609	161.6	321.677	326.542	309.385
LEPBIa1218	602.371	608.739	610.146	280.563	323.746	328.725	491.977	378.012	425.604
LEPBIa1219	1619.21	1562.28	1665.81	1006.39	1217.34	1030.37	1100.93	1290.14	1423.49
LEPBIa1220	45.3138	47.7874	46.505	20.4459	44.7454	16.5744	41.2848	43.0326	48.0909
LEPBIa1221	41.6887	38.23	42.7846	35.2123	35.5331	37.2923	104.932	47.2515	19.2364
LEPBIa1222	125.67	86.0174	110.682	78.3759	71.0662	62.1539	147.937	27.0009	51.297
LEPBIa1223	61.0225	47.7874	62.3167	3.40765	28.9529	13.812	37.8444	29.5322	30.4576
LEPBIa1224	13.8962	15.439	8.3709	6.81529	0	2.7624	0	31.2198	1.60303
LEPBIa1225	454.95	389.651	428.776	295.329	327.694	319.057	330.278	465.765	506.557
LEPBIa1226	1.20837	1.47038	0.9301	2.27176	0	2.7624	0	0	0
LEPBIa1227	1579.34	1419.65	1479.79	1875.34	1796.4	1687.82	1238.54	1331.48	1456.35
LEPBIa1228	363.718	327.895	314.374	320.319	325.062	269.334	294.154	272.54	410.376
LEPBIa1229	311.759	269.815	318.094	252.166	217.147	232.041	206.424	311.354	254.882
LEPBIa1230	192.13	177.916	189.74	132.898	177.665	169.887	53.3262	127.41	176.333
LEPBIa1231	454.346	424.941	462.26	358.939	404.024	284.527	338.879	623.551	531.404
LEPBIa1232	1500.79	1635.07	1476.07	1020.02	934.389	899.16	1009.76	1312.07	1245.55
LEPBIa1233	10921.8	9718.5	8932.68	7513.86	7754.11	5741.64	4663.46	5641.49	6045.83
LEPBIa1235	3261.38	2578.32	2120.63	2052.54	2126.72	1725.12	1407.12	1642.83	1853.1
LEPBIa1236	179.442	171.3	157.187	153.344	144.764	151.932	104.932	217.695	134.655
LEPBIa1237	212.673	173.505	208.342	220.361	205.302	290.051	182.341	194.069	145.074
LEPBIa1238	252.549	237.467	236.245	201.051	265.84	205.798	177.181	293.634	216.409
LEPBIa1239	140.171	148.509	159.977	126.083	111.863	77.3471	103.212	57.3768	117.823
LEPBIa1240	1115.32	1178.51	1477	856.455	810.681	928.165	779.25	783.025	1158.19
LEPBIa1241	1274.83	1341.72	1216.57	979.13	875.167	716.842	879.022	680.084	884.873
LEPBIa1242	138.962	89.6934	105.101	97.6859	85.5426	129.833	137.616	88.5966	85.7621
LEPBIa1243	422.324	322.749	378.551	105.637	163.189	135.357	271.791	372.106	301.37
LEPBIa1244	44.1054	72.784	75.3381	64.7453	35.5331	51.1043	25.803	50.6266	56.9076
LEPBIa1245	64.6476	48.5226	67.8973	53.3865	39.4812	40.0547	15.4818	16.8755	28.053
LEPBIa1246	62.8351	54.4042	44.6448	36.3482	32.901	26.2428	24.0828	10.9691	20.8394
LEPBIa1247	65.2518	63.2265	65.107	44.2994	42.1133	26.2428	96.3312	63.2833	65.7242
LEPBIa1249	227.777	191.885	228.805	119.268	128.972	121.545	192.662	162.005	174.73
LEPBIa1250	28.3966	44.1115	38.1341	30.6688	30.2689	17.9556	0	10.1253	40.8773
LEPBIa1251	1459.1	1417.45	1353.3	1091.58	1204.18	1218.22	860.1	1053.88	1211.89
LEPBIa1252	1115.32	1003.54	1083.57	1213.12	1188.38	1190.59	2081.44	1556.77	1209.49
LEPBIa1253	213.881	193.355	220.434	189.692	235.571	291.433	202.984	366.199	171.524
LEPBIa1254	1326.79	1333.64	1321.67	1532.3	1335.78	1375.67	1348.64	1100.29	1251.97
LEPBIa1255	36.251	25.7317	46.505	34.0765	11.8444	19.3368	27.5232	37.97	32.0606
LEPBIa1256	122.045	132.334	141.375	149.936	143.448	99.4462	110.093	163.693	145.074
LEPBIa1257	0	0.735191	2.7903	2.27176	3.94812	0	0	21.0944	11.2212
LEPBIa1258	2318.86	2182.05	2023.9	2219.51	2166.2	2086.99	1730.52	1901.87	1663.95
LEPBIa1259	13218.3	12433.6	12489.4	17146.1	16397.9	18113	14012.7	13681	14001.7
LEPBIa1260	1185.41	1113.08	992.417	1142.7	1138.38	1262.41	1410.56	1727.21	1501.24
LEPBIa1262	720.791	721.223	625.027	595.202	552.737	571.816	560.785	532.423	452.856
LEPBIa1263	1546.71	1654.92	1687.2	1591.37	1497.65	1834.23	1426.05	1618.36	1639.1
LEPBIa1264	2582.88	2587.14	2442.44	2651.15	2575.49	2540.02	2186.37	2437.67	2328.4
LEPBIa1265	1253.08	1213.07	1177.51	1083.63	1097.58	966.838	1383.04	1296.04	1270.4
LEPBIa1266	482.138	390.387	465.98	416.869	388.232	374.305	639.914	473.359	472.092
LEPBIa1267	1840.34	1709.32	1780.21	1440.3	1485.81	1447.5	1284.99	1405.73	1412.27
LEPBIa1268	6746.31	7807	6514.42	7422.99	7406.68	7494.38	5613.01	6301.33	6679.02
LEPBIa1269	2314.02	1863.71	1486.3	1453.93	2047.76	1191.97	1161.13	1073.28	893.689
LEPBIa1270	3993.65	3906.07	3744.58	4456.07	4435.06	4505.47	3560.81	3646.81	3379.19
LEPBIa1271	3213.05	2916.5	2679.62	1723.13	1980.64	1754.12	1893.94	1778.68	1795.39
LEPBIa1272	20803.2	19584.8	19920	26450.1	24209.9	26496.9	21820.7	21196.5	20829.8
LEPBIa1273	9079.67	8492.2	8688.06	10497.8	9982.17	10067.5	10961.1	9922.82	10168.8
LEPBIa1274	2987.08	2999.58	3247.91	2961.24	3062.43	3437.8	3901.41	3913.44	3642.08
LEPBIa1276	3113.96	3592.15	3516.71	2600.03	2818.96	2993.06	3180.65	3102.57	3313.46
LEPBIa1277	874.858	897.669	927.31	899.619	827.789	643.638	1083.73	1052.19	989.871
LEPBIa1278	442.262	405.091	455.749	332.813	368.491	393.641	383.604	269.165	312.591
LEPBIa1279	7103.99	6215.31	6839.03	4394.73	4265.29	4622.87	7475.99	7627.75	6817.69
LEPBIa1280	11020.3	11267.5	10175.3	9624.33	9056.99	9049.61	12858.5	12179.9	11285.3
LEPBIa1281	15692.5	15410.3	16145.6	17435.8	15967.5	20060.5	26611.5	22150.8	20124.4
LEPBIa1282	618.684	484.491	593.404	621.327	672.497	704.411	646.795	700.335	575.488
LEPBIa1283	440.45	377.888	394.362	423.684	398.76	359.111	412.848	677.553	480.909
LEPBIa1284	581.224	660.202	676.183	530.457	550.105	614.633	889.343	764.462	775.867
LEPBIa1285	6475.03	6324.12	6286.55	8371.45	8667.44	8603.48	6170.35	6643.9	6028.19
LEPBIa1286	891.775	910.167	976.605	558.854	746.195	808.001	331.998	346.792	460.07
LEPBIa1287	1281.47	1093.23	975.675	575.892	811.997	664.356	598.629	422.732	616.365
LEPBIa1288	1421.04	1556.4	1463.05	1124.52	1154.17	1022.09	1109.53	1112.94	1385.02
LEPBIa1289	2730.3	2358.49	2389.43	1814	1922.74	2033.12	2311.95	2083.29	2067.91
LEPBIa1290	661.581	696.962	842.671	945.054	1043.62	1233.41	552.184	595.707	563.465
LEPBIa1291	5507.74	5673.47	5585.25	7019.75	6774.98	7676.7	5843.52	5282.89	5726.82
LEPBIa1292	1955.74	1821.8	1885.31	2396.71	2359.66	2868.75	2005.75	2127.16	1884.36
LEPBIa1293	1511.67	1407.16	1610	1716.32	1737.17	1834.23	1771.81	1539.89	1502.04
LEPBIa1294	790.876	694.021	767.332	817.835	854.11	1002.75	774.09	880.06	807.927
LEPBIa1295	3438.41	3200.29	3510.2	3869.95	3928.38	4719.55	3646.82	3778.43	3655.71
LEPBIa1296	3652.89	3437.02	3430.21	1929.86	2038.55	1629.81	2571.7	2377.76	2362.87
LEPBIa1297	8612.03	7870.22	7360.81	4860.44	4782.49	4414.31	6154.87	6301.33	6553.19
LEPBIa1298	4406.91	4289.84	3978.97	2814.72	2729.47	2598.03	4524.12	4807	4452.42
LEPBIa1299	8610.82	9616.3	9208.92	6113.32	6074.84	6093.84	9679.56	10495.7	9298.38
LEPBIa1300	2034.29	2209.25	2381.06	1857.17	1618.73	1759.65	2711.03	2606.43	2256.26
LEPBIa1301	10403.4	9447.95	10594.8	9676.58	9308.35	10234.7	23196.9	20704.6	17348
LEPBIa1302	4597.84	4397.18	4640.27	3959.68	4107.36	4610.44	7945.6	6709.72	5962.47
LEPBIa1303	1892.91	1760.05	1759.75	1619.77	1352.89	1715.45	2545.89	2424.17	2312.37
LEPBIa1304	344.989	344.805	387.852	355.531	330.326	325.963	646.795	409.232	498.542
LEPBIa1305	4719.28	4389.83	4579.81	3933.56	4020.5	3964.04	9003.52	7033.73	6376.85
LEPBIa1306	2756.89	2513.62	2530.8	2627.3	2736.05	2459.91	3449	4246.73	3176.4
LEPBIa1307	2825.77	2924.59	2608.93	2799.95	2650.51	2455.77	3696.71	4139.57	2874.23
LEPBIa1308	9963.59	10819.1	8961.51	18581.9	17013.8	16303.7	8755.81	9950.66	10484.6
LEPBIa1309	6403.74	6448.36	6200.98	4900.19	4741.69	4537.23	7002.93	6933.32	7151.12
LEPBIa1310	4921.68	5213.98	5007.66	4482.19	4281.08	4223.7	3419.76	4823.87	3953.87
LEPBIa1311	1721.92	1695.35	1544.9	3182.74	3409.86	3546.92	1319.39	1202.38	1316.89
LEPBIa1312	3014.27	2706.24	2712.17	5467	5062.81	5374.24	2986.27	3467.92	3150.76
LEPBIa1313	266.445	253.641	236.245	429.363	447.454	470.988	278.672	263.258	235.645
LEPBIa1314	778.792	677.111	696.645	912.113	992.295	1013.8	643.355	670.803	784.683
LEPBIa1315	1193.26	1237.33	1208.2	1458.47	1527.92	1520.7	1549.9	1307.01	1404.25
LEPBIa1316	10503.7	11552.1	9484.23	10625	9715.01	8633.87	11616.5	13118.2	11779.9
LEPBIa1317	2373.23	2551.11	2023.9	1852.62	1623.99	1453.02	2540.73	2500.96	3041.75
LEPBIa1318	5933.08	6091.06	5843.82	5805.49	5191.78	5406.01	7030.45	7266.61	7143.1
LEPBIa1319	3309.11	3311.3	3078.63	2851.06	2861.07	3011.01	4001.18	3951.41	4001.96
LEPBIa1320	1805.3	1899	1998.78	2023.01	1951.69	2113.23	3039.59	2554.96	2168.1
LEPBIa1321	608.413	602.122	491.093	448.673	376.388	426.79	390.485	285.197	550.641
LEPBIa1322	615.059	739.603	754.311	575.892	514.572	512.424	629.593	603.301	640.41
LEPBIa1323	2927.27	2863.57	2595.91	2395.58	2395.19	2056.6	2501.17	2869.69	2926.33
LEPBIa1324	2020.39	2011.48	2081.56	1255.15	1230.5	1122.91	2731.68	2088.35	2295.54
LEPBIa1325	1909.82	1993.1	1862.06	1335.8	1462.12	1349.43	1150.81	1163.57	1457.15
LEPBIa1326	10923	11272.7	10218.1	9124.54	8688.5	8213.98	8726.57	8614.12	9840.2
LEPBIa1327	26944.2	26482.3	24071	25774.3	26136.6	24583.9	18273.7	20245.6	21972.7
LEPBIa1328	5011.1	5007.39	5008.59	5323.88	5610.28	5607.66	5415.19	5021.32	5211.45
LEPBIa1329	5983.83	5652.15	5424.34	6179.2	6090.64	5575.89	4291.9	4866.06	4344.21
LEPBIa1330	7015.78	6997.55	6059.6	7143.56	7250.07	6365.94	5948.45	6865.82	6820.09
LEPBIa1331	5038.29	4872.11	5349	5495.4	5841.9	6189.15	4746.03	4943.69	4704.09
LEPBIa1332	1558.79	1568.9	1796.95	1410.77	1242.34	1299.71	1384.76	1304.48	1344.94
LEPBIa1333	2770.79	2584.93	2678.69	2438.74	2488.63	2617.37	1725.36	1825.93	2217.79
LEPBIa1334	8174.6	8150.33	8231.38	6425.68	7053.98	6708.48	5845.24	6347.74	6811.27
LEPBIa1335	1195.68	1186.6	1224.94	855.319	752.775	803.857	1205.86	1549.17	1295.25
LEPBIa1336	2710.97	2784.17	3206.98	2866.97	2975.57	2813.5	2451.28	3030	2756.41
LEPBIatRNA31	1495.96	2054.13	1795.09	1594.78	2084.61	1796.94	1374.44	1361.01	865.636
LEPBIa1337	5418.32	5397.78	5834.52	3985.81	4246.86	3948.84	3505.77	3548.08	5112.06
LEPBIa1338	1434.94	1264.53	1376.55	1353.97	1296.3	1429.54	901.384	815.933	860.827
LEPBIa1339	1408.96	1341.72	1406.31	1088.17	1176.54	1109.1	1286.71	1175.38	1183.84
LEPBIa1340	8140.77	8062.11	8485.3	11658.7	11021.8	11376.9	11902.1	10855.2	9154.1
LEPBIa1341	12721.1	13209.9	13627.8	15799	15400.3	17317.5	15741.5	15393	14614
LEPBIa1342	5088.43	4964.01	5153.68	4841.13	5100.97	5568.99	6137.67	5421.27	5936.02
LEPBIa1343	1208.37	1212.33	1292.84	1158.6	1025.2	1196.12	1947.27	1706.12	1479.6
LEPBIa1344	3111.54	3070.89	2796.81	3802.93	3544.1	3331.45	2688.67	2408.98	2290.73
LEPBIa1345	2671.09	2340.85	2205.27	2335.37	2855.81	2295.55	2026.39	2233.48	1811.42
LEPBIa1346	2475.94	2196.02	1820.21	2069.58	1910.89	1654.67	1819.97	2023.38	2443.82
LEPBIa1347	3273.47	2743.73	2361.52	2891.96	2604.44	2288.64	2086.6	1925.5	2039.86
LEPBIa1348	4784.53	4526.57	4677.47	6571.08	6101.16	5522.03	7828.63	7422.71	5620.22
LEPBIa1349	2659.62	2337.91	2404.31	3068.02	2862.39	2751.35	4443.27	3915.13	2875.84
LEPBIa1350	648.289	650.644	684.554	809.884	768.568	711.317	1168.02	1233.6	1059.6
LEPBIa1351	884.524	898.404	924.519	949.597	929.125	1162.97	1443.25	1339.07	1093.27
LEPBIa1352	1164.26	1143.96	1223.08	782.623	897.54	983.413	939.229	1023.5	1013.11
LEPBIa1353	1978.7	2010.01	2062.96	2224.06	2359.66	2516.54	1706.44	1764.34	2095.96
LEPBIa1354	695.415	757.982	794.305	784.894	901.488	759.659	1104.37	925.624	747.012
LEPBIatRNA30	7544.44	8529.69	9458.19	11006.7	12861.7	12847.9	3681.23	4613.77	3822.43
LEPBIa1355	14347.5	13391.5	12939.6	10397.9	10617.8	10693.2	7381.37	7801.56	9197.38
LEPBIa1356	7340.83	8061.37	7907.71	7618.36	7802.8	7791.34	5028.14	5492.99	7060.55
LEPBIa1357	1673.59	1827.69	1664.88	1566.38	1538.45	1473.74	1776.97	2030.13	1696.81
LEPBIa1358	8064.64	8190.77	8147.68	10723.9	10183.5	11059.2	6652.01	6636.31	7991.1
LEPBIa1359	7108.82	7627.61	7451.96	9373.3	9285.98	9191.87	7353.85	6859.06	7750.65
LEPBIa1360	206.631	154.39	185.09	204.459	155.293	156.075	103.212	119.816	135.456
LEPBIa1361	3055.96	2759.91	2879.59	3641.64	3338.79	3292.78	2883.05	3213.95	2652.21
LEPBIa1362	2602.22	2532.73	2844.25	3136.17	3100.59	3256.86	2915.74	2927.91	3064.19
LEPBIa1363	8357.06	6947.56	7248.27	9091.6	10149.3	10602.1	15086.1	13948.5	9282.35
LEPBIa1364	7896.68	8191.5	8196.97	10753.4	10116.4	10439.1	9256.39	9154.98	8828.69
LEPBIa1365	742.541	675.641	687.344	904.162	896.224	921.259	715.603	698.648	748.615
LEPBIa1367	3157.46	3028.99	3373.47	3688.21	3995.5	4910.16	5387.66	4531.93	4022
LEPBIa1368	18030.6	18706.9	18863.4	14445	14846.3	17368.6	14788.6	13970.4	16746.1
LEPBIa1369	60766.3	55175.4	54236	50777.3	52396.8	60792	60862.4	54773.8	55227.6
LEPBIa1370	21349.4	18616.5	17905.4	19379.3	19897.2	21136.5	20798.9	19947.7	19703.6
LEPBIa1371	6371.72	5783.02	5695.93	6371.16	6226.19	6502.68	5693.86	5298.08	4857.98
LEPBIa1372	10969.6	9876.56	8688.06	10087.8	10020.3	9487.45	8812.58	9451.15	8809.45
LEPBIa1373	12265.5	11491	10331.6	12809.3	13143.3	11841	11542.5	11979.9	11093
LEPBIa1374	7855.59	8703.2	7237.11	8492.99	9524.18	9295.46	7051.1	7831.1	7272.15
LEPBIa1375	271.883	238.202	264.148	313.503	234.255	277.621	493.697	374.637	226.829
LEPBIa1376	85.1899	88.9582	78.1284	120.403	119.76	214.086	120.414	123.191	104.197
LEPBIa1377	55.5849	46.3171	52.0856	40.8918	40.7973	55.2479	30.9636	2.53133	58.5106
LEPBIa1378	1599.27	1472.59	1591.4	1140.43	1385.79	1183.69	1157.69	1257.23	1411.47
LEPBIa1379	1419.83	1284.38	1302.14	1411.9	1550.3	1770.7	1543.02	1607.4	1538.91
LEPBIa1380	389.094	463.171	488.302	588.387	589.586	629.826	643.355	594.863	638.006
LEPBIa1381	5632.2	5304.41	4784.43	4272.05	4356.09	3697.47	3118.72	3429.11	2649.81
LEPBIa1382	3724.19	3550.24	3427.42	4911.55	4908.83	5066.23	3583.18	3555.68	4009.98
LEPBIa1383	2753.26	2301.88	2381.06	3148.66	3366.43	2860.46	2453	2381.98	2340.42
LEPBIa1384	310.55	303.634	314.374	277.155	309.27	349.443	302.755	385.606	335.033
LEPBIa1385	3375.57	2967.97	3485.08	3006.68	3317.74	3805.2	1921.46	2102.69	2313.17
LEPBIa1386	20231.1	20104.5	18449.5	24329.5	22093.7	24292.5	20647.6	20449.8	21815.6
LEPBIa1387	1113.51	1063.82	1150.53	1363.06	1292.35	1397.77	670.878	1033.63	831.973
LEPBIa1388	21931.3	23275.4	24033.8	25472.2	24073	24612.9	29160.8	28607.4	26015.6
LEPBIa1389	19684.9	22264.5	18908	24113.6	25472	27462.4	24022.6	23245.2	21751.5
LEPBIa1390	1746.09	1721.08	1729.99	1586.83	1672.69	1368.77	2898.54	3003.85	2292.33
LEPBIa1391	9302.01	9439.86	9788.37	11734.8	12428.7	13490.2	10636	11171.6	10164
LEPBIa1392	2915.79	2769.47	2848.9	3049.84	3303.26	3628.41	3111.84	2918.63	3134.73
LEPBIa1393	8326.25	8702.46	8801.54	9951.46	9879.52	9886.61	7921.52	7699.47	8476.02
LEPBIa1394	10082.6	10434.6	8780.14	11925.6	11607.5	10639.4	9634.84	10354	10487
LEPBIa1395	9410.16	9439.86	8780.14	11999.5	11519.3	11505.4	12861.9	11089.8	10547.9
LEPBIa1396	9317.72	9798.63	9732.57	12430	12353.7	14309.2	14105.6	12709.8	12288.8
LEPBIa1397	2245.75	2116.62	2106.68	2417.16	2625.5	2821.79	3937.54	2800.5	2590.5
LEPBIa1398	4943.43	4642	4709.1	5629.43	6020.89	7178.08	6667.49	5941.04	5324.46
LEPBIa1399	2774.41	2696.68	2847.97	3446.27	3350.64	3600.78	2614.7	2674.77	2478.28
LEPBIa1400	10186.5	9206.07	9367.97	11504.2	11552.2	12751.2	10816.6	9644.37	10474.2
LEPBIa1401	18758.1	17787.2	16897.1	22414.4	21389.6	21577.1	20759.4	20278.5	19403.9
LEPBIa1402	7239.33	7409.99	6782.29	8602.03	8491.09	8423.92	10627.4	10888.1	9746.42
LEPBIa1403	4754.32	4800.8	4545.4	5131.91	5166.77	6327.27	5365.3	5255.04	5538.47
LEPBIa1404	1336.45	1218.95	1312.37	1409.63	1523.97	1573.18	1568.82	1263.98	1340.93
LEPBIa1405	524.431	347.01	405.524	273.748	298.741	359.111	263.19	275.915	205.188
LEPBIa1406	13323.5	13603.2	12975.8	16993.9	16637.4	18765	12542	12483.7	12842.7
LEPBIa1407	2540.59	2223.22	2338.27	2398.98	2829.49	3394.98	2124.45	1762.65	2292.33
LEPBIa1408	1053.09	901.345	954.283	1129.07	1058.1	1128.44	1106.09	849.684	972.238
LEPBIa1409	2376.86	2260.71	2182.94	2744.29	2518.9	2578.7	2471.93	1846.18	2273.9
LEPBIa1410	14638.8	14218.6	14298.4	18243.4	18025.8	19311.9	14797.2	15276.6	14759.9
LEPBIa1411	1240.39	1424.8	1543.97	1765.16	1602.94	1930.91	1568.82	1278.32	1514.06
LEPBIa1412	4704.78	4739.78	5120.2	6114.45	6160.39	7327.25	5609.57	5850.75	5084.81
LEPBIa1413	2853.56	2554.79	2741.93	3099.82	3748.08	4515.13	2633.63	2838.47	2699.5
LEPBIa1414	2477.76	2580.52	2542.89	2503.48	2743.94	3244.43	3209.89	2630.05	3174.8
LEPBIa1415	1717.09	1754.17	1697.43	1816.28	1901.68	2012.4	1668.59	1573.64	1655.13
LEPBIa1416	13038.9	13459.2	13113.5	16907.6	16243.9	19012.2	16820.1	17255.2	17647
LEPBIa1417	9988.96	10872	10967.7	11531.5	11532.5	13785.7	11437.6	11688.8	12797
LEPBIatRNA29	2011.33	2927.53	3251.63	2788.59	3333.53	4243.04	1651.39	1666.46	1040.37
LEPBIa1418	32140.1	25036.2	23266.5	43222.6	40673.5	28693	20196.9	23721.1	20237.5
LEPBIa1420	5044.93	5047.82	4710.03	4970.62	4631.15	4423.98	4721.95	5679.46	5036.72
LEPBIa1421	1879.61	1728.44	1802.53	1333.53	1309.46	1258.27	1543.02	1283.39	1756.12
LEPBIa1422	1914.66	1728.44	1813.69	2007.1	2249.11	2185.05	2179.49	2408.98	2054.28
LEPBIa1423	828.94	893.993	905.917	1049.55	1046.25	950.264	676.038	872.466	999.489
LEPBIa1424	15885.8	14397.3	13643.6	18894.3	18644.3	21256.6	17592.5	16371.8	15613.5
LEPBIa1425	3829.31	4331.01	4801.18	4612.82	4681.16	5588.33	6438.71	5871	5384.58
LEPBIa1426	561.286	507.282	528.297	380.52	384.284	399.166	571.106	745.055	452.856
LEPBIa1427	1848.2	1619.63	1504.9	1444.84	1402.9	1357.72	1260.91	1262.29	1400.25
LEPBIa1428	642.247	604.327	719.897	650.86	690.921	614.633	478.215	332.448	545.03
LEPBIa1429	4287.89	4611.86	4199.4	5154.63	5232.58	5182.25	4715.07	4957.19	4552.61
LEPBIa1430	4179.74	4239.85	4188.24	4151.65	4279.76	4697.45	4223.09	4310.01	4389.9
LEPBIa1431	12203.3	12447.5	12299.6	13630.6	13627.6	14288.5	11843.6	10964.9	11005.6
LEPBIa1432	9309.86	9284.73	9820	11012.4	10941.6	11237.4	11282.8	10113.5	10040.6
LEPBIa1433	3058.98	3226.76	2888.89	3229.31	3107.17	3186.42	2781.56	3292.42	2935.95
LEPBIa1434	7710.59	6967.41	7617.52	9243.81	8876.69	9356.23	7565.44	7487.68	8623.5
LEPBIa1435	1807.72	1860.03	1832.3	2018.46	1891.15	2226.49	1811.37	1656.33	2388.51
LEPBIa1436	1304.43	1230.71	1372.83	1082.5	1068.62	1102.2	1286.71	1242.88	1252.77
LEPBIa1437	581.829	532.279	584.103	596.338	563.265	683.693	762.048	653.927	571.48
LEPBIa1438	427.762	409.502	399.943	456.625	472.459	370.161	273.512	246.383	302.973
LEPBIatRNA6	882.108	1188.07	1357.95	947.326	1283.14	1013.8	607.23	723.117	411.177
LEPBIa1439	360.093	387.446	389.712	323.726	318.482	334.25	404.247	441.295	381.521
LEPBIa1440	497.243	625.648	573.872	554.31	571.162	531.761	681.199	586.425	480.909
LEPBamiscRNA8	0	0	0	1.13588	0	0	0	0	0
LEPBIa1441	353.447	325.69	315.304	312.368	315.85	263.809	302.755	297.01	385.529
LEPBIa1442	169.776	231.585	220.434	189.692	176.349	187.843	220.186	286.884	211.6
LEPBIa1443	444.075	390.387	458.539	402.102	402.708	430.934	309.636	457.327	412.78
LEPBIa1444	412.657	405.826	463.19	446.402	405.34	393.641	424.889	574.612	444.841
LEPBIa1445	941.922	962.366	872.434	875.765	893.591	849.437	818.815	669.115	896.094
LEPBIa1446	1449.44	1432.89	1656.51	1435.75	1359.47	1359.1	879.022	963.594	1103.69
LEPBIa1447	936.484	885.171	1047.29	811.02	763.303	866.011	595.189	768.681	782.279
LEPBIa1448	1460.31	1470.38	1450.03	1067.73	1341.05	1187.83	1348.64	1355.95	1333.72
LEPBIa1449	4667.92	4735.37	4510.05	5457.91	4994.37	5393.58	3796.48	4428.99	4606.31
LEPBIa1450	5714.37	6444.69	6098.67	6530.19	6306.47	6381.13	4924.93	4857.63	5396.6
LEPBIa1451	3080.73	3006.2	2959.58	2960.11	2975.57	3232	3209.89	3364.98	3591.59
LEPBIatRNA7	417.491	506.547	616.656	730.372	759.355	715.46	220.186	253.133	103.395
LEPBIa1452	1745.49	1780.63	2041.57	2191.12	2010.91	2621.51	1221.34	1591.36	1429.1
LEPBIa1453	225.36	222.028	220.434	161.295	188.194	220.992	123.854	97.0344	113.815
LEPBIa1454	596.933	634.47	629.678	537.272	577.742	522.093	442.091	383.075	340.644
LEPBIa1455	103.315	90.4286	117.193	89.7347	53.9577	58.0103	39.5646	34.5949	59.3121
LEPBIa1457	14895.5	9478.82	8386.71	23817.2	18346.9	11620	52650.1	53287.1	28166
LEPBIa1458	3657.12	3607.58	3582.75	3451.95	3592.79	3011.01	3516.09	3942.13	4167.08
LEPBIa1459	9882.02	8587.77	7728.2	9240.4	9551.82	8412.87	7372.77	7286.02	7292.18
LEPBIa1460	20782.7	16950.6	18624.3	17757.2	17758.7	18981.8	18581.6	17921	17444.2
LEPBIa1461	731.666	583.007	628.748	481.614	498.779	606.346	624.432	395.732	573.083
LEPBIa1462	5711.35	5620.54	5731.28	6797.12	7177.68	7434.99	5611.29	5267.7	5798.96
LEPBIa1463	2328.52	2476.12	2185.73	2743.15	2614.97	2611.84	2289.59	2186.23	2161.69
LEPBIa1464	2101.35	1957.08	2026.69	2375.13	2168.83	2098.04	2072.84	1692.62	1695.2
LEPBIa1465	1022.88	1055	1099.38	1348.29	1281.82	1396.39	1491.41	1236.13	1308.87
LEPBIa1466	8112.97	8476.76	8218.36	7495.69	7755.43	7994.37	7070.02	6671.75	7272.15
LEPBIa1467	3912.69	3941.36	4169.64	3881.31	4109.99	4556.57	3335.47	3598.71	3682.16
LEPBIa1468	1566.04	1418.18	1565.36	1918.5	1883.25	1690.59	1985.11	2108.6	1961.31
LEPBIa1469	5555.47	5326.46	5415.04	6389.34	6582.83	6200.2	6089.51	6066.76	6574.83
LEPBIa1470	2481.99	2445.98	2583.82	2338.78	2389.93	2632.56	2415.16	1869.81	2018.21
LEPBIa1471	3146.59	3294.39	3233.96	2839.7	2825.54	2919.85	2614.7	2497.58	2678.66
LEPBIa1472	2678.95	2631.99	2543.82	1785.61	1995.12	1741.69	2389.36	2036.03	2254.66
LEPBIa1473	1419.23	1506.41	1455.61	863.27	852.794	843.912	715.603	1119.69	1635.89
LEPBIa1474	3332.07	2715.06	2816.34	3118	2784.74	3309.35	2497.73	3080.63	2762.02
LEPBIa1475	1178.76	1012.36	1037.99	1294.91	1404.22	1309.38	1183.5	1180.44	1140.56
LEPBIa1476	3624.5	3259.84	3328.83	3850.64	3924.43	4368.73	3725.95	4064.47	3740.67
LEPBIa1477	5731.28	5311.02	5282.04	5819.12	5039.12	5488.88	5303.37	5006.97	5553.7
LEPBIa1478	3128.46	2480.54	2444.3	2719.3	2957.14	2762.4	2585.46	1732.27	2256.26
LEPBIa1479	4371.87	3623.76	3946.41	4462.88	4866.72	4016.52	2901.98	2732.15	2176.91
LEPBIa1480	2100.75	1810.78	1697.43	1821.95	1791.13	1566.28	1219.62	1187.19	1455.55
LEPBIa1481	460.388	527.867	505.044	456.625	451.402	368.78	393.926	673.334	457.665
LEPBIa1482	1623.44	1615.95	1630.47	1598.19	1627.94	1969.59	1518.94	1507.83	1748.91
LEPBIa1483	4150.14	4317.04	4327.76	4457.2	4677.21	5266.51	4364.15	4344.61	4350.62
LEPBIa1484	541.348	539.631	546.899	433.907	490.883	450.27	553.904	384.762	587.51
LEPBIa1485	816.856	734.456	805.467	915.521	831.738	850.818	710.442	776.275	634.8
LEPBIa1486	2236.69	2468.04	2522.43	2670.46	2614.97	2773.44	3160.01	3035.91	2899.08
LEPBIa1487	187.901	169.829	151.606	122.675	139.5	111.877	194.383	104.628	52.9
LEPBIa1488	230.798	228.645	240.896	187.421	202.67	190.605	168.58	212.632	198.776
LEPBIa1489	376.406	415.383	390.642	298.737	306.637	273.477	430.05	232.883	349.461
LEPBIa1490	300.883	314.662	358.088	219.225	190.826	241.71	223.626	266.634	355.071
LEPBIa1491	2494.67	2279.09	2626.6	3149.8	3323	3290.01	2508.05	2475.64	2457.44
LEPBIa1492	16234.4	11696.2	14025.9	32547.6	26942	22309.1	55581.4	56431.8	27546.5
LEPBIa1493	1888.68	1446.12	1356.09	1000.71	1501.6	1011.04	1267.79	1575.33	1182.23
LEPBIa1494	1694.13	1643.15	1603.49	1910.55	1856.93	2120.14	2026.39	1793.87	1704.02
LEPBIa1495	448.908	511.693	425.986	487.293	521.152	530.38	548.744	537.486	359.88
LEPBIa1496	2629.41	2623.16	2387.57	2659.1	2822.91	2618.75	2877.89	2323.76	2798.89
LEPBIa1497	1450.64	1527.73	1606.28	1383.5	1656.89	1635.34	1092.33	942.499	1045.18
LEPBIa1498	1393.25	1091.76	1317.95	988.217	1171.28	1114.63	562.505	621.864	811.133
LEPBIa1499	7614.52	6274.12	7163.63	10690.9	10012.4	9900.42	26602.9	22032.7	12518.1
LEPBIa1500	766.105	715.341	714.317	826.922	730.402	733.416	1873.3	1739.02	937.773
LEPBIa1501	1287.51	1499.79	1317.95	1567.52	1545.03	1893.62	1032.12	994.813	1025.94
LEPBIa1502	876.67	750.631	803.606	634.958	726.454	689.218	779.25	593.175	629.189
LEPBIa1503	880.295	852.822	892.896	955.277	1037.04	943.358	873.861	896.091	920.941
LEPBIa1504	633.184	611.679	581.312	669.034	602.747	643.638	541.863	533.267	613.96
LEPBIa1505	915.338	899.139	861.273	889.396	869.903	726.51	805.053	871.622	835.179
LEPBIa1506	610.225	580.801	740.36	536.136	564.581	527.617	404.247	480.109	500.947
LEPBIa1507	1384.79	1294.67	1376.55	1483.46	1688.48	1785.89	1037.28	1076.66	848.003
LEPBIa1508	1524.96	1537.29	1494.67	1624.31	1622.68	1569.04	1365.84	1419.23	1316.09
LEPBIa1509	10286.8	9925.82	8690.85	10285.4	10492.8	8992.98	9928.99	9292.52	10373.2
LEPBIa1510	94.8568	67.6376	81.8488	57.93	56.5897	53.8667	32.6838	41.3451	77.747
LEPBIa1511	427.762	375.683	403.663	382.792	471.142	382.592	579.707	318.948	327.82
LEPBIa1512	885.129	877.083	891.036	963.228	981.766	838.387	959.871	754.337	956.207
LEPBIa1513	256.778	324.219	354.368	356.667	302.689	375.686	357.801	491.078	392.742
LEPBIatRNA28	522.014	606.533	709.666	448.673	602.747	513.806	282.113	288.572	312.591
LEPBIa1514	1720.71	1490.23	1370.04	955.277	1042.3	917.115	510.899	1003.25	985.062
LEPBa1510	362.51	391.857	421.335	237.399	321.114	308.007	154.818	136.692	334.232
LEPBIa1516	288.195	272.756	286.471	169.246	132.92	191.986	92.8908	162.005	270.912
LEPBIa1517	61.0225	72.0488	66.0371	37.4841	48.6935	23.4804	36.1242	108.003	40.8773
LEPBIa1518	188.505	218.352	207.412	266.932	256.628	240.328	137.616	96.1906	234.844
LEPBIa1519	175.817	224.969	205.552	263.525	226.359	185.08	158.258	156.099	288.545
LEPBIa1520	542.557	604.327	518.996	572.485	577.742	555.241	614.111	594.019	676.479
LEPBIa1521	1931.57	1896.06	1802.53	2072.98	2172.78	2263.78	2143.37	2045.32	2429.39
LEPBIa1522	2052.41	1946.05	2089.93	2275.17	2347.82	2486.16	1964.47	2078.22	2016.61
LEPBIa1523	27836.5	33180.7	32528.4	35828	36264.8	37614.2	21210.1	25963.9	26524.5
LEPBIa1524	26802.2	29326.1	30495.2	34794.3	29789.9	32191.6	34656.9	36054.6	37561.4
LEPBIa1525	49394.4	47401.5	50480.2	58254.8	51461.1	57415	60545.9	61846.3	60071.1
LEPBIa1526	2907.33	3062.81	2740.07	2906.72	2845.28	2911.56	3810.24	4344.61	3897.77
LEPBIa1527	4643.75	4198.68	4088.72	3532.59	3234.83	3476.47	5676.66	5670.18	5792.55
LEPBIa1528	8082.16	9912.59	9029.41	12349.3	11575.9	11799.6	9278.75	9620.75	8292.47
LEPBIa1529	58611.8	58986.6	56327.8	76906	69729.1	74244.9	78353.4	75189.8	68695.4
LEPBIa1530	7647.15	7576.88	7513.35	7217.39	6557.83	7559.29	9910.07	9845.19	10000.5
LEPBIa1531	3556.22	3313.51	3458.11	2926.03	2780.79	3229.24	3612.42	3548.08	4382.68
LEPBIa1532	5644.28	5619.8	5635.48	5489.72	5841.9	6035.83	4322.86	4737.81	4353.03
LEPBIa1533	5994.71	5594.81	5761.97	6214.41	6259.09	5944.67	4295.34	4768.18	4851.57
LEPBIa1534	2024.01	2171.02	2154.11	2143.41	2274.12	1785.89	1658.27	1893.44	1864.32
LEPBIa1535	5331.92	5535.99	5601.99	5822.53	5722.14	5700.2	4735.71	5455.02	5360.53
LEPBIa1536	1334.64	1534.34	1453.75	1310.81	1351.57	1411.58	1135.33	1614.15	1296.85
LEPBIa1537	2570.8	2729.77	2536.38	2886.28	2612.34	2930.9	3928.94	3499.99	3669.34
LEPBIa1538	1268.79	1519.64	1494.67	1149.51	1322.62	1176.78	2728.24	2334.73	1966.12
LEPBIa1539	2118.87	2248.22	2204.34	2435.33	2154.36	2154.67	2384.2	2693.34	2290.73
LEPBIa1540	4496.33	4708.17	4731.42	4526.49	4521.92	4310.72	4964.5	5104.01	5164.16
LEPBIa1541	4100.59	4131.04	4404.95	5116.01	5385.24	4993.03	4200.73	4612.93	4185.51
LEPBIa1542	7321.49	6893.16	6304.22	6246.22	6344.63	6158.76	5281.01	5566.4	5884.72
LEPBIa1543	87.0024	95.5749	69.7575	79.5117	82.9105	82.8719	70.5282	100.409	66.5257
LEPBIa1544	344.989	275.697	304.143	295.329	322.43	341.156	178.901	355.23	301.37
LEPBIa1545	7.2502	14.7038	8.3709	2.27176	3.94812	6.90599	0	0.843777	16.0303
LEPBIa1546	618.684	755.042	866.853	848.504	775.148	1074.57	694.96	772.9	816.744
LEPBIa1547	817.46	753.571	938.471	1543.66	1504.23	1712.69	1326.27	1198.16	811.133
LEPBIa1548	392.719	369.066	313.444	368.026	363.227	339.775	378.444	344.261	375.911
LEPBIa1549	193.339	191.15	206.482	233.992	219.779	167.125	278.672	310.51	230.836
LEPBIa1550	265.841	233.056	259.498	216.953	265.84	229.279	142.777	166.224	208.394
LEPBIa1551	167.359	169.094	186.02	180.605	217.147	222.373	196.103	216.007	186.753
LEPBIa1552	178.838	165.418	203.692	140.849	131.604	151.932	120.414	107.16	186.753
LEPBIa1553	7342.64	6363.08	7456.61	10048	10917.9	9208.44	9292.52	12912.3	10201.7
LEPBIa1554	1888.68	1862.98	1834.16	2220.65	2058.29	2098.04	1656.55	1799.78	1665.55
LEPBIatRNA8	331.697	360.244	461.33	378.249	355.331	378.448	137.616	99.5657	85.7621
LEPBIa1555	1928.55	1911.5	2146.67	1992.34	2122.77	2386.71	1833.73	2017.47	1912.41
LEPBIa1556	1904.99	1689.47	1707.66	1891.24	1680.58	1860.47	1235.1	1663.08	1450.74
LEPBIa1557	1682.05	1619.63	1692.78	1949.17	2016.17	1957.16	1814.81	2114.51	1932.45
LEPBIa1558	1130.43	1082.2	1250.98	1321.03	1425.27	1323.19	1131.89	923.092	1068.42
LEPBIa1559	1705.61	1477	1713.24	1838.99	1999.07	1857.71	1384.76	1543.27	1206.28
LEPBIa1560	5111.39	4709.64	4668.17	6054.25	6286.73	6364.56	4223.09	4137.88	4493.29
LEPBIa1561	2913.37	2720.94	2763.33	3089.6	3437.5	3627.02	4305.66	3811.34	3210.87
LEPBIa1562	10794.9	8376.04	9062.89	18419.5	17938.9	17664.1	31715.3	28071.6	15947.7
LEPBIa1563	3640.2	3475.25	3397.66	2781.77	2836.07	2751.35	1835.45	1979.5	2390.92
LEPBIa1564	13507.7	16629.3	13948.7	16712.2	16621.6	17023.3	16536.3	15119.6	15167.9
LEPBIa1565	18791.9	21710.9	19185.2	21144.4	19036.5	19061.9	24757.1	23117.8	24586.5
LEPBIa1566	13046.7	13971.6	12859.6	12486.8	11877.3	12776.1	19802.9	17569.1	17640.5
LEPBIa1567	14678.6	15558.9	13786.9	14688.1	13698.7	14146.2	20430.8	18213.8	18990.3
LEPBIa1568	1725.55	1615.95	1769.05	1492.55	1529.24	1338.38	1606.67	1889.22	1600.63
LEPBIa1569	9620.41	9672.18	9332.62	11222.5	10994.2	11068.9	8884.83	8025.16	8405.49
LEPBIa1570	6342.11	6095.47	5423.41	6701.7	6456.49	5596.61	5800.51	6040.6	5677.13
LEPBIa1571	3134.5	3285.57	2947.49	2777.23	2858.44	2877.03	2255.18	2158.38	2426.99
LEPBIa1572	8482.73	8717.17	8592.26	10464.9	10379.6	10958.4	9918.67	9237.67	8956.13
LEPBIa1573	2298.31	2526.12	2529.87	3162.3	3087.43	3022.06	2401.4	2437.67	2473.48
LEPBIatRNA27	148.629	241.878	241.826	247.622	301.373	267.952	149.657	98.7219	100.991
LEPBIa1574	2860.2	2973.11	3490.67	2954.43	2843.96	3187.8	1854.37	2030.13	2582.48
LEPBIa1575	6794.04	7217.37	6895.76	6728.96	6724.97	6151.85	7063.14	6895.35	7030.89
LEPBIa1576	1174.53	1160.87	1093.8	1183.59	1121.27	1254.13	942.669	1211.66	1020.33
LEPBIa1577	16814.4	15117	16125.1	20069.9	20403.9	23096.4	18705.4	18960.5	19157.8
LEPBIa1578	20397.2	19619.3	17573.3	21204.6	22048.9	24821.5	23792.1	24086.5	23484.4
LEPBIa1579	1462.12	1591.69	1454.68	1407.36	1341.05	1523.46	1838.89	1662.24	1803.41
LEPBIa1580	161.921	266.875	217.643	221.497	268.472	301.101	464.454	340.042	270.111
LEPBIa1581	671.248	674.171	660.371	613.376	579.058	805.238	755.167	702.866	764.645
LEPBIa1582	3565.29	3461.28	3398.59	3459.9	3216.4	3761	4025.27	4012.16	3938.64
LEPBIa1583	3033	3324.54	3273.95	3345.17	3224.3	2906.04	2803.92	3277.23	3200.45
LEPBIa1584	619.288	625.648	578.522	642.909	492.199	455.795	278.672	507.11	448.848
LEPBIa1585	536.515	664.613	648.28	612.24	605.379	609.108	292.434	368.731	630.792
LEPBIa1586	1807.72	1606.39	1516.06	1116.57	1325.25	1169.87	1291.87	1388.86	1143.76
LEPBIa1587	1955.14	2091.62	1995.06	2300.16	2232	1959.92	2354.95	2211.54	1994.17
LEPBIa1588	12339.8	12393.9	12176.9	14226.9	13551.3	14140.7	11207.1	10656.9	12475.6
LEPBIa1589	53229.8	42501.4	41514.1	43637.2	45467.9	44612.7	32055.9	29483.3	28152.4
LEPBIa1590	2817.31	2614.34	2724.26	2372.86	2317.55	2267.93	2967.34	2892.47	2765.23
LEPBIa1591	1726.76	1965.17	2017.39	2737.48	2866.34	2632.56	2182.93	2241.07	2205.77
LEPBIa1592	5161.54	5499.23	5239.25	10481.9	9809.77	8994.36	5045.34	5282.89	5689.15
LEPBIa1593	10671.1	10154.5	9223.8	24435.1	24004.6	19140.6	7873.35	9624.97	8916.85
LEPBIa1594	3580.39	3607.58	3674.82	3135.03	3603.32	3386.7	2048.76	1844.5	2345.23
LEPBIa1595	1193.26	1412.3	1380.27	1002.98	1012.04	866.011	1321.11	1366.92	1410.67
LEPBIa1596	5055.81	5107.38	4919.3	4490.14	4225.81	4685.02	4637.66	4672.84	4672.83
LEPBIa1597	25442.2	25789	26859.4	30572.3	28427.8	32354.6	25216.4	23471.4	26701.7
LEPBIa1598	1163.66	1232.92	1267.73	1309.67	1367.37	1425.4	963.312	1299.42	1090.86
LEPBIa1599	5747.6	5574.96	5621.52	6721.01	6926.32	7089.69	3975.38	4131.13	4225.59
LEPBIa1600	2491.05	2436.42	2334.55	2538.7	2592.6	2480.63	2167.45	2030.13	2154.47
LEPBIa1601	943.734	980.01	1223.08	770.128	764.62	879.823	899.664	906.217	872.048
LEPBIa1602	3032.4	2870.92	2752.17	2336.51	2163.57	2066.27	2396.24	2371.86	2665.04
LEPBIa1603	4079.45	3787.71	4062.68	3384.93	3029.53	2899.13	3266.66	3784.34	4328.98
LEPBIa1604	1539.46	1352.75	1408.17	1388.05	1563.46	1410.2	1431.21	1330.64	1203.07
LEPBIa1605	619.892	682.993	716.177	694.024	734.351	814.907	615.831	540.017	666.059
LEPBIa1606	3192.51	3205.43	3136.3	3518.96	3537.52	3708.52	3571.13	3556.52	3098.66
LEPBIa1607	3727.21	3694.34	3568.79	3967.64	3932.33	4074.53	5250.05	5263.48	4185.51
LEPBIa1608	3987.61	4117.07	3817.13	3682.53	3440.13	3524.82	4355.54	3984.32	4196.73
LEPBIa1609	4673.96	4915.49	4896.05	4835.45	5098.34	5060.71	4217.93	4836.53	4024.41
LEPBIa1610	7692.46	7956.98	7660.3	7274.19	7685.68	7544.1	6301.09	5986.6	7072.57
LEPBIa1611	1838.53	2035.75	1822.07	1501.64	1745.07	1656.06	1935.22	1732.27	2054.28
LEPBIa1612	5901.06	6473.36	5996.35	5888.41	6234.08	6683.62	6643.41	6723.22	6763.18
LEPBIa1613	3100.67	3164.26	3000.5	3547.36	3208.51	3400.51	3698.43	3969.97	3662.92
LEPBIa1614	18910.9	21741.8	22425.6	27617.8	26336.6	30415.4	21239.3	20094.6	20407.4
LEPBIa1615	5304.13	5444.83	5340.63	7027.7	6194.6	6537.21	5618.17	5211.17	5088.82
LEPBIa1616	672.456	712.401	633.398	629.279	833.054	792.807	600.35	554.362	487.321
LEPBIatRNA9	83.9815	145.568	149.746	157.888	185.562	201.655	48.1656	55.6893	65.7242
LEPBIatRNA10	5325.88	5646.27	6942.27	6432.5	6286.73	7468.14	4324.58	4093.16	4643.98
LEPBIa1617	184.88	199.972	176.719	185.149	186.878	208.561	68.808	152.724	156.295
LEPBIa1618	900.837	847.676	1057.52	904.162	1098.89	1045.57	662.277	612.582	776.668
LEPBIa1619	2853.56	2910.62	2965.16	3646.18	3342.74	3349.4	2767.8	2643.55	2730.76
LEPBIa1620	1065.18	1053.53	1044.5	1141.56	1130.48	1117.39	1116.41	1113.79	1268.8
LEPBIa1621	1958.76	2035.01	2106.68	2421.7	2234.64	2559.36	2342.91	2407.3	2544.81
LEPBIa1622	1234.35	1041.77	1125.42	982.538	1058.1	1107.72	1047.6	1182.13	919.338
LEPBIa1623	1869.34	1724.76	1771.84	1268.78	1633.21	1633.96	1112.97	1197.32	1146.97
LEPBIa1624	3647.46	3310.57	3319.53	2966.92	3475.66	3022.06	2243.14	2029.28	2581.68
LEPBIa1625	19757.4	19565.7	19780.4	25705	25525.9	26672.3	18977.2	18790.9	18129.5
LEPBIa1626	5768.74	5671.27	5870.79	7787.61	7488.27	8289.95	6087.79	6409.33	6551.58
LEPBIa1627	5830.97	5344.11	5512.7	6322.32	6316.99	6839.69	4763.23	4877.03	5068.78
LEPBIa1628	16349.2	16599.2	15661	18021.9	17765.2	18470.8	16534.6	16206.4	16638.6
LEPBIa1629	5192.96	4953.72	4828.15	6410.92	5885.33	6132.52	4515.52	5232.26	4909.28
LEPBIa1630	8129.29	7390.14	8735.5	8135.19	7255.33	7849.35	6117.03	5671.03	6586.05
LEPBIa1631	8586.65	8284.87	8397.87	9858.32	9633.42	9769.21	7004.65	7769.5	7115.85
LEPBIa1632	3713.92	3514.95	3531.59	3989.22	3700.71	3624.26	3189.25	3780.97	3257.36
LEPBIa1633	15826.6	15905.1	15319.7	18387.7	16608.4	16713.9	22541.5	21518.8	19799.8
LEPBIa1634	5081.18	4721.4	4747.23	6030.4	5601.07	5723.68	23043.8	18449.2	10938.3
LEPBIa1635	1084.51	1059.41	1046.36	1336.93	1164.7	1273.46	2597.5	1937.31	1480.4
LEPBIa1636	2777.43	2761.38	2814.48	3211.14	3070.32	2820.41	6313.13	4261.92	3941.05
LEPBIa1637	2611.88	2670.22	2612.65	2534.15	2689.99	2544.17	3268.38	3553.15	3089.04
LEPBIa1638	1683.86	1721.82	1627.67	1957.12	1809.56	1741.69	1431.21	1693.46	1509.25
LEPBIa1639	1403.52	868.261	1035.2	1359.65	1276.56	993.081	1690.96	1922.12	1428.3
LEPBIa1640	23064.1	21609.5	20544	21679.4	20174.9	18111.6	19988.7	22620.8	24253.8
LEPBIa1641	1871.16	1680.65	1792.3	1566.38	1501.6	1560.75	2129.61	1838.59	2072.72
LEPBIa1642	244.09	172.77	253.917	181.741	172.401	204.417	110.093	119.816	265.301
LEPBIa1643	3987.61	3836.23	3941.76	4935.41	4612.72	5088.33	3870.45	3165.85	3808
LEPBIa1644	1468.77	1451.27	1219.36	1577.74	1577.93	1672.63	1512.06	994.813	1378.61
LEPBIa1645	10462	9850.83	9809.76	13337.5	13061.7	13296.8	11399.8	10559.9	10463
LEPBIa1646	4936.78	4930.19	4876.51	6569.94	6556.51	7381.12	5291.33	5851.59	6248.61
LEPBIa1647	2365.98	2357.76	2472.21	3145.26	3096.64	3896.36	3079.16	3071.35	3118.69
LEPBIa1648	3631.75	3343.65	4057.1	5489.72	5576.06	6999.91	13496.7	9983.57	6384.07
LEPBIa1649	2219.17	2111.47	2221.08	2773.82	2718.94	2962.67	6388.82	5582.43	3442.51
LEPBIa1650	2793.74	2794.46	2892.61	3601.88	3532.25	4143.59	6373.34	4936.94	3798.38
LEPBIa1651	2734.53	2700.36	2675.9	3154.34	3209.82	3066.26	3450.72	3532.05	3426.48
LEPBIa1652	299.071	319.808	390.642	374.841	393.496	378.448	497.138	329.073	323.812
LEPBIa1653	1332.22	1402.01	1250.05	1427.8	1485.81	1299.71	1942.1	1700.21	1496.43
LEPBIa1654	1531.6	1618.89	1552.34	1681.11	1564.77	1490.31	2047.04	2017.47	1926.04
LEPBIa1655	821.689	812.387	743.15	920.064	761.987	871.536	1185.22	1236.98	1082.05
LEPBIa1656	1540.67	1563.75	1500.25	1325.57	1535.82	1441.97	1916.3	1622.58	2094.36
LEPBIa1657	966.089	1033.68	851.041	996.169	1025.2	1013.8	1020.08	1094.38	1103.69
LEPBIa1658	7958.91	7499.69	7069.69	9711.79	9420.22	9603.47	7113.02	6535.05	7495.77
LEPBIa1659	4765.8	4705.96	4463.55	5929.3	5743.2	5727.83	5748.91	5270.23	5200.23
LEPBIa1660	37192.3	30028.2	29504.6	56763.4	49368.6	41474.6	80169.9	76638.6	53577.3
LEPBIa1661	23017	17824.7	18702.5	35431.6	30170.2	23485.9	55385.3	57170.1	33394.3
LEPBIa1662	23692.4	17922.5	17242.2	27515.6	20838.2	17215.2	60108.9	59817.9	33004
LEPBIa1663	12778.5	13811.3	13608.3	14113.3	12865.6	13990.2	20279.4	21229.4	14452.9
LEPBIa1664	24215.7	26275	25496.8	22749.4	22626.7	27235.8	24727.9	25299.8	25890.5
LEPBIa1665	2842.08	3242.19	2885.17	2004.83	1949.06	2009.64	2917.46	3542.18	3312.66
LEPBIa1666	1378.75	1435.83	1622.09	1218.8	1163.38	1386.72	1125.01	1228.54	1573.37
LEPBIa1667	389.698	395.533	445.518	287.378	202.67	393.641	381.884	209.257	349.461
LEPBIa1668	2315.23	2166.61	2231.31	1493.68	1505.55	1430.92	1651.39	1743.24	2039.05
LEPBIa1669	165.546	153.655	186.95	102.229	98.703	88.3966	142.777	151.88	120.227
LEPBIa1670	685.748	801.359	1003.58	1060.91	1077.84	1325.95	595.189	464.921	460.871
LEPBIa1671	123.858	111.014	128.354	123.811	118.444	106.352	146.217	86.9091	105.8
LEPBIa1672	8592.09	8967.87	10497.1	11375.9	10788.9	12088.2	7448.46	7640.4	7466.11
LEPBIa1673	17251.2	17268.9	18243.9	18004.9	18554.9	19213.8	14365.4	14242.1	13851
LEPBIa1674	10787.7	10907.3	10996.6	10617.1	10724.4	11001.2	8619.92	9965.01	11121
LEPBIa1675	14074.5	14743.5	14239.8	15055	15450.3	15053.7	15459.4	16198.8	15537.4
LEPBIa1676	6301.03	6648.34	6071.69	6672.17	6385.43	6798.25	8958.8	7903.66	7668.9
LEPBIa1677	2765.35	2836.37	2863.78	2946.48	2892.66	2999.96	3842.93	3816.4	4010.78
LEPBIa1678	5857.56	6177.08	5821.5	6599.47	6469.65	6475.05	6586.64	6303.02	7150.32
LEPBIa1679	1856.05	1782.84	1796.02	1728.81	1706.9	1911.58	1895.66	1669.84	2176.11
LEPBIa1680	587.87	640.352	591.544	690.616	838.318	718.223	884.182	847.996	779.874
LEPBIa1681	654.331	644.028	625.027	715.606	680.393	606.346	1002.88	1030.25	722.165
LEPBIa1682	2034.29	2157.79	2191.32	2333.1	2472.84	2383.95	2724.8	2290.86	1963.71
LEPBIa1683	2802.2	2730.5	2635.9	3066.88	3050.58	3040.02	3101.52	3316.04	3357.55
LEPBIa1684	752.813	854.293	808.257	998.44	913.332	1002.75	956.431	1032.78	911.323
LEPBIa1685	1902.57	1955.61	1891.82	2177.49	2138.57	2316.27	2148.53	2283.26	2196.15
LEPBIa1686	48686.9	49880.5	48026.6	62846.1	60287.8	66057.2	59352	62914.6	58995.5
LEPBIatRNA11	9.66693	11.0279	15.8117	9.08706	68.4341	13.812	20.6424	3.37511	2.40454
LEPBIa1687	1189.64	1133.67	1383.99	724.693	796.204	881.204	899.664	759.399	759.836
LEPBIa1688	4076.43	3673.75	4093.37	2710.21	2853.18	2080.08	1790.73	2349.08	2866.22
LEPBIa1689	29.0008	36.7596	40.9244	31.8047	38.1652	44.1983	15.4818	44.7202	18.4348
LEPBIa1691	9.66693	14.7038	10.2311	4.54353	17.1085	11.0496	3.4404	0.843777	1.60303
LEPBIa1692	320.821	297.753	297.632	231.72	246.1	303.863	354.361	307.135	314.194
LEPBIa1693	147.421	114.69	104.171	55.6582	94.7549	100.827	104.932	57.3768	75.3424
LEPBIa1694	1966.01	1540.96	1698.36	1609.54	1588.46	1714.07	2150.25	1896.81	1729.67
LEPBIa1695	3882.48	3702.42	3544.61	2001.42	1691.11	1584.23	3390.51	3770.84	3436.9
LEPBIa1696	895.4	777.097	632.468	213.546	267.156	176.793	471.335	543.393	456.864
LEPBIa1697	7551.69	6673.33	6323.75	3414.46	3338.79	3238.91	4926.65	5092.2	4872.41
LEPBIa1698	15800	14012.7	14131.9	10116.2	10074.3	10936.3	14023.1	14844.6	14732.6
LEPBIa1699	8733.47	7228.4	7711.46	9197.24	8467.4	9097.95	24328.8	22706	13015
LEPBIa1700	393.323	406.561	438.077	341.9	282.949	404.691	344.04	354.386	341.445
LEPBIa1701	645.872	681.523	606.425	674.714	696.185	756.896	985.674	866.559	707.738
LEPBIa1702	1147.95	1131.46	1164.49	1281.27	1273.93	1320.42	1407.12	1484.2	1502.84
LEPBIa1703	17393.2	16041.9	15699.2	22500.7	22289.8	21925.1	22952.6	25282.9	18002
LEPBIa1704	18943.6	17256.4	18150.9	23072	21858.1	22589.5	20632.1	18884.6	17502.7
LEPBIa1705	5133.14	4811.09	4844.89	5411.34	5603.7	5461.26	4176.64	3521.93	4679.24
LEPBIa1706	37436.4	27515.3	26850.1	41106.4	38952.2	34547.9	60263.7	61934.9	37054
LEPBIa1707	12723.5	9398.69	9213.57	10427.4	9063.57	7539.96	23334.5	22920.4	13440.6
LEPBIa1708	4977.87	4489.81	5257.86	4909.28	4957.52	5172.58	7940.44	6869.19	6255.02
LEPBIa1709	2739.97	2505.53	2941.91	2779.5	2621.55	3196.09	4453.6	3667.06	3260.56
LEPBIa1710	801.751	691.815	803.606	742.867	711.978	848.055	848.058	1053.03	1025.94
LEPBIa1711	651.31	589.624	650.14	516.826	438.241	555.241	861.82	719.742	811.133
LEPBIa1712	1060.34	1025.59	1101.24	767.856	1097.58	906.066	951.27	774.587	877.659
LEPBIa1713	339.551	342.599	356.228	314.639	343.487	368.78	242.548	297.853	274.92
LEPBIa1714	2625.18	2712.86	2701.94	2729.52	2837.38	2954.38	2222.5	1819.18	2090.35
LEPBIa1715	14721.5	13958.3	14024	16217	14430.4	16258.1	13842.4	13055.8	14775.9
LEPBIa1716	18070.5	17072.6	16852.5	16047.7	16138.6	17182.1	10783.9	11742	14421.7
LEPBIa1717	3629.93	3546.56	3595.77	3374.71	3369.06	3417.08	3397.39	2887.41	3244.53
LEPBIa1718	181.255	183.798	187.88	154.48	130.288	154.694	168.58	83.5339	141.067
LEPBIa1719	2352.69	2488.62	2360.59	2485.31	2488.63	2479.25	2888.21	2932.97	2526.38
LEPBIa1720	1976.89	1939.44	1929.03	1641.35	1772.71	1796.94	2053.92	1859.68	2091.95
LEPBIa1721	4707.19	4483.2	4497.03	5339.78	5501.05	5606.28	3813.68	3982.63	4059.67
LEPBIa1722	2787.7	2795.93	2855.41	3029.4	3125.6	3299.68	1983.39	2397.17	2826.14
LEPBIa1723	4167.66	4187.65	4351.94	5989.51	5354.97	5654.62	3977.1	4650.06	4367.46
LEPBIa1724	2654.18	2418.78	2355.01	3213.41	3276.94	3349.4	2824.57	2226.73	2462.25
LEPBIa1725	2765.35	2866.51	2827.5	3404.24	3351.96	3635.31	4064.83	3404.64	3597.2
LEPBIa1726	1898.34	1890.18	1915.08	2080.94	2135.93	2498.59	2514.93	2322.92	2305.16
LEPBIa1727	1240.99	1333.64	1243.54	1317.62	1264.71	1303.85	1936.94	1725.52	1727.26
LEPBIa1728	1592.02	1598.31	1467.7	1662.93	1814.82	1835.61	2050.48	1993	1869.13
LEPBIa1729	3167.73	2925.33	2992.13	3824.51	3459.87	3617.36	4006.34	3939.6	3804.79
LEPBIa1730	3791.25	3477.46	3472.06	4265.24	3733.61	4390.83	5098.67	4449.24	4499.71
LEPBIa1731	427.762	338.188	327.395	362.346	406.657	356.349	674.318	404.169	359.88
LEPBIa1732	3063.21	3056.93	3113.04	3484.89	3238.78	3535.87	5289.61	4617.99	4074.1
LEPBIa1733	18807	20202.3	19848.3	22552.9	22013.4	22936.2	20879.8	19564.7	20122.8
LEPBIa1734	1605.32	1512.29	1741.15	1094.99	1354.21	1341.14	798.172	1048.82	1082.05
LEPBIa1735	2359.34	2046.77	2147.6	1770.84	1780.6	1729.26	1742.56	1847.03	2035.85
LEPBIa1736	721.395	707.254	578.522	620.192	611.959	647.782	383.604	502.891	471.291
LEPBIa1737	3402.76	3348.8	3566.93	3464.44	3508.56	3125.65	2731.68	3201.29	3112.28
LEPBIa1738	3236.61	3623.76	3526.94	3473.53	3551.99	3551.06	3982.26	3187.79	3683.76
LEPBIa1739	2092.29	2187.19	2139.23	1679.97	1700.32	1610.48	1983.39	1881.62	2055.89
LEPBIa1740	89.4191	60.2857	120.913	30.6688	40.7973	80.1095	46.4454	47.2515	33.6636
LEPBIa1741	6423.07	6569.67	7095.73	5321.61	5545.79	5915.67	4685.82	4319.3	5162.56
LEPBIa1742	2295.29	2277.62	2453.6	2553.46	2288.59	2401.9	1880.18	2517.83	2411.76
LEPBIa1743	2454.8	2204.1	2213.64	2311.52	2210.95	2160.19	1771.81	1873.19	1686.39
LEPBIa1744	2800.99	2512.15	2281.54	1808.32	1893.78	1600.81	1314.23	1611.61	1614.25
LEPBIa1745	1701.98	1648.3	1791.37	1467.56	1651.63	1668.49	2188.09	1834.37	1717.65
LEPBIa1746	5426.17	5354.4	5486.66	6959.55	7413.26	6901.84	6125.63	6794.09	6128.38
LEPBIa1747	2707.95	2407.02	2561.5	3459.9	3280.89	3643.6	3113.56	3132.94	3092.24
LEPBIa1748	15369.8	15326.5	15221.1	16380.6	16634.8	16794	13219.7	12195.1	12736.1
LEPBIa1749	5809.22	6496.89	5746.16	6566.53	6186.71	6285.83	6579.76	6956.1	6504.29
LEPBIa1750	4411.14	3971.5	4181.73	3446.27	3479.61	3352.17	2762.64	3055.32	2682.67
LEPBIa1751	548.599	563.892	549.689	508.875	531.68	497.231	665.717	622.708	597.129
LEPBIa1752	399.365	405.091	520.856	393.015	390.864	426.79	314.796	311.354	304.576
LEPBIa1753	1952.72	1921.79	1777.42	2545.51	2579.44	2859.08	2090.04	1888.37	2054.28
LEPBIa1754	2552.07	2479.07	2746.59	2985.1	3071.64	3604.93	2293.03	1997.22	2441.41
LEPBIa1755	2990.1	2898.12	2837.73	3066.88	2990.04	3176.75	2886.49	2770.12	2976.03
LEPBIa1756	1775.69	1989.43	1884.38	1982.11	2024.07	2379.8	1976.51	2259.64	2464.66
LEPBIa1757	1689.9	1649.03	1769.98	1953.72	1985.91	2129.81	1711.6	1863.06	1731.27
LEPBIa1758	498.451	430.822	509.695	466.847	535.628	453.033	651.956	563.643	467.283
LEPBIa1759	1888.07	1779.16	1904.84	1959.4	1921.42	2016.55	2045.32	2121.26	2187.33
LEPBIa1760	3857.71	3748.74	3649.71	3998.3	4103.41	4171.22	3992.58	4156.45	3812.81
LEPBIa1761	735.895	716.812	824.999	767.856	776.464	859.105	688.08	603.301	601.938
LEPBIa1762	2269.92	2461.42	2476.86	2615.94	2736.05	2911.56	2454.72	2055.44	2439.81
LEPBIa1763	2866.25	2962.09	3217.22	3061.2	3159.81	3208.52	2124.45	2467.2	2532.79
LEPBIa1764	2237.29	1985.75	2154.11	1628.85	1481.86	1298.33	1326.27	1710.34	1646.31
LEPBIa1765	2269.92	2363.64	2394.08	2501.21	2310.97	2564.88	2105.52	1733.96	2130.43
LEPBIa1766	801.147	802.094	804.536	923.472	855.426	671.262	803.333	669.959	821.553
LEPBIa1767	3129.67	2976.06	2834.01	10726.1	8754.3	4127.02	1238.54	2242.76	2039.05
LEPBIa1768	5994.71	4751.54	3691.57	10119.6	8495.04	3856.3	1501.73	2458.77	1829.86
LEPBIa1769	1142.51	1029.27	1162.62	1445.98	1271.3	1302.47	2616.42	2649.46	1697.61
LEPBIa1770	5738.53	4286.9	6458.61	14861.9	14462	15952.8	26012.9	21966.1	11150.7
LEPBIa1771	4051.65	3323.07	3801.32	5092.16	4582.45	4240.28	12007	8655.47	5911.97
LEPBIa1772	30932.4	29648.1	27343.1	41607.4	37988.8	41551.9	41905.8	38303.3	37418.7
LEPBIa1773	11240.2	13291.5	14473.3	14920.9	13378.9	14680.7	11602.7	11931	10992.8
LEPBIa1774	18216.1	20801.5	18609.4	19639.4	19689.3	22474.8	19422.8	19487	18396.4
LEPBIa1775	17183	17998.2	18370.4	20617.4	19822.2	24832.6	18459.5	19895.4	19757.3
LEPBIa1776	4066.76	4001.65	3974.32	4771.84	4641.67	4403.26	6658.89	6111.48	5288.4
LEPBIa1777	1222.26	1261.59	1146.81	1500.5	1331.83	1404.68	1993.71	1749.15	1849.9
LEPBIa1778	2634.24	2686.39	2515.92	3142.99	2689.99	2921.23	4551.65	3438.39	3361.55
LEPBIa1779	724.416	587.418	552.479	750.818	811.997	671.262	2939.82	2748.18	1340.13
LEPBIa1780	602.371	530.808	562.71	629.279	560.633	640.876	1580.86	1255.54	863.232
LEPBIa1781	2154.52	2129.11	1932.75	1934.41	2109.61	1879.81	2394.52	2471.42	2100.77
LEPBIa1782	1877.2	1902.68	1723.48	1587.96	1500.29	1508.27	1699.56	2365.95	2229.01
LEPBIa1783	981.194	962.366	951.492	966.636	1077.84	1022.09	715.603	750.962	736.592
LEPBIa1784	16488.2	15891.2	15939.1	16244.2	18820.7	19454.2	12605.6	12321.7	12756.1
LEPBIa1785	6060.56	6314.56	6078.2	6721.01	6530.19	6831.4	8069.45	7373.77	6905.05
LEPBIa1786	1377.54	1449.8	1576.52	1560.7	1535.82	1852.19	1453.57	1665.62	1606.24
LEPBIa1787	938.297	857.233	910.568	678.122	609.327	566.291	1231.66	1168.63	1270.4
LEPBIa1788	2429.42	2717.27	2764.26	2158.18	2124.09	1870.14	3657.14	3502.52	3325.49
LEPBIa1789	2669.28	2612.87	2606.14	2572.77	2546.54	2429.53	2790.16	3164.16	2755.61
LEPBIa1790	1930.37	1835.04	1906.7	1020.02	854.11	986.175	1727.08	1739.02	1473.99
LEPBIa1791	16239.2	14904.5	14523.5	4050.56	3698.07	3513.77	13135.4	13455.7	13752.4
LEPBIa1792	13735.5	13050.4	13071.6	3281.56	2800.53	3064.88	13374.5	14561.9	13653
LEPBIa1793	8202.39	8051.82	8501.11	2017.33	1830.61	1842.52	9562.59	10021.5	9740.81
LEPBIa1794	971.527	1081.47	1047.29	247.622	217.147	191.986	1217.9	1340.76	1262.39
LEPBIa1795	921.38	908.697	913.358	998.44	972.554	1116.01	1044.16	767.837	950.597
LEPBIa1796	666.414	713.136	720.827	784.894	837.002	795.57	872.141	795.682	768.653
LEPBIa1797	2029.45	2156.32	2140.16	2308.11	2325.44	2437.81	2227.66	1721.31	2257.07
LEPBIa1798	5020.16	5462.47	5540.61	6571.08	6235.4	7582.77	5124.47	4807.84	5054.35
LEPBIa1799	2370.21	2255.57	2351.29	2011.65	2126.72	2468.2	1634.19	1216.73	1833.06
LEPBIa1800	2549.05	2570.96	2480.58	2397.85	2455.73	2277.59	1649.67	1725.52	2035.85
LEPBIa1801	7759.53	7372.5	7491.96	10619.4	10921.8	10777.5	6908.32	6576.4	6712.69
LEPBIa1802	52341.6	50124.6	45662.3	55379.9	53316.7	52104.3	58493.7	58768.2	56368.9
LEPBIa1803	2338.19	2387.17	2627.53	2735.2	2747.89	3302.44	2860.69	2802.18	2833.36
LEPBIa1804	1136.47	1100.58	1235.17	1062.05	1183.12	1285.89	1049.32	1286.76	1137.35
LEPBIa1805	663.393	674.171	689.204	644.045	644.86	708.554	994.275	932.374	715.753
LEPBIa1806	6602.52	6917.42	6514.42	8582.72	8288.42	8523.37	8355.01	8612.43	7678.51
LEPBIa1807	5414.69	5289.7	4889.54	5368.18	5397.08	5113.19	5100.39	5068.57	4692.07
LEPBIa1808	2971.98	3119.42	2916.79	3091.87	3080.85	3225.1	3507.49	3487.33	3839.26
LEPBIa1809	520.202	621.237	625.027	650.86	608.011	616.014	787.851	606.676	661.25
LEPBIa1810	390.302	343.334	346.927	271.476	331.642	356.349	295.874	258.196	292.553
LEPBIa1811	1036.17	1143.22	1201.69	1502.77	1360.79	1827.32	995.995	1135.72	1049.18
LEPBIa1812	1669.96	1602.72	1708.59	1402.81	1298.93	1375.67	1044.16	1231.91	1170.21
LEPBIa1813	11678.9	11252.8	10461.8	11682.5	11535.1	11205.7	11570.1	11495.6	10911.8
LEPBIa1814	4125.97	3981.8	4098.95	4691.19	4475.85	4505.47	5238.01	4754.68	4846.76
LEPBIa1815	6359.03	6021.22	5822.43	8389.62	7980.47	8167.02	6177.24	6585.68	5722.02
LEPBIa1816	567.932	586.683	719.897	598.61	855.426	906.066	648.515	472.515	452.856
LEPBIa1817	1240.39	1038.09	1037.06	1216.53	1056.78	1075.95	1482.81	1371.98	1354.56
LEPBIa1818	1251.87	1163.07	1261.22	1509.59	1327.88	1207.17	1978.23	1324.73	1183.84
LEPBIa1819	1633.71	1446.86	1473.28	1754.94	1749.02	1672.63	2375.6	1907.78	1639.9
LEPBIa1820	893.587	829.296	904.057	839.417	690.921	575.959	737.965	909.592	951.398
LEPBIa1821	2506.76	2209.25	2177.36	2350.14	2188.58	1984.78	2520.09	2654.52	2226.61
LEPBIa1822	7138.43	7040.19	6764.62	7143.56	7235.59	7165.65	7701.33	6789.88	7784.31
LEPBIa1823	6002.56	6219.72	6366.53	6874.36	7505.38	8600.72	9074.05	8515.4	7729.01
LEPBIa1824	2321.88	2343.79	2212.71	2605.71	2709.73	2646.37	2635.35	2429.23	2566.45
LEPBIa1825	7223.62	7405.58	6935.76	9653.86	9613.68	9524.74	6879.08	6791.56	7070.97
LEPBIa1826	1113.51	1247.62	1163.56	1134.75	996.243	1128.44	1166.3	1668.99	1455.55
LEPBIa1827	2642.09	2611.4	2707.52	3073.7	3179.55	3298.3	2963.9	3255.29	3034.54
LEPBIa1828	5240.08	5215.45	5111.83	6087.19	5649.76	5690.53	5428.95	4718.4	4462.84
LEPBIa1829	619.892	577.125	680.833	525.913	684.341	738.941	650.235	375.481	487.321
LEPBIa1830	703.269	705.784	926.38	471.391	507.992	516.568	421.449	471.671	496.138
LEPBIa1831	3637.18	3184.85	3206.05	2678.41	2918.98	2763.78	2683.51	2716.96	2887.86
LEPBIa1832	7039.34	7150.47	6689.28	7354.84	7718.58	7867.3	6172.07	6890.28	6122.77
LEPBIa1833	1725.55	1812.25	1648.14	1869.66	2049.08	1867.38	1721.92	1305.32	1506.85
LEPBIa1834	2568.99	2781.23	2475.93	2913.54	2757.1	2860.46	3184.09	2936.34	2976.03
LEPBIa1835	2875.31	2979.73	2936.33	3692.75	3629.64	3520.67	4040.75	3977.57	3456.93
LEPBIa1836	1524.96	1271.15	1468.63	1500.5	1608.2	1899.15	1904.26	1598.96	2038.25
LEPBIa1837	3147.8	3269.4	3479.5	4092.58	4266.6	4495.8	3691.55	3541.33	2997.67
LEPBIa1838	2491.65	2315.12	2470.35	3272.48	3015.05	3143.61	2600.94	1872.34	2597.71
LEPBIa1839	2013.74	1998.25	1950.42	1829.91	1763.49	1983.4	2903.7	1885.84	2088.75
LEPBIa1840	13009.3	12600.4	12477.3	13732.8	12781.4	13954.2	11950.2	12531.8	13717.9
LEPBIa1841	688.769	602.857	623.167	516.826	546.157	468.226	344.04	385.606	476.901
LEPBIa1842	1353.97	1163.81	1130.07	1081.36	1055.46	843.912	696.681	737.461	1245.55
LEPBIa1843	662.185	546.247	663.161	715.606	738.299	751.371	639.914	520.611	454.459
LEPBIa1844	358.281	352.157	412.964	464.576	476.407	448.889	352.641	224.445	360.682
LEPBIa1845	12487.9	12529.1	12906.1	15628.6	16696.6	17588.2	10974.9	11844.9	12081.2
LEPBIa1846	3633.56	3432.61	3446.95	4262.97	4454.8	4799.66	3462.76	3862.81	3933.84
LEPBIa1848	19512.1	15914.7	17200.3	28511.8	29095	30083.9	14692.2	14478.4	12781
LEPBIa1849	26997.3	20463.3	24469.1	41349.5	41069.7	45884.8	19806.4	21815.9	19189.1
LEPBIa1850	724.416	649.909	682.693	639.502	746.195	730.654	498.858	585.581	481.711
LEPBIa1851	146.817	132.334	164.628	113.588	113.179	117.402	108.373	162.005	105.8
LEPBIa1852	4163.43	3942.83	4368.68	4637.81	4611.41	4258.23	5803.95	5468.52	5088.02
LEPBIa1853	410.241	373.477	351.578	315.775	354.015	266.571	400.806	569.55	351.865
LEPBIa1854	2939.96	2576.85	2712.17	2520.52	2845.28	2439.19	2237.98	3170.07	2714.73
LEPBIa1855	4131.41	3837.7	3995.71	3950.6	3924.43	3352.17	3196.13	3524.46	3776.74
LEPBIa1856	459.784	316.132	379.481	288.514	264.524	254.14	192.662	291.947	208.394
LEPBIa1858	1438.56	1320.4	1238.89	1511.86	1613.47	1407.44	1207.58	1268.2	1142.16
LEPBIa1859	2646.93	2275.42	2379.2	2881.73	2621.55	2425.38	4697.86	4511.68	3457.74
LEPBIa1860	2915.18	2920.92	2941.91	3556.45	3312.47	3781.72	3423.2	3483.96	3520.25
LEPBIa1861	351.635	459.495	476.211	615.648	589.586	685.074	765.489	592.332	545.03
LEPBIa1862	2086.85	2090.88	2207.13	2478.49	2103.03	2595.27	2587.18	2628.37	2305.96
LEPBIa1863	2521.86	2630.52	2462.9	2470.54	2608.39	2610.46	1715.04	2609.8	2439.81
LEPBIa1864	2562.95	2160.73	2435.93	1867.39	2064.87	1988.92	3110.12	3360.76	2196.95
LEPBIa1865	5988.67	3434.81	4040.35	4197.08	3396.7	2393.62	10553.4	11016.4	6717.5
LEPBIa1866	3569.52	2582.73	2593.12	2612.53	2226.74	1872.9	7517.27	6826.16	4324.97
LEPBIa1867	7932.93	7284.28	6904.13	6591.52	5882.7	5639.43	8738.61	9328.8	8226.75
LEPBIa1868	11269.8	10880.1	8103.03	10915.8	11452.2	7523.38	6605.57	8161.86	7109.44
LEPBIa1869	5858.77	6008.72	5076.49	5230.74	5302.33	4860.43	4596.37	5183.32	5250.72
LEPBIa1870	2042.14	1763.72	1741.15	2160.45	2062.24	2008.26	2551.06	2293.39	1792.99
LEPBIa1871	1877.8	1785.78	1956	2519.39	2563.65	2642.23	1795.89	1587.14	1455.55
LEPBIa1872	17054.9	14533.3	15748.5	13501.1	13010.4	13477.7	11798.8	11867.7	11642.8
LEPBIa1873	4960.35	4171.48	4337.99	3902.89	3907.32	3773.43	5189.84	6142.7	5561.71
LEPBIa1874	3385.84	3325.27	3353.94	4641.21	4883.83	4574.53	3311.38	3346.42	3233.31
LEPBIa1875	1329.2	1082.94	1311.44	881.444	1048.88	1058	681.199	668.272	775.867
LEPBIa1876	1437.96	1493.17	1564.43	1756.07	1699.01	1842.52	1649.67	1356.79	1261.58
LEPBIa1877	932.255	949.132	1019.39	873.493	881.747	991.7	605.51	592.332	710.142
LEPBIa1878	2130.95	2016.63	1929.03	1608.41	1621.36	1511.03	1508.61	1902.72	1950.09
LEPBIa1879	2639.68	2662.86	2925.16	2276.31	2207	2321.79	2394.52	2957.44	2941.56
LEPBIa1880	1629.48	1585.81	1667.67	1619.77	1620.05	1610.48	1276.39	1270.73	1582.19
LEPBIa1881	512.348	647.704	844.531	381.656	522.468	390.879	543.583	305.447	377.514
LEPBIa1882	735.895	688.139	881.735	442.994	477.723	372.923	402.527	596.55	472.894
LEPBIa1883	2734.53	1906.35	1403.52	74301.4	75144.6	83338.7	1069.96	1499.39	953.001
LEPBIa1885	551.619	540.366	505.974	587.251	694.869	591.153	335.439	446.358	453.657
LEPBIa1886	2684.39	2637.87	2737.28	2613.66	2718.94	2459.91	1856.09	1527.24	2223.4
LEPBIa1887	1691.71	1565.96	1503.04	1990.07	1954.32	1776.22	2167.45	1479.99	1562.15
LEPBIa1888	348.01	308.78	387.852	361.21	300.057	356.349	430.05	341.73	340.644
LEPBIa1889	122.649	113.219	102.311	86.327	85.5426	89.7778	113.533	69.1897	64.9227
LEPBIa1890	690.582	596.975	724.548	550.903	581.69	632.588	665.717	567.018	451.253
LEPBIa1891	1798.65	1629.92	1692.78	725.829	677.761	614.633	1561.94	1706.96	1534.1
LEPBIa1892	566.12	456.554	522.716	335.085	261.892	261.046	190.942	368.731	357.476
LEPBIa1893	300.883	349.216	402.733	264.661	219.779	227.898	306.195	340.042	239.653
LEPBIa1894	166.755	133.07	136.725	143.121	163.189	146.407	73.9686	227.82	161.906
LEPBIa1895	22.959	24.9965	38.1341	24.9894	39.4812	31.7675	72.2484	62.4395	12.8242
LEPBIatRNA26	1015.03	1395.39	1663.02	1419.85	1685.85	1799.7	636.474	561.956	347.056
LEPBIa1896	1345.52	1463.77	1468.63	1540.26	1672.69	1852.19	748.287	958.531	913.727
LEPBIa1897	13362.7	13520.2	13198.1	16164.7	15205.5	17057.8	16450.3	15263.9	15858
LEPBIa1898	4426.25	4346.45	3764.11	5272.76	5822.16	5668.43	4033.87	4554.71	4719.32
LEPBIa1899	14510.1	14670	13991.5	23162.9	21691	25632.3	17267.4	15983.7	17044.2
LEPBIa1900	1214.41	1340.25	1413.75	1814	1866.15	2161.57	1696.12	1897.65	1703.22
LEPBIa1901	269.466	249.965	252.987	358.939	318.482	280.383	237.387	405.857	236.447
LEPBIa1902	1364.85	1501.26	1322.6	1505.04	1385.79	1508.27	1644.51	1436.95	1469.18
LEPBIa1903	4231.7	3800.94	3821.78	4792.29	4723.27	5204.35	3820.56	3936.22	3791.17
LEPBIa1904	2280.19	2462.16	2250.84	2718.17	2838.7	2694.72	2592.34	3057.85	2552.02
LEPBIa1905	1908.62	1868.12	1936.47	2095.7	2276.75	2283.12	2623.3	1950.81	2219.4
LEPBIa1906	1715.88	1386.57	1514.2	1928.73	1799.03	1716.83	2397.96	2427.55	1639.9
LEPBIa1907	660.372	650.644	572.011	724.693	772.516	755.515	719.043	716.367	643.617
LEPBIa1908	3887.92	3335.56	3271.16	3371.3	3786.25	3508.24	4135.36	4429.83	3735.06
LEPBIa1909	704.478	722.693	691.064	946.19	856.742	912.972	731.085	989.751	977.047
LEPBIa1910	4774.26	4172.95	4136.15	4800.24	4960.16	5180.87	4866.44	4396.92	4622.34
LEPBIa1911	2087.45	1979.14	2019.25	2030.96	2176.73	2382.57	2681.79	2133.07	2196.15
LEPBIa1912	1426.48	1473.32	1410.03	1522.08	1421.32	1330.09	1866.42	1862.22	1851.5
LEPBIa1913	2727.28	2671.69	2408.96	2555.73	2709.73	2488.92	3290.74	3098.35	3112.28
LEPBIa1914	3179.82	3103.24	3073.98	3294.06	3269.04	3066.26	3608.98	3624.02	3359.15
LEPBIa1915	652.518	607.268	640.839	649.724	654.072	708.554	801.613	931.53	623.579
LEPBIa1916	389.698	369.801	395.292	421.412	465.878	457.176	856.659	490.235	568.274
LEPBIa1917	2931.5	3146.62	3140.02	3737.05	3383.54	3928.13	3930.66	4428.14	4203.14
LEPBIa1918	1237.37	1238.06	1241.68	1824.23	1506.87	1763.79	1565.38	1404.05	1395.44
LEPBIa1919	2932.1	3396.58	3144.67	4559.43	4187.64	4211.27	4245.45	3898.25	3263.77
LEPBIa1920	5704.1	5872.71	5480.15	5923.62	5916.92	6096.61	5086.63	5183.32	5213.86
LEPBIa1921	11841.4	11620.4	10722.2	10825	10924.5	9915.62	10833.8	11931.9	11159.5
LEPBIa1922	5010.49	5189.72	5079.28	4496.96	4310.03	4406.02	4849.24	4698.15	4784.24
LEPBIa1923	7197.64	7028.43	7428.71	9105.23	8951.71	10392.1	8334.37	8365.21	8973.76
LEPBIa1924	1653.65	1655.65	1794.16	2304.7	1960.9	2446.1	2299.91	1751.68	1960.51
LEPBIa1925	3695.79	3834.02	3718.54	4962.67	4852.24	5487.5	4668.62	4802.78	4420.36
LEPBIa1926	3187.67	3499.51	3219.08	3582.57	3442.76	3622.88	3466.2	3351.48	3186.02
LEPBIa1927	2063.89	1955.61	2111.33	2011.65	2155.67	2161.57	1329.71	1393.08	1212.69
LEPBIa1928	783.022	887.376	823.138	975.723	921.228	940.596	1190.38	1280.01	868.041
LEPBIa1929	2199.23	2047.51	2080.63	2869.24	2591.28	2640.85	1916.3	1877.4	1816.23
LEPBIa1930	938.901	977.805	891.036	713.334	736.983	647.782	684.639	671.647	659.647
LEPBIa1931	2140.62	1995.31	1750.45	1853.76	1739.81	1545.56	1570.54	1841.12	1718.45
LEPBIa1932	3455.93	3325.27	2759.61	2921.49	2845.28	2422.62	2430.64	2746.49	3157.97
LEPBIa1933	537.119	509.488	414.825	363.482	269.788	220.992	491.977	236.258	468.886
LEPBIatRNA25	5665.43	5699.94	6523.72	5741.88	5599.75	8103.49	3146.24	3365.83	2729.16
LEPBIatRNA24	847.669	1190.28	1384.92	1524.35	1710.85	1901.91	658.836	749.274	540.221
LEPBIa1934	8747.37	9099.47	9008.02	11490.6	10967.9	11553.7	15660.7	14718	12523.7
LEPBIa1935	3217.28	3413.49	3497.18	3357.67	3586.21	4153.26	3180.65	3451.89	2791.68
LEPBIa1936	2270.52	2181.31	2146.67	1722	1681.9	1327.33	1284.99	1331.48	1675.17
LEPBIa1937	1656.67	1954.87	1824.86	1451.66	1355.52	1236.17	2604.38	2623.3	2459.85
LEPBIa1938	26632.4	27319.7	21175.6	27187.3	27428.9	29277.2	41389.7	39163.1	42190.9
LEPBIa1939	19142.9	20026.6	17492.4	20232.3	19452.4	20661.3	30511.2	31051	29163.1
LEPBIa1940	12748.3	14063.5	12561	14057.7	13455.2	14481.9	15192.8	14662.3	14840.9
LEPBIa1941	10586.5	10774.2	11855.1	12375.4	11381.1	13941.8	11743.8	13180.6	12603
LEPBIa1942	20775.5	22499.8	22261.9	25029.2	23599.2	26994.1	21781.2	22471.5	22417.6
LEPBIa1943	13513.8	16162.4	15774.5	18601.2	17240.1	19926.5	15160.1	16281.5	16540.9
LEPBIa1944	45627.3	50201.1	51101.6	61094.5	60857.7	66483.9	47007.9	45742.8	43644.1
LEPBIa1945	21035.9	22571.1	21123.5	25546	25687.8	25557.7	17243.3	19749.4	20915.5
LEPBIa1946	16767.3	17075.6	16047	19782.5	19336.6	21512.2	14083.3	15546.6	15722.5
LEPBIa1947	1984.14	1860.77	1541.18	2072.98	1835.88	1682.3	1733.96	2316.17	2059.09
LEPBIa1948	11765.9	11539.6	10752	12345.9	11558.8	11133.8	10126.8	11365.7	11065.7
LEPBIa1949	7522.69	7962.86	7068.76	8485.04	7951.52	8226.41	6662.33	6967.07	7353.1
LEPBIa1950	13880.5	13481.9	13017.7	15275.3	13852.6	15071.6	11472	11915	12318.5
LEPBIa1951	9280.26	8526.02	7968.17	9232.45	8268.68	7888.02	7814.87	7934.04	7879.69
LEPBIa1952	14858.7	14589.9	14525.4	16803.1	14922.6	14476.3	12880.9	14108	12264.8
LEPBIa1953	8054.37	8357.66	7813.77	9013.22	8498.99	7466.75	6750.06	7205.01	7398.78
LEPBIa1954	6888.29	7010.79	6045.65	7150.38	6898.68	6479.2	5341.22	6561.21	6015.37
LEPBIa1955	5916.77	6152.08	5159.26	6529.05	5907.71	5260.98	5650.85	6113.17	5491.98
LEPBIa1956	3001.58	3118.68	2687.06	3295.19	3104.54	2850.79	3013.79	2738.06	3111.48
LEPBIa1957	11890.9	11413.8	9899.05	12083.5	12116.8	11164.2	9043.09	9846.04	9743.22
LEPBIa1958	18089.3	17885.7	15628.5	18585.3	17423.1	17713.9	17043.7	16229.2	15228
LEPBIa1959	6046.67	6167.52	5672.68	7041.33	6230.14	6937.76	6003.5	5964.66	6432.96
LEPBIa1960	4252.85	4144.27	4167.78	4837.72	4387.68	4853.53	4056.23	4187.67	3372.78
LEPBIa1961	29614	28468.1	26245.6	30408.7	29362.2	32583.8	25035.8	26252.4	26797.9
LEPBIa1962	6317.34	5764.64	5403.88	5970.2	5726.09	7229.19	6048.22	5458.39	5708.39
LEPBIa1963	21800.1	21166.2	20629.6	24157.9	22302.9	25806.3	23377.5	21933.1	20497.1
LEPBIa1964	24016.3	22657.9	22368.9	27584.9	25862.8	30473.4	25995.7	24406.3	22186.7
LEPBIa1965	7933.53	7639.37	7727.27	10483.1	9738.7	11965.3	7981.72	7766.97	7783.51
LEPBIa1966	112094	97896.6	91676.2	120589	109239	130757	108650	99845.8	105023
LEPBIa1967	25883.8	29540	31872.7	34574	34165.7	36248.1	23501.4	23429.2	19985.8
LEPBIa1968	66819.1	49012.3	46708.7	78799.5	69588.3	59678.8	216033	210510	109921
LEPBIa1969	73566.6	49768.1	52015.8	101208	89967.2	68366.5	248237	260425	129235
LEPBIa1971	69341.5	69353.6	64104.3	75993.9	73941.7	72593	56546.4	63897.6	64119.6
LEPBIa1972	57992.5	56665.6	53202.6	61211.5	58515.1	61856.9	62814.8	63242.8	64520.4
LEPBIa1973	27863.1	27817.4	26087.4	30976.6	31317.8	34052	35412	30396.2	33234.8
LEPBIa1974	12230.5	12829.1	11374.2	16257.9	15792.5	18356.1	14840.2	13051.5	12856.3
LEPBIa1975	23017	23090.9	22345.7	27500.8	27573.7	30621.2	28813.3	24343	24517.5
LEPBIa1976	10942.4	11867.5	13290.2	13621.5	12753.7	15682.1	11083.2	10028.3	10028.6
LEPBIa1977	25613.1	27997.6	29476.7	33801.6	33465.6	40148.7	23203.8	22599.7	25642.9
LEPBIa1978	5267.27	5569.81	6447.45	8087.48	6722.33	8422.54	5650.85	5264.33	6627.73
LEPBIatRNA23	3567.7	3995.77	4097.09	4306.13	4190.27	4993.03	3246.02	3346.42	3884.14
LEPBIatRNA22	166.15	222.028	270.659	372.569	479.039	430.934	154.818	234.57	100.991
LEPBIa1979	6694.35	6566.73	6453.96	6627.87	6589.41	7051.01	4388.23	5071.94	4878.82
LEPBIa1980	7995.76	7624.67	7715.18	10337.7	9514.97	9923.9	7895.71	7187.29	8844.72
LEPBIa1981	1692.92	1733.58	1649.07	1634.53	1629.26	1794.18	1291.87	1253.85	1643.91
LEPBIa1982	3669.21	3685.51	3837.59	4446.98	4556.13	4173.98	3497.17	3935.38	3860.9
LEPBIa1983	3860.73	3370.12	3647.85	4066.46	4668	4700.22	3743.15	3823.15	3243.73
LEPBIa1984	2265.08	2005.6	2294.56	1775.38	1727.96	1606.33	1033.84	1482.52	1666.35
LEPBIa1985	1606.52	1491.7	1429.56	1423.26	1535.82	1158.82	1376.16	977.938	1223.11
LEPBIa1986	809.606	699.902	799.886	763.313	929.125	914.353	393.926	567.862	573.885
LEPBIa1987	299.071	329.366	403.663	306.688	367.175	332.869	302.755	318.948	308.583
LEPBIa1988	59.21	66.1672	58.5963	38.62	72.3822	58.0103	56.7666	81.0026	99.3879
LEPBIa1989	163.13	145.568	132.074	107.909	132.92	120.164	206.424	175.506	113.014
LEPBIa1990	113.586	109.544	128.354	101.093	126.34	118.783	125.575	100.409	163.509
LEPBIa1991	1573.9	1728.44	1617.44	1690.19	1813.5	1734.78	2012.63	2398.01	1708.83
LEPBIa1992	546.786	563.892	572.942	521.37	529.048	584.247	1085.45	729.023	759.836
LEPBIa1993	1161.24	1033.68	1120.77	953.005	1033.09	1142.25	2060.8	1928.87	1462.76
LEPBIa1994	2491.65	2305.56	2547.54	2684.09	2704.46	2993.06	3731.11	3359.92	3058.58
LEPBIa1995	1515.9	1357.9	1432.35	1041.6	1025.2	1098.05	1493.13	1542.42	1574.98
LEPBIa1996	5418.32	5444.83	5158.33	4394.73	4533.76	4540	4967.94	5025.54	5058.36
LEPBIa1997	2302.54	2449.66	2314.09	2630.7	2671.56	2892.23	2403.12	2761.68	2589.69
LEPBIa1998	1813.76	1857.09	1554.2	1669.75	1720.06	1854.95	2074.56	1739.87	1812.23
LEPBIa1999	737.708	589.624	593.404	634.958	719.874	551.098	801.613	864.028	652.433
LEPBa1994	834.981	800.624	772.913	788.302	750.143	697.505	1018.36	904.529	867.239
LEPBIa2001	1369.08	1277.76	1277.96	1316.49	1476.6	1346.67	2035	1538.21	1597.42
[truncated: 1,799 more rows]

## Sheet: hemKR-_reads untreat-vs-treats
Normalized read counts
untreated cultures of hemKR- double knockout strain of L. biflexa, are compared to cultures treated with 5-aminolevulinic acid (ALA) or with the iron-chelator 2,2'-dipyridyl (DIP)
subindices 1,2,3 = replicas
Genome locus	hemKR_ALA_1	hemKR_ALA_2	hemKR_ALA_3	hemKR_DIP_1	hemKR_DIP_2	hemKR_DIP_3	hemKR_untreated_1	hemKR_untreated_2	hemKR_untreated_3
LEPBIa0001	5368.31	5361.62	5148.04	4250.63	4431.33	4229.23	4619.2	4485.71	4507.57
LEPBIa0002	9792.6	9254.45	8238.52	10006.6	9061.99	9259.33	11556.2	11746.9	12104.5
LEPBIa0003	2292.85	2182.4	2149.84	2246.61	2110.24	2041.26	2567.53	2520.75	2576.72
LEPBIa0004	720.66	690.969	666.574	737.189	652.345	643.899	663.708	652.069	679.749
LEPBIa0005	11040.2	10017.2	10918.6	11765.4	11149.2	11283.3	11253.9	11605.1	12604.7
LEPBIa0006	11079.5	11202.8	11144.5	11390.7	11060.2	10728.4	11149.3	10921.5	11229.4
LEPBIa0007	4214.9	4203.71	4138.54	4437.96	4316.02	4183.74	4216	4034.07	4001.71
LEPBIa0008	2049.43	2330.92	2035.53	2184.61	2167.89	2118.14	2147.43	1980.71	1952.3
LEPBIa0009	9249.06	9571.62	9563.41	9548.42	8495.31	9375.94	8893.88	9050.19	9033.21
LEPBIa0010	1648.97	1618.55	1499.79	1677.88	1678.63	1683.11	1928.23	1783.78	1906.01
LEPBIa0011	821.867	847.035	771.243	839.614	874.735	765.631	847.237	836.749	940.583
LEPBIa0012	2223.93	2064.1	1855.11	2235.83	2075.64	2093.79	2718.2	2732.56	2694.15
LEPBIa0013	5630.92	6173.41	7067.89	6265.43	5047.43	6194.24	4982.04	5119.4	5022.46
LEPBIa0014	791.33	743.83	717.531	623.983	662.229	692.592	629.443	645.942	643.616
LEPBIa0015	487.711	483.301	442.087	359.834	441.486	493.976	403.2	414.873	449.402
LEPBIa0016	3023.11	2575.09	2976.17	2564.66	2536.9	2821.62	2343.16	2512	2791.26
LEPBIa0017	955.355	928.843	881.42	846.352	891.208	927.727	1017.15	961.036	997.04
LEPBIa0018	1109.78	1035.82	1107.28	1082.2	1181.14	1133.39	1355.11	1208.73	1137.06
LEPBIa0019	1466.62	1442.35	1333.15	1318.05	1583.09	1426.19	1501.56	1485.32	1495
LEPBIa0020	5151.94	4946.28	4701.83	5061.94	4713.02	5089.68	8086.07	7001.21	6466.65
LEPBIa0021	1517.23	1397.04	1407.52	1416.43	1393.65	1319.83	1663.5	1880.06	2015.53
LEPBIa0022	1245.89	1135.25	914.473	1304.57	899.445	839.311	1596.37	1736.52	1945.53
LEPBIa0023	9394.76	8518.17	5937.19	16812.5	7322.4	6586.99	11218.3	12756.9	14493.8
LEPBIa0024	5307.24	4791.47	5215.53	4901.57	4857.99	4739.86	4650.65	4824.43	4894.87
LEPBIa0025	2195.13	1804.83	1932.24	2128.01	1914.2	1987.44	2180.76	2169.77	2330.57
LEPBIa0026	3343.31	3539.17	3511.91	3889.45	3724.62	3407.86	4053.6	3810.88	3964.45
LEPBIa0027	4600.54	4997.88	4475.96	4168.42	4141.4	4170.29	4226.8	4008.69	4154.15
LEPBIa0028	5123.14	4806.58	4957.99	4665.72	4619.13	4571.36	4651.59	4999.49	5294.59
LEPBIa0029	2652.31	2415.24	2505.16	2330.16	2403.46	2374.42	2805.51	2686.17	2816.1
LEPBIa0030	3042.3	3013.08	3017.49	2916.41	3133.23	3200.27	3279.58	3235.84	3308.41
LEPBIa0031	800.928	869.689	801.541	774.924	904.387	878.393	799.36	912.896	853.638
LEPBIa0032	781.733	899.896	758.848	894.869	856.614	774.601	900.278	764.977	748.627
LEPBIa0033	4343.16	4271.67	4389.2	4871.92	4335.78	4486.15	5723.19	6206.47	5951.76
LEPBIa0034	1379.38	1240.98	1116.92	1234.49	1306.34	1297.41	1502.5	1452.06	1265.78
LEPBIa0035	3185.39	3269.83	2943.12	3466.27	3418.22	3228.46	3848.48	3699.72	3845.89
LEPBIa0036	718.915	683.417	640.407	607.81	649.05	612.505	735.524	648.568	615.387
LEPBIa0037	3966.25	3982.2	4203.27	3746.59	3907.48	3943.48	3265.97	3192.07	3176.3
LEPBIa0038	5189.45	4997.88	4711.47	4322.06	4251.77	4445.14	6107.62	5741.71	5310.4
LEPBIa0039	2004.94	1863.98	1946.01	1396.21	1601.21	1606.22	1709.03	1785.53	1912.78
LEPBIa0040	1913.33	1955.86	1950.14	1867.9	1868.08	1978.47	1347.13	1522.08	1631.62
LEPBIa0041	286.17	325.976	336.041	261.453	309.699	281.265	242.671	210.938	270.996
LEPBIa0042	225.97	256.753	297.479	241.237	255.337	236.417	168.509	161.048	132.111
LEPBIa0043	856.766	870.948	913.096	859.829	963.691	962.324	956.134	851.628	886.384
LEPBIa0044	554.891	602.867	535.738	526.949	569.978	542.028	634.137	574.171	563.446
LEPBIa0045	684.017	667.056	707.891	745.275	617.751	768.834	715.81	645.942	626.679
LEPBIa0046	28.7915	32.7235	33.0533	16.1723	31.2994	39.7231	16.4284	23.632	18.0664
LEPBIa0047	604.622	641.884	618.371	455.521	593.04	540.747	451.078	449.008	444.886
LEPBIa0048	11.3421	22.6547	28.9216	17.52	18.1207	14.0953	9.38767	21.8815	6.77491
LEPBIa0049	2741.3	2373.71	2582.29	2489.19	2405.11	2521.14	2345.51	2539.13	2802.55
LEPBIa0050	4342.28	4583.8	4441.53	4972.99	4447.8	4462.44	3780.88	4181.12	4474.83
LEPBIa0051	7812.97	7316.22	7589.85	8037.65	8009.34	7879.27	10017.6	9311.02	8993.69
LEPBIa0052	3919.14	3950.73	3712.98	3365.19	3362.21	3204.12	3785.58	3911.54	4279.48
LEPBIa0053	2376.61	2352.31	2232.47	2211.57	2070.7	2261.65	2890.93	2584.64	2483
LEPBIa0054	2214.33	2134.58	1801.4	2340.95	2153.07	2228.34	2990.91	2715.93	2574.46
LEPBIa0055	1662.06	1788.46	1835.83	1729.09	1576.5	1551.76	1614.68	1627.98	1449.83
LEPBIa0056	16967.8	16054.6	16342.1	14850.2	15905	14977.5	13161.5	13781.8	14773.8
LEPBIa0057	37032	29824.9	31127.9	33525.3	29958.4	31008.4	31340.3	35669.5	38741.2
LEPBIa0058	2928.01	2514.67	2507.92	2490.54	2278.26	2256.53	2151.18	2508.5	2779.97
LEPBIa0059	5042.88	4861.95	4663.26	4664.37	4742.68	4321.49	5055.26	5041.5	5064.24
LEPBIa0060	1506.76	1453.68	1447.46	1609.15	1451.3	1489.62	1954.98	1721.64	1710.66
LEPBIa0061	4962.61	5793.31	5880.73	6749.26	6706.3	6619.02	6437.59	5758.34	5377.02
LEPBIa0062	5230.46	5736.68	5711.33	4510.73	4795.39	4962.19	5825.05	5306.7	4657.75
LEPBIa0063	1112.4	1103.79	1163.75	1123.98	1060.88	1219.24	1136.38	1127.34	1262.39
LEPBIa0064	9940.92	8958.68	9453.23	9706.1	9450.76	10039.1	9639.26	10086.5	9944.43
LEPBIa0065	11118.8	11258.1	11977.7	10454.1	10371.6	10042.9	10582.7	10555.6	10465
LEPBIa0066	1150.79	1375.64	1368.96	983.817	1161.37	1157.74	1116.66	1036.31	958.649
LEPBIa0067	3131.3	3477.5	3646.88	3446.06	3958.55	3806.37	3869.6	3242.84	3190.98
LEPBIa0068	6095.95	5552.92	5780.19	5079.46	4515.34	4378.51	6111.37	6839.28	7530.31
LEPBIa0069	2695.06	2593.97	2673.18	2458.2	2281.56	2305.86	2141.8	2277.43	2371.22
LEPBIa0070	2109.63	2168.56	1824.82	2386.77	1976.8	2128.39	1784.13	1917.69	1936.49
LEPBIa0071	4627.58	4462.98	4477.34	4428.52	3928.89	4265.75	3353.28	3840.64	4014.13
LEPBIa0072	483.348	492.111	510.948	411.047	472.785	460.66	400.384	402.62	392.945
LEPBIa0073	1243.27	1146.58	1093.51	1045.81	1054.29	1155.81	1099.77	1025.8	1097.53
LEPBIa0074	2531.04	2474.4	2556.12	1979.76	2118.47	2291.77	2257.73	2220.53	2276.37
LEPBIa0075	793.948	650.694	605.976	681.934	782.484	604.176	751.014	764.102	775.727
LEPBIa0076	1289.51	1276.22	1046.69	1066.03	1215.73	1131.47	1276.72	1207.86	1153.99
LEPBIa0077	1758.9	1720.5	1682.96	1730.44	1652.28	1549.84	1592.62	1707.63	1645.17
LEPBIa0078	1884.54	1931.94	1754.58	1778.96	1609.45	1716.42	1698.7	1768.03	1668.89
LEPBIa0079	1039.98	935.136	904.833	1339.61	869.793	944.385	890.42	951.408	1168.67
LEPBIa0080	1379.38	1512.83	1879.9	1328.83	1563.32	1566.5	896.992	1046.81	1006.07
LEPBIa0081	4012.49	4022.47	4358.9	3101.05	3673.56	3434.77	2933.18	3339.99	3174.04
LEPBIa0082	1599.24	1559.4	1706.37	1150.93	1355.76	1194.9	1349.01	1468.69	1513.06
LEPBIa0083	3581.49	3166.63	3185.51	3245.25	3151.35	3052.27	4187.84	4560.11	4623.87
LEPBIa0084	13827.8	12473.9	12827.4	13851.6	12687.8	13207.9	13187.8	15218.1	15682.8
LEPBIa0085	4279.47	4111.83	4363.03	4311.28	3783.93	3231.67	5137.4	5748.71	6051.12
LEPBIa0086	1833.06	1775.88	1835.83	1605.1	1792.3	1832.39	1709.96	1792.53	1861.97
LEPBIa0087	8845.1	8197.23	8042.96	8316.62	8048.88	8395.67	6739.88	7445.84	8339.91
LEPBIa0088	1812.99	1938.24	1940.5	1971.68	1943.85	2006.02	1681.8	1616.61	1780.67
LEPBIa0089	342.008	354.924	294.725	316.708	273.458	319.066	292.895	317.719	336.487
LEPBIa0090	2852.98	2840.65	2848.09	2734.47	2393.58	2498.71	2522	2445.48	2551.88
LEPBIa0091	3887.73	3446.03	3343.89	3885.4	3696.62	3570.6	4548.33	4729.91	5006.66
LEPBIa0092	2505.73	2187.44	2357.8	2685.96	2326.04	2309.71	2805.97	2833.22	2803.68
LEPBIa0093	2839.89	2546.14	2798.51	3097	2665.39	2770.37	3240.15	3331.24	3394.23
LEPBIa0094	1662.93	1442.35	1611.35	1358.48	1210.79	1266.65	1560.23	1775.03	2020.05
LEPBIa0095	1034.75	938.912	953.036	884.088	871.44	911.069	843.482	943.53	893.159
LEPBIa0096	985.891	854.586	830.463	788.401	901.092	921.32	787.156	846.377	905.579
LEPBIa0097	209.393	218.996	214.846	171.157	252.042	202.46	210.284	203.936	238.251
LEPBIa0098	396.974	398.975	381.49	361.182	332.762	312.659	374.568	363.233	396.332
LEPBIa0099	2024.13	1959.63	1846.85	2160.35	1797.24	2039.97	3457.95	3440.65	3571.51
LEPBIa0100	297.512	439.25	395.262	266.844	387.124	383.777	166.162	141.792	170.502
LEPBIa0101	25.3016	25.1719	26.1672	37.7355	32.9467	32.6755	14.5509	22.7568	15.8081
LEPBIa0102	141.34	179.979	152.871	169.81	182.854	169.784	105.611	102.405	109.528
LEPBIa0103	71.5426	55.3782	55.0888	26.9539	57.6567	48.0522	47.8771	30.6341	32.7454
LEPBIa0104	205.03	251.719	229.996	226.413	202.622	216.555	153.488	142.667	160.339
LEPBIa0105	104.696	118.308	117.064	97.034	112.019	73.68	67.1218	79.6487	71.1365
LEPBIa0106	136.978	152.29	147.362	133.422	144.965	167.862	138.468	134.79	152.435
LEPBIa0107	340.263	346.114	268.558	305.927	327.82	332.521	261.447	243.322	258.576
LEPBIa0108	155.3	245.426	198.32	200.807	214.154	195.412	200.427	173.302	142.273
LEPBIa0109	436.235	454.353	413.166	462.259	406.892	363.915	459.996	409.622	421.173
LEPBIa0110	1060.05	1161.68	1060.46	1090.29	1085.59	1144.28	831.748	918.148	959.778
LEPBIa0111	378.652	353.665	291.97	281.668	345.94	322.27	290.079	307.216	268.738
LEPBIa0112	424.02	464.422	385.621	438.001	401.95	420.296	420.568	371.986	412.14
LEPBIa0113	169.259	135.928	141.854	129.379	133.434	133.905	110.775	116.41	108.399
LEPBIa0114	167.514	186.272	147.362	146.899	154.849	148.001	117.346	122.536	95.9778
LEPBamiscRNA1	63.6903	106.981	103.291	55.2555	74.1301	63.4288	40.367	48.1393	39.5203
LEPBIa0115	358.585	494.628	588.073	365.225	457.959	458.738	293.834	231.069	273.255
LEPBIa0116	1053.94	1147.84	964.053	1083.55	1130.07	1073.16	862.257	915.522	963.166
LEPBIa0117	411.806	319.683	374.604	312.665	303.11	395.95	287.732	265.204	237.122
LEPBIa0118	2639.22	2294.42	2656.66	2106.45	2660.45	3177.85	1951.23	1987.72	1945.53
LEPBIa0119	281.808	251.719	291.97	203.502	248.748	283.828	237.508	209.187	195.343
LEPBIa0120	1194.41	1322.78	1368.96	1109.15	1037.82	1112.25	734.116	774.605	826.539
LEPBIa0121	516.502	529.869	596.336	490.561	492.553	560.608	302.283	371.986	369.232
LEPBIa0122	816.632	849.552	907.587	814.008	795.663	852.766	541.669	553.164	662.812
LEPBIa0123	34.0263	35.2407	33.0533	33.6924	28.0047	28.1906	27.6936	31.5094	22.583
LEPBIa0124	1760.64	2031.37	2042.42	2091.62	1996.57	2218.73	2166.67	1889.69	1471.28
LEPBIa0125	638.648	726.21	691.364	499.995	616.103	636.21	778.707	683.578	573.609
LEPBIa0126	316.707	322.2	286.462	289.754	270.163	329.317	311.671	364.983	338.745
LEPBIa0127	2935.86	2770.17	2980.3	2684.61	2714.81	3325.85	3970.05	3689.22	3638.13
LEPBIa0128	2372.25	2259.18	2400.49	1923.16	2156.36	2157.22	2604.14	2426.22	2564.3
LEPBIa0130	1798.16	1801.05	1900.56	1513.46	1762.65	1695.92	1852.66	1823.17	1972.63
LEPBIa0131	166.642	190.048	165.266	146.899	146.613	174.269	215.447	269.58	324.066
LEPBIa0132	200.668	295.77	274.067	284.364	220.743	274.218	192.447	206.561	193.085
LEPBIa0133	91.6094	109.498	92.2737	71.4278	95.5454	95.4636	118.754	85.7755	106.14
LEPBatmRNA1	18984.1	19645.4	21684.3	21513.3	21459.8	21681.8	27111.1	25370.3	24972.3
LEPBIa0134	3012.64	2810.44	2759.95	3039.05	3034.39	3348.27	3912.78	3828.39	3543.28
LEPBIa0135	1258.97	1091.2	1090.76	1179.23	1009.82	1021.27	1202.56	1220.99	1354.98
LEPBIa0136	1812.99	1850.14	1857.87	1514.81	1518.84	1626.08	1669.6	1731.26	1817.93
LEPBIa0137	514.757	566.368	435.201	555.25	487.611	458.738	549.648	506.776	565.705
LEPBIa0138	1519.84	1724.28	1634.76	1564.67	1823.6	1738.21	1649.88	1487.94	1534.52
LEPBIa0139	287.043	281.925	201.074	238.542	291.578	254.997	294.773	259.077	247.284
LEPBIa0141	8.7247	1.2586	8.26331	8.08617	11.5313	17.2988	14.5509	5.25156	14.679
LEPBIa0142	1350.58	1346.7	1615.48	1156.32	1314.57	1356.35	927.502	888.389	936.066
LEPBIa0143	19128.9	16378.1	16961.8	17883.9	16000.6	16595.3	20677.8	22522.2	23591.4
LEPBIa0144	13711.7	9717.62	9640.53	14846.2	12531.3	15461.3	18270.8	19282	20629.6
LEPBIa0145	4007.26	3980.94	4072.44	3373.28	3550.01	3725.64	3291.32	3542.18	3994.94
LEPBIa0146	374.29	414.078	385.621	314.013	448.075	363.274	401.792	396.493	369.232
LEPBIa0147	158.79	187.531	184.547	133.422	166.381	169.144	157.713	136.541	159.21
LEPBIa0148	81.1397	84.3259	74.3698	56.6032	108.724	85.2125	61.0199	54.2661	58.7159
LEPBIa0149	218.118	227.806	205.206	293.797	217.448	245.386	214.978	199.559	229.218
LEPBIa0150	1041.73	1045.89	1065.97	796.488	937.333	898.255	865.543	744.846	915.742
LEPBIa0151	878.577	824.38	845.612	797.835	723.18	751.536	843.013	884.013	873.963
LEPBIa0152	1075.76	930.102	826.331	908.346	980.164	870.064	1208.19	1127.34	1094.15
LEPBIa0153	1984	2116.96	2237.98	1625.32	1869.72	1836.87	1686.03	1846.8	1772.77
LEPBIa0154	1498.9	1566.95	1644.4	1766.83	1416.71	1480.01	1888.33	2224.91	2278.63
LEPBIa0155	3004.79	2791.56	2547.86	2946.06	2886.13	3094.56	3430.25	3341.74	3228.24
LEPBIa0156	2633.11	2634.24	2514.8	2520.19	2803.76	2487.18	2259.14	2301.06	2480.75
LEPBIa0157	2582.51	2346.02	2788.87	1537.72	1767.59	1906.07	1429.74	1606.1	1697.11
LEPBIa0158	538.314	592.798	696.873	446.087	373.945	416.452	359.078	357.981	427.948
LEPBIa0159	1323.54	1521.64	1647.15	1072.76	1102.07	1136.59	835.503	804.364	940.583
LEPBIa0160	2019.77	2081.72	2177.38	1942.03	1777.47	2280.88	1719.82	1578.09	1708.41
LEPBIa0161	1702.19	1865.24	1830.32	1431.25	1474.36	1566.5	1283.76	1262.13	1344.82
LEPBIa0162	3299.68	2927.49	3482.99	2436.63	2920.72	2875.44	2598.51	2730.81	2852.24
LEPBIa0163	9880.72	8472.86	9873.28	9495.86	9401.34	9751.38	8546.07	9335.52	10037
LEPBIa0164	26257	24834.6	24152.3	24090	24703.4	25454.2	21856.4	23218	24302.7
LEPBIa0165	15.7045	20.1375	27.5444	8.08617	14.826	14.736	12.6734	8.7526	19.1956
LEPBIa0166	295.767	334.786	327.778	226.413	308.052	221.04	220.141	239.821	193.085
LEPBIa0167	772.136	959.05	780.883	832.875	1006.52	1085.98	878.217	801.738	709.107
LEPBIa0168	5348.24	6170.89	6499.1	4590.25	5266.53	5087.76	4843.1	4664.26	4403.69
LEPBIa0169	1041.73	1363.06	1356.56	1177.89	1339.28	1192.33	1301.13	1084.45	994.782
LEPBIa0170	1187.43	1313.97	1426.8	1215.62	1508.96	1353.79	796.544	675.701	819.764
LEPBIa0171	2211.71	1874.05	2101.64	1861.17	1681.93	1797.15	2103.31	2215.28	2199.59
LEPBIa0172	7703.04	7200.42	6972.86	6621.22	6562.98	6527.4	8337.66	8471.64	8304.91
LEPBIa0173	29563.7	27212.1	28525	27204.6	28162.8	27593.5	30128.8	29800	29092.6
LEPBIa0174	3018.75	2812.96	3113.89	2832.85	2805.41	2826.75	3022.83	3059.91	3276.8
LEPBIa0175	3116.46	2799.12	2631.87	3836.89	2639.03	2704.38	3450.91	3627.95	3792.82
LEPBIa0176	1248.5	1254.82	1253.27	1323.44	1327.75	1143	1393.13	1365.41	1493.87
LEPBIa0177	1549.51	1352.99	1081.12	1444.73	1370.58	1316.63	2129.12	1947.45	1767.12
LEPBIa0178	1208.37	1076.1	1043.93	1071.42	991.695	904.021	1203.03	1164.1	1308.69
LEPBIa0179	514.757	611.677	594.959	392.179	510.674	474.755	395.69	418.374	444.886
LEPBIa0180	1862.72	1919.36	1758.71	2098.36	2102	2335.98	1927.29	2255.55	2285.4
LEPBIa0181	12998.1	11879.9	12120.9	13200.7	12765.2	13814.7	11745.9	12733.3	13505.8
LEPBIa0182	8599.07	8212.34	8687.5	7344.94	7648.58	7627.48	7520.93	7608.64	8186.35
LEPBIa0183	838.444	951.498	772.62	892.174	780.837	756.661	793.727	761.476	869.446
LEPBIa0184	956.227	946.464	936.509	912.389	1034.53	934.775	1034.99	989.919	990.266
LEPBIa0185	3156.6	3227.04	3079.46	3075.44	3334.21	2997.81	3495.03	3118.55	3183.08
LEPBIa0186	5938.03	5350.29	5519.89	5648.19	6055.6	5674.64	5547.64	5774.09	6260.01
LEPBIa0187	18955.3	16544.2	16074.9	20025.4	17850.5	17564	18249.2	20086.3	21481
LEPBIa0188	4178.26	3897.87	4262.49	5646.84	4304.49	5044.84	5488.97	6231.85	6269.05
LEPBIa0189	804.417	864.655	915.851	704.844	878.029	794.462	817.666	811.366	841.218
LEPBIa0190	416.168	375.061	498.553	340.967	382.182	472.192	362.364	389.491	364.716
LEPBIa0191	1641.12	1590.86	1582.42	1636.1	1729.7	1772.8	1688.84	1557.96	1709.53
LEPBIa0192	5544.55	5296.17	5353.25	5946.03	5479.04	6106.47	5263.67	5816.1	6085
LEPBIa0193	1197.03	1262.37	1279.44	1396.21	1237.15	1136.59	1124.64	1004.8	934.937
LEPBIa0194	2368.76	2208.84	2275.17	2137.44	2172.83	2146.97	2224.88	2339.57	2368.96
LEPBIa0195	1073.14	1150.36	1340.03	1299.18	1317.87	1224.37	825.646	911.146	841.218
LEPBIa0196	4388.52	4568.7	4820.27	4735.8	4889.29	4748.19	3402.09	3194.7	3254.21
LEPBIa0197	3564.91	3564.34	3860.34	4808.57	3919.01	3639.15	2986.22	3078.29	3268.89
LEPBIa0198	3982.83	4110.57	4210.16	3415.06	3831.7	3478.98	2987.16	3073.91	3071.29
LEPBIa0199	3618.13	3646.15	3838.31	3509.4	3614.25	3352.76	2794.71	3106.3	3142.43
LEPBIa0200	4136.38	3809.77	3666.16	3936.62	3948.66	3894.15	3623.17	3890.53	4078.49
LEPBIa0201	1505.88	1560.66	1626.5	1491.9	1441.42	1472.32	1636.74	1629.73	1630.49
LEPBIa0202	1466.62	1414.66	1711.88	1202.14	1222.32	1374.29	1301.13	1411.79	1447.57
LEPBIa0203	651.735	568.885	655.556	563.336	652.345	629.163	747.259	743.096	847.993
LEPBIa0204	1290.38	1420.95	1552.13	1715.62	1648.98	1689.51	1428.8	1476.56	1479.19
LEPBIa0205	918.711	1096.24	1039.8	886.783	818.725	798.306	551.995	615.308	770.081
LEPBIa0206	463.282	482.042	512.325	370.616	403.597	425.422	303.222	260.828	351.166
LEPBIa0207	381.269	411.561	413.166	331.533	406.892	389.543	280.222	315.094	290.192
LEPBIa0208	2531.91	2641.79	2783.36	2313.99	2640.68	2822.26	2753.87	2363.2	2232.33
LEPBIa0209	184.091	178.721	202.451	130.726	146.613	169.784	102.795	95.4034	94.8487
LEPBIa0210	246.909	232.84	198.32	177.896	232.274	210.148	213.1	217.065	216.797
LEPBIa0211	875.96	917.516	986.089	716.974	792.368	1023.19	890.89	840.25	870.576
LEPBIa0212	403.954	354.924	326.401	314.013	375.592	431.188	342.65	372.861	312.775
LEPBIa0213	280.935	288.218	302.988	252.019	271.81	295.361	271.304	221.441	266.48
LEPBIa0214	10.4696	7.55157	2.75444	1.34769	3.29467	8.32904	9.85705	3.50104	4.5166
LEPBIa0215	429.255	401.492	431.07	374.659	369.003	438.876	386.772	365.859	331.97
LEPBIa0216	205.903	158.583	155.626	142.856	164.733	151.204	195.733	154.921	156.952
LEPBIa0217	4578.72	4476.82	4663.26	4452.78	4444.51	4247.81	4632.82	4728.16	4587.74
LEPBIa0218	3979.34	4154.62	4325.84	4047.13	4520.29	4477.82	3746.15	3678.72	3510.53
LEPBIa0219	2514.46	2588.93	2349.54	2404.29	2662.09	2664.01	2601.79	2689.67	2825.14
LEPBIa0220	485.093	411.561	400.771	409.699	416.776	452.972	589.546	549.663	588.288
LEPBIa0221	231.205	276.891	252.031	277.625	214.154	262.044	269.896	263.453	300.354
LEPBIa0222	2380.97	2376.23	2228.34	2106.45	2606.08	2387.23	2463.32	2423.6	2344.12
LEPBIa0223	5424.15	4388.72	4901.52	5750.61	5162.75	5652.86	5035.08	5636.68	6000.31
LEPBIa0224	1041.73	1084.91	1111.42	1303.22	1026.29	1052.02	1078.17	1221.86	1143.83
LEPBIa0225	545.294	504.697	439.333	559.293	609.514	545.232	816.258	789.485	610.871
LEPBIa0226	614.219	653.211	641.784	731.798	667.171	770.757	815.319	761.476	705.719
LEPBIa0227	7023.38	6691.95	6200.24	6609.09	6648.64	6337.76	7574.91	7482.6	7231.08
LEPBIa0228	831.464	825.639	782.26	824.789	825.315	772.679	820.482	856.88	802.826
LEPBIa0229	419.658	624.263	537.115	452.825	507.379	564.453	446.853	390.366	356.812
LEPBIa0230	26.1741	22.6547	11.0178	10.7816	31.2994	23.7057	30.0405	11.3784	6.77491
LEPBIa0231	1383.74	1627.36	1600.33	1338.26	1500.72	1536.39	1258.89	1178.1	1120.12
LEPBIa0232	2647.07	2896.03	3291.55	2742.56	2655.5	2716.55	2448.3	2611.78	2837.56
LEPBIa0233	25726.5	26416.7	26332.4	28173.6	25433.2	26359.5	28892	31375.5	32587.3
LEPBIa0234	8256.18	8224.92	8080.14	8367.84	8730.87	8020.22	9648.65	9294.39	9388.89
LEPBIa0235	15561.4	15195	14173	15685.8	14534.4	13581.5	16849.9	17257.5	17595.6
LEPBIa0236	13404.6	11918.9	12149.8	11400.1	11648.3	11104.5	11238.9	12239.6	13151.2
LEPBIa0237	11236.5	11147.4	11484.6	8638.72	9709.39	8514.84	7642.97	9030.06	9580.85
LEPBIatRNA35	1373.27	1268.66	1575.54	933.952	1082.3	1033.44	803.115	937.404	940.583
LEPBIa0238	27345.8	25714.4	27205.6	25324.5	26329.4	24542.5	23467.8	26226.3	25838.4
LEPBIa0239	3017	2826.81	2797.13	2955.49	2945.43	2902.35	2961.34	3130.81	3340.03
LEPBIa0240	7441.3	7186.58	7348.84	7867.84	7304.28	7211.03	6467.17	7225.27	7872.44
LEPBIa0241	1596.62	1637.43	1958.41	1607.8	1652.28	1831.75	1254.19	1353.15	1157.38
LEPBIa0242	205.903	333.528	252.031	245.28	227.332	253.715	212.631	176.803	161.469
LEPBIa0243	684.889	795.432	807.05	702.149	716.591	787.415	543.077	521.655	545.38
LEPBIa0244	3384.31	3199.35	3049.16	2815.33	2980.03	2824.83	2686.75	2844.6	2866.91
LEPBIa0245	2287.62	2420.28	2501.03	2229.09	1920.79	2423.11	2069.51	2245.04	2041.51
LEPBIa0246	1106.29	1101.27	1144.47	1152.28	1031.23	1076.37	1460.72	1501.07	1467.9
LEPBIa0247	1460.52	1307.68	1382.73	1625.32	1485.9	1577.39	1627.82	1831.04	1920.69
LEPBIa0248	2932.37	2752.55	2879.76	2512.1	2736.22	2708.86	3339.19	3339.12	3299.38
LEPBIa0249	1421.25	1569.47	1520.45	1314	1233.85	1319.83	951.44	1161.47	908.967
LEPBIa0250	10285.6	9517.5	10085.4	9987.77	10190.4	10546.5	9807.3	9654.12	9690.38
LEPBIa0251	7061.77	6983.95	7270.34	7309.9	7426.18	7639.01	7404.52	7162.25	6872.01
LEPBIa0252	1121.12	1157.91	1144.47	1132.06	1118.54	1157.1	1314.27	1080.07	1086.24
LEPBIa0253	3646.05	3787.11	3361.79	3543.09	3609.31	3535.36	3601.58	3399.51	3534.24
LEPBIa0254	2052.92	2164.78	2103.01	2084.88	2424.88	2145.69	2049.33	1959.71	1828.1
LEPBIa0255	6045.35	6608.88	6904	7408.28	7727.65	7492.93	9235.59	7875.59	7287.54
LEPBIa0256	1064.41	1029.53	1121.06	962.254	914.271	794.462	1158.44	1140.46	1239.81
LEPBIa0257	2121.85	2031.37	2209.06	1962.24	1882.9	1969.5	2083.59	2210.91	2205.23
LEPBIa0258	644.755	867.172	762.979	774.924	678.702	675.293	856.625	816.618	706.849
LEPBIa0259	13488.4	11927.7	12772.3	11595.6	11229.9	11615.8	12626.9	13824.7	14616.9
LEPBIa0260	2219.56	2252.89	2429.41	1857.12	1886.2	1897.1	1958.74	2078.74	2163.45
LEPBIa0261	3757.73	3905.42	3903.04	3386.76	3518.71	3337.38	3437.76	3573.69	3431.49
LEPBIa0262	32950.6	30685.8	31081.1	31697.8	30352.1	28796.7	33001.9	35439.3	35753.4
LEPBIa0263	4208.8	4933.69	5203.13	4487.82	5643.77	5670.79	3120.93	3186.82	3361.48
LEPBIa0264	93.3543	114.532	112.932	160.376	105.429	141.594	135.652	144.418	108.399
LEPBIa0265	674.419	698.52	780.883	809.965	617.751	754.098	686.708	993.42	1157.38
LEPBIa0266	2059.9	1918.1	2170.5	2392.16	2083.88	2173.88	2519.65	3190.32	3239.53
LEPBIa0267	17754.8	18923	18717.8	20858.3	20423.7	20941.1	18680.1	19550.7	21188.5
LEPBIa0269	4573.49	4441.58	4379.56	3807.24	4329.2	3951.17	4135.27	4126.85	4153.02
LEPBIa0270	951.865	813.053	889.683	694.063	830.257	818.168	779.646	781.607	709.107
LEPBIa0271	3180.15	3031.96	3495.38	2929.89	3177.71	3412.98	3203.07	2993.39	2871.43
LEPBIa0272	12595.9	12392.1	13392.1	14187.2	13348.4	14384.9	15227.3	16205.4	16517.2
LEPBIa0273	2631.37	2509.64	2605.7	2920.45	2444.64	2762.68	2870.28	3130.81	3351.32
LEPBIa0274	16655.5	15144.7	14671.5	12671	13786.5	13356.6	15858.6	17177.9	18585.8
LEPBIa0275	31231.8	28894.8	30075.7	29315.1	26278.3	25425.4	30672.3	34408.2	32592.9
LEPBIa0276	537.442	521.059	618.371	545.816	574.92	605.457	536.036	524.281	476.502
LEPBIa0277	598.515	640.625	651.425	632.069	733.064	733.596	489.098	490.146	430.207
LEPBIa0278	1443.94	1410.89	1384.11	1747.96	1701.7	1651.71	1341.97	1361.03	1457.73
LEPBIa0279	2579.89	2402.66	2379.83	2707.52	2624.2	2710.78	2498.53	2587.27	2696.41
LEPBIa0280	1272.93	1227.13	1267.04	1311.31	1214.09	1292.28	1562.11	1542.21	1505.16
LEPBIa0281	2223.93	2800.37	3047.79	2456.85	2360.63	2578.8	2023.51	1994.72	1893.59
LEPBIa0282	2035.47	2074.17	2377.08	2370.59	2041.05	2577.52	2081.72	2298.43	2291.05
LEPBIa0283	3675.72	3418.35	3626.22	4544.43	3548.36	4514.98	4760.02	5944.77	6383.09
LEPBIa0284	8432.42	7890.13	8816.96	9239.79	7674.93	8571.86	9953.28	12036.6	13879.5
LEPBIa0285	1895.01	1736.86	1655.42	2398.9	1662.16	1668.37	1380.46	1494.94	1542.42
LEPBIa0286	1240.65	1404.59	1311.11	1265.49	1271.74	1099.43	898.4	893.641	916.871
LEPBIa0287	1651.59	1638.69	1742.18	1477.07	1477.66	1460.79	1269.68	1309.39	1204.8
LEPBIa0288	1639.37	1759.52	1794.52	1505.37	1560.03	1698.48	1473.86	1447.68	1458.86
LEPBIa0289	1339.24	1765.81	1603.08	1506.72	1655.57	1702.97	1335.4	1283.13	1325.62
LEPBIa0290	2123.59	2202.54	1917.09	2487.84	2380.4	2171.32	3439.64	2987.26	2624.15
LEPBIa0291	7583.51	7722.74	6639.57	8786.97	8781.94	8077.25	9312.57	8574.05	8083.59
LEPBIa0292	10245.4	10153.1	9371.98	9503.94	9884.01	9110.69	9577.3	9914.95	10291.1
LEPBIa0293	1758.9	2046.48	1874.4	1584.89	1632.51	1398	1369.66	1678.75	1852.94
LEPBIa0294	1224.08	1112.6	1196.8	1028.29	1296.45	1123.78	1015.75	1092.32	1131.41
LEPBIa0295	387.377	327.235	367.717	378.702	299.815	303.049	334.67	286.21	334.229
LEPBIa0296	123.891	91.8775	115.686	102.425	110.371	100.589	64.7749	81.3992	65.4908
LEPBIa0297	247.782	197.599	243.768	183.286	233.922	261.404	167.57	179.428	194.214
LEPBIa0298	675.292	615.453	724.417	828.832	871.44	842.514	710.177	659.071	726.044
LEPBIa0299	440.597	531.127	479.272	475.736	472.785	430.547	438.874	404.37	378.266
LEPBIa0300	1443.07	1427.25	1611.35	1330.17	1443.07	1451.82	1325.54	1269.13	1295.14
LEPBIa0301	514.757	581.471	618.371	510.776	471.138	469.63	593.301	725.591	823.151
LEPBIa0302	768.646	820.604	866.271	850.395	647.403	719.501	1165.48	1329.52	1543.55
LEPBIa0303	2321.64	2226.46	2440.43	3188.65	2222.25	2520.5	3822.66	4189.87	4063.82
LEPBIa0304	665.695	654.47	651.425	654.98	680.349	604.176	578.28	679.202	627.808
LEPBIa0305	1618.43	1934.46	1771.1	1281.66	1505.66	1328.16	1272.03	1225.36	1283.84
LEPBIa0306	10854.4	10689.3	10174.9	10385.3	10641.8	9944.23	10076.3	10008.6	9880.07
LEPBIa0307	8576.38	8393.57	8483.67	7398.84	8027.46	7413.49	7985.62	7756.56	7549.5
LEPBIa0308	2873.04	3008.04	3082.22	3167.08	3088.75	2881.21	2599.45	2579.39	2706.58
LEPBIa0309	6243.4	6080.27	6832.38	6447.37	6663.47	6929.76	5941.46	6453.29	6048.86
LEPBIa0310	2955.93	2888.48	2619.47	2880.02	2897.66	2721.67	3012.97	2971.51	2862.4
LEPBIa0311	2633.11	2439.16	2410.13	2675.17	2597.85	2393	2723.36	2768.45	2931.28
LEPBIa0312	8541.48	8552.16	8664.08	7765.42	7406.42	7483.32	7774.4	7302.3	7404.97
LEPBIa0313	46464.3	40947.1	46749.7	37470	26075.7	34610.4	53120.6	57137.9	56002.5
LEPBIa0314	9595.43	10027.2	10758.8	9703.4	10839.5	10658.6	8685	8292.21	8525.09
LEPBIa0315	7103.65	6757.4	7244.17	6667.05	7060.48	6934.25	6513.63	6272.11	6052.25
LEPBIa0316	9824.89	9272.07	9272.82	9082.11	8136.19	8316.23	8487.86	8943.41	9320.01
LEPBIa0317	7855.72	7471.02	7720.69	7251.95	6648.64	6854.16	6723.45	7480.85	7831.79
LEPBIa0318	3903.43	4002.33	4006.33	4059.26	4240.24	4422.08	2939.28	3341.74	3634.74
LEPBIa0319	1290.38	1316.49	1406.14	1378.69	1324.46	1219.24	1512.82	1514.2	1532.26
LEPBIa0320	1736.22	1571.99	1647.15	1657.66	1785.71	2016.27	1933.86	1781.15	1708.41
LEPBIa0321	5969.44	5330.15	5900.01	6758.69	6414.72	6893.24	7068.45	7491.35	7461.43
LEPBIa0322	3602.43	3409.54	3759.81	3359.8	3159.59	3475.13	3584.68	3832.76	3996.07
LEPBIa0323	3880.75	3506.45	3830.05	4022.87	3589.54	3785.23	3524.6	3892.28	3985.9
LEPBIa0324	3164.45	3218.23	3200.66	3001.32	3233.72	3301.5	2828.04	2820.09	2644.47
LEPBIa0325	1254.61	1147.84	1262.91	1060.64	1126.78	1093.03	1233.54	1297.14	1272.55
LEPBIa0326	1082.74	1053.44	940.641	1126.67	1187.73	988.593	1363.56	1268.25	1150.61
LEPBIa0327	1309.58	1089.94	1232.61	1211.58	1335.99	1267.3	1543.8	1424.05	1352.72
LEPBIa0328	1075.76	1033.31	973.694	1075.46	1085.59	1045.61	1073.48	994.296	999.299
LEPBIa0329	808.78	852.069	762.979	940.691	919.213	710.531	975.848	848.127	894.288
LEPBIa0330	1937.76	1964.67	1689.85	1741.22	2052.58	1805.48	1839.98	1641.99	1668.89
LEPBIa0331	1161.26	1194.41	1162.37	1083.55	1064.18	1027.68	1018.09	1037.18	1118.99
LEPBIa0332	1805.14	1867.76	1974.93	1747.96	1599.56	1769.6	1303.48	1342.65	1431.76
LEPBIa0334	3830.14	3545.46	3222.69	3512.09	3329.26	3059.96	3418.05	3543.93	3221.47
LEPBIa0335	1373.27	1866.5	2171.87	1241.23	1477.66	1503.71	924.685	914.647	802.826
LEPBIa0336	16211.4	16234.6	18095.3	15258.6	16213.1	18659	19395.4	18773.5	16989.2
LEPBIa0337	12878.5	13513.5	13622.1	12770.8	13055.1	14668.1	14940	13800.2	13298
LEPBIa0338	3626.86	3298.78	3634.48	3416.41	3161.24	3364.93	3280.99	3441.52	3739.75
LEPBIa0339	2021.51	1759.52	1681.58	1650.93	1573.2	1674.14	1545.68	1660.37	1896.97
LEPBIa0340	1525.95	1378.16	1575.54	1358.48	1355.76	1569.06	1368.25	1520.33	1552.58
LEPBIa0341	1468.37	1414.66	1523.2	1451.47	1466.13	1560.09	1482.78	1591.22	1735.51
LEPBIa0342	6560.1	5814.71	5795.34	8367.84	5414.79	5372.23	7076.43	8389.37	9380.99
LEPBIa0343	964.08	986.739	913.096	950.125	887.913	795.744	975.848	1192.1	1413.7
LEPBIa0344	499.925	610.419	578.432	421.828	481.022	483.725	401.323	410.497	477.631
LEPBIa0345	1624.54	2138.35	2009.36	1804.56	1803.83	2045.1	1343.38	1321.64	1264.65
LEPBIa0346	2231.78	2208.84	2251.75	2761.43	2777.41	2612.11	2660	2492.74	2576.72
LEPBIa0347	3917.39	3817.32	3827.29	3884.06	3465.99	3493.71	4509.37	4553.1	4570.8
LEPBIa0348	754.687	818.087	884.175	857.134	807.194	813.042	702.198	749.223	761.048
LEPBIa0349	2477.82	2357.35	2372.95	2440.68	2161.3	2202.71	2127.25	2019.23	2198.46
LEPBIa0350	2970.76	2984.13	2675.94	2702.13	2897.66	2685.79	2629.02	2646.79	2704.32
LEPBIa0351	5706.83	5121.22	5344.99	4708.85	4726.2	4816.75	4824.32	5057.25	5248.29
LEPBIa0352	5595.15	5147.66	5409.72	5203.45	5205.58	5406.83	4400.94	4848.94	5200.87
LEPBIa0353	3323.24	3391.91	3816.27	3381.37	3327.62	4026.77	3806.23	3344.37	3145.82
LEPBIa0354	1772.86	2133.32	2028.64	1677.88	1871.37	2038.05	1762.07	1626.23	1563.87
LEPBIa0355	7834.78	7478.57	8045.71	8177.81	7398.18	7896.57	5920.33	6531.19	7140.75
LEPBIa0356	1610.58	1639.95	1766.97	1917.77	1774.18	1827.26	1433.5	1389.91	1548.07
LEPBIa0357	1621.05	1695.33	1687.09	1873.3	1935.62	1849.05	2110.82	1814.41	1728.73
LEPBIa0358	595.897	667.056	616.994	638.807	719.885	583.673	690.463	625.811	624.421
LEPBIa0359	1411.66	1461.23	1472.25	1315.35	1411.77	1242.95	1336.33	1278.76	1395.63
LEPBIa0360	636.031	757.674	589.45	657.675	711.649	599.691	624.749	557.541	473.114
LEPBIa0361	184.964	232.84	203.828	160.376	192.738	206.945	143.631	127.788	162.598
LEPBIa0362	335.029	393.94	285.084	355.791	434.896	366.478	256.753	266.079	195.343
LEPBIa0363	120.401	88.1017	107.423	113.206	80.7194	80.7276	105.611	93.6528	84.6863
LEPBIa0364	2775.33	2904.84	2732.4	2849.03	2830.12	2718.47	2421.55	2482.24	2376.86
LEPBIa0365	898.644	928.843	1017.76	977.079	990.048	1080.21	828.931	823.62	950.745
LEPBIa0366	424.893	435.474	385.621	460.912	556.799	448.487	447.792	432.379	497.956
LEPBIa0367	275.701	217.737	228.618	322.099	339.351	320.348	277.875	347.478	352.295
LEPBIa0368	841.934	884.793	900.701	1060.64	947.217	1077.01	737.871	877.886	913.483
LEPBIa0369	957.1	952.757	1065.97	1405.65	1054.29	1080.21	1022.79	1446.81	1551.45
LEPBIa0370	294.022	312.132	406.28	423.176	382.182	479.881	235.631	300.214	293.579
LEPBIa0371	445.832	555.041	444.842	458.216	512.321	476.677	412.588	329.973	376.007
LEPBIa0372	520.865	539.937	537.115	548.512	576.567	533.059	516.322	507.651	497.956
LEPBIa0373	877.705	847.035	942.018	966.297	856.614	978.983	594.24	764.977	806.214
LEPBamiscRNA2	5.23482	0	4.13166	0	3.29467	0	0.469383	0	3.38745
LEPBIa0374	25.3016	32.7235	34.4305	22.9108	31.2994	32.6755	28.6324	26.2578	22.583
LEPBIa0375	8.7247	18.8789	13.7722	8.08617	28.0047	17.2988	8.91829	10.5031	20.3247
LEPBIa0376	38.3887	31.4649	61.9749	45.8216	47.7727	39.7231	36.6119	36.7609	24.8413
LEPBIa0378	71.5426	64.1884	72.9926	74.1232	80.7194	57.6626	92.4685	73.5219	66.6199
LEPBIa0379	92.4818	117.049	77.1243	71.4278	113.666	85.8532	124.387	97.1539	79.0406
LEPBIa0380	71.5426	71.7399	67.4837	97.034	67.5407	74.9614	86.8359	80.5239	75.6531
LEPBIa0381	34.0263	17.6203	15.1494	22.9108	14.826	21.7836	12.204	20.131	10.1624
LEPBIa0382	93.3543	75.5157	99.1598	91.6432	67.5407	96.745	85.8972	114.659	92.5904
LEPBIa0383	350.733	357.441	327.778	358.487	314.641	322.91	350.16	325.597	318.421
LEPBIa0384	51.4757	59.154	55.0888	63.3417	39.536	73.0393	74.1626	73.5219	62.1033
LEPBIa0385	54.9656	51.6024	50.9571	20.2154	46.1254	47.4115	52.571	64.7693	75.6531
LEPBIa0386	4259.4	4348.45	4582.01	1800.52	1807.13	2056.63	3953.15	3895.78	4300.94
LEPBIa0387	478.986	485.818	521.966	4735.8	4236.94	3883.25	604.097	575.921	565.705
LEPBIa0388	608.112	786.622	647.293	7044.4	6284.58	5883.51	756.646	696.707	639.1
LEPBIa0389	1283.4	1599.67	1411.65	16966.1	13590.5	13329	1399.23	1384.66	1296.27
LEPBIa0390	4994.02	6111.74	5771.92	85065.1	73077.4	71064.6	4506.08	4702.77	5327.34
LEPBIa0391	309.727	339.821	378.735	568.727	540.326	520.245	390.527	460.387	398.59
LEPBIa0392	4105.84	3579.45	3820.41	5208.84	4108.45	4081.87	4531.43	5633.17	6151.62
LEPBIa0393	1678.63	1806.08	2053.43	1973.03	1779.12	1747.82	2089.7	2254.67	2337.34
LEPBIa0394	109.059	151.031	150.117	161.723	172.97	174.269	75.1014	66.5198	71.1365
LEPBIa0395	656.97	717.399	612.862	656.327	733.064	663.12	421.037	456.886	441.498
LEPBIa0396	743.345	774.036	683.101	710.235	845.083	719.501	632.729	643.316	747.498
LEPBIa0397	317.579	255.495	232.75	254.714	235.569	253.075	254.875	260.828	261.963
LEPBIa0398	375.162	424.147	391.13	293.797	390.418	411.326	347.344	305.466	310.517
LEPBIa0399	135.233	163.617	157.003	156.333	184.501	244.746	176.488	156.672	147.919
LEPBIa0400	1642.86	1597.16	1440.57	1522.9	1421.65	1587	1953.57	1667.37	1655.34
LEPBIa0401	1978.76	2174.85	2182.89	2074.1	2049.28	2248.2	2540.77	2044.61	2020.05
LEPBIa0402	152.682	176.203	161.135	204.85	164.733	163.377	147.386	109.408	121.948
LEPBIa0403	348.116	393.94	402.148	239.89	329.467	323.551	316.834	251.2	263.092
LEPBIa0404	206.775	260.529	187.302	214.283	225.685	210.148	197.61	190.807	197.601
LEPBIa0405	193.688	197.599	147.362	169.81	174.617	168.503	206.529	201.31	159.21
LEPBIa0406	79.3948	79.2915	56.466	63.3417	102.135	88.416	60.0811	50.7651	55.3284
LEPBIa0407	258.251	325.976	323.646	354.444	364.061	328.677	264.732	234.57	233.734
LEPBIa0408	529.589	482.042	431.07	478.432	454.664	464.504	613.484	610.056	580.384
LEPBIa0409	157.917	164.876	191.433	246.628	212.506	322.91	302.283	245.073	346.649
LEPBIa0410	5.23482	17.6203	6.8861	9.43386	6.58934	8.32904	3.75507	4.3763	3.38745
LEPBIa0411	425.765	387.647	442.087	446.087	400.302	586.877	539.791	490.146	408.753
LEPBIa0412	832.337	918.775	860.762	968.992	930.744	1143	1277.19	1128.21	1094.15
LEPBamiscRNA3	8.7247	21.3961	9.64053	5.39078	23.0627	20.5023	8.91829	9.62786	11.2915
LEPBIa0413	2306.81	2353.57	2889.41	3024.23	2497.36	2990.13	3187.11	4085.71	4330.29
LEPBIa0414	444.087	526.093	494.422	547.164	593.04	713.094	525.71	470.015	427.948
LEPBIa0415	77.6498	109.498	97.7826	44.4739	74.1301	64.7102	43.6527	48.1393	60.9742
LEPBIa0416	533.952	585.247	521.966	283.016	421.718	365.837	268.487	301.089	278.9
LEPBIa0417	1970.04	1887.89	1652.66	1571.41	1863.14	1736.28	1420.82	1426.67	1533.39
LEPBIa0418	75.0324	98.1704	79.8787	90.2955	102.135	87.1346	68.9994	63.0187	67.7491
LEPBIa0419	8.7247	11.3274	20.6583	13.4769	11.5313	10.8918	14.5509	7.87734	10.1624
LEPBIa0420	469.389	572.661	532.984	427.219	553.504	454.253	435.588	378.112	352.295
LEPBIa0421	584.555	682.159	605.976	578.161	604.572	615.708	521.016	441.131	434.723
LEPBIa0422	7104.52	7129.94	6865.44	7508.01	7230.15	7337.24	7976.23	8172.3	8504.77
LEPBIa0423	565.361	658.245	555.019	499.995	520.558	533.699	487.22	559.291	553.284
LEPBamiscRNA4	16.5769	31.4649	15.1494	22.9108	13.1787	16.0174	31.9181	27.1331	24.8413
LEPBIa0424	1002.47	1113.86	800.164	963.602	1039.47	1114.81	1459.31	1190.35	986.878
LEPBIa0425	5.23482	6.29298	13.7722	12.1293	16.4733	3.20348	4.22445	8.7526	5.64576
LEPBIa0426	354.223	380.096	315.383	411.047	360.766	364.556	430.894	410.497	412.14
LEPBIa0427	7.85223	22.6547	49.5799	28.3016	14.826	19.2209	13.1427	11.3784	7.90406
LEPBIa0428	412.678	380.096	373.226	498.647	418.423	534.981	551.995	544.412	605.225
LEPBIa0429	12.2146	23.9133	9.64053	37.7355	9.88401	17.2988	30.9793	24.5073	31.6162
LEPBIa0430	328.921	364.993	287.839	358.487	395.36	328.677	308.854	272.206	254.059
LEPBIa0431	1168.24	1151.61	961.299	1470.33	1003.23	1006.53	1016.68	985.543	1085.11
LEPBIa0432	6.10729	7.55157	8.26331	1.34769	13.1787	11.5325	4.69383	6.12682	5.64576
LEPBIa0433	276.573	328.493	345.682	229.108	258.632	299.205	272.242	260.828	234.863
LEPBIa0434	2.61741	1.2586	2.75444	16.1723	4.942	7.04765	3.28568	7.00208	6.77491
LEPBIa0435	29.664	45.3094	50.9571	17.52	46.1254	41.6452	31.9181	33.2599	21.4539
LEPBamiscRNA5	9.59717	18.8789	8.26331	16.1723	19.768	14.736	12.6734	14.8794	6.77491
LEPBIa0437	1874.94	2080.46	2061.7	2006.72	2187.66	2715.27	2180.76	1733.02	1613.56
LEPBIa0438	745.09	771.519	904.833	685.977	767.658	773.96	728.953	598.678	608.612
LEPBIa0439	17.4494	40.2751	31.676	22.9108	26.3574	13.4546	23.4692	14.8794	9.03321
LEPBIa0440	190.198	280.667	377.358	478.432	186.149	329.317	145.509	227.568	206.635
LEPBIa0441	1025.15	981.704	995.729	1030.99	985.106	948.229	1098.83	1145.72	1152.86
LEPBIa0442	1922.05	1909.29	1994.21	1677.88	1910.91	1984.23	1578.54	1584.22	1703.89
LEPBIa0443	533.952	534.903	553.642	552.555	523.852	491.413	593.301	546.162	626.679
LEPBIa0444	5541.93	5176.6	5159.06	5520.16	5118.27	5128.77	6088.84	6247.61	6458.74
LEPBIa0445	61.0729	90.6189	70.2382	53.9078	65.8934	56.3812	34.265	36.7609	39.5203
LEPBIa0446	40841.2	37415.5	40760.2	37217.9	35874	35360.6	36319	38018.7	37787
LEPBIa0447	1839.17	1925.65	1875.77	1842.3	1871.37	2166.83	2043.7	1950.95	1684.69
LEPBIa0448	2127.08	2135.84	1990.08	1999.98	1879.61	2002.81	1819.33	1685.75	1814.55
LEPBIa0449	947.503	996.808	805.673	925.866	868.145	805.354	909.196	887.514	888.642
LEPBIa0450	14894.8	13027.7	14974.5	13770.7	12272.6	14103	14546.2	16619.4	17997.5
LEPBIa0451	2728.21	2853.24	2889.41	3563.3	2614.32	3300.86	2476	2973.26	3366
LEPBIa0452	5469.52	5760.59	6713.94	6183.22	6546.51	7111.72	6634.27	6024.42	5493.32
LEPBIa0453	6799.16	6931.09	6850.29	7979.7	7172.5	7155.29	10350.4	10299.2	10345.3
LEPBIa0454	5296.77	4938.73	5066.79	5454.12	5253.35	5069.82	7202.69	6398.15	5733.83
LEPBIa0455	11354.3	11835.8	13045	12002.6	11608.8	13254.7	12377.6	11735.5	11315.2
LEPBIa0456	3986.32	3936.89	4105.49	4711.54	4299.54	4373.39	4837.47	4639.75	4396.91
LEPBIa0457	371.672	307.097	327.778	497.299	349.235	366.478	500.832	515.528	394.074
LEPBIa0458	2471.71	2205.06	2375.7	2090.27	2209.08	2200.15	2183.57	2407.84	2310.24
LEPBIa0459	2339.09	2557.47	2534.08	2066.02	2195.9	1993.84	1857.35	1883.56	2094.58
LEPBIatRNA1	263.486	281.925	315.383	276.277	202.622	259.482	128.142	182.929	111.786
LEPBIatRNA2	1745.81	1559.4	2013.49	1493.25	1271.74	1257.04	825.176	1046.81	884.125
LEPBIatRNA3	1281.66	1478.85	1567.28	718.321	1041.12	1006.53	584.382	687.954	714.753
LEPBIa0461	907.369	918.775	914.473	793.792	815.431	921.32	830.339	678.327	695.557
LEPBIa0462	87.247	123.342	106.046	88.9479	113.666	65.3509	75.5707	82.2745	54.1993
LEPBIa0463	271.338	285.701	314.006	268.191	284.989	286.391	242.671	231.069	237.122
LEPBIa0464	726.768	679.642	778.129	622.635	635.871	761.787	758.524	816.618	711.365
LEPBIa0465	198.051	225.289	206.583	153.637	140.023	171.066	180.243	133.04	179.535
LEPBIa0466	143.958	142.221	132.213	101.077	98.8401	130.702	92.9379	84.9002	108.399
LEPBIa0467	1019.92	1219.58	1216.08	1160.37	1317.87	1237.18	1099.3	1075.69	1001.56
LEPBIa0468	1018.17	1322.78	1177.52	974.383	1098.77	1060.35	753.83	814.867	894.288
LEPBIa0469	354.223	455.612	347.059	353.096	312.994	389.543	310.262	285.335	337.616
LEPBIa0470	1009.45	1071.06	1103.15	973.036	1074.06	1018.06	875.87	810.491	812.989
LEPBIa0471	164.897	154.807	170.775	175.2	161.439	149.282	107.958	96.2786	114.044
LEPBIa0472	608.112	617.97	629.389	584.9	675.407	689.388	634.606	577.672	680.878
LEPBamiscRNA6	84.6296	79.2915	74.3698	39.0831	31.2994	23.065	50.6934	52.5156	55.3284
LEPBIa0473	10060.5	9780.55	10533	9119.85	8641.92	9318.27	9440.24	11129.8	12847.5
LEPBIa0474	13317.4	12944.7	13466.4	14917.6	12679.5	14434.9	15897.1	18345.5	19643.8
LEPBIa0475	6985	6793.9	7406.68	6722.3	6826.56	7210.39	7244	6709.74	6671.03
LEPBIa0476	1994.47	1952.08	2002.48	2133.4	2059.17	2185.41	1855.94	2010.47	2087.8
LEPBIa0477	11022.8	11429.3	12005.2	14203.4	9783.52	10164.6	9533.18	12165.2	13180.6
LEPBIa0478	4717.45	4882.09	4982.78	5357.09	4408.27	4545.09	4872.2	5800.35	5786.9
LEPBIa0479	3034.45	3531.62	3572.51	2999.97	3528.59	3299.58	3323.24	3325.99	3363.74
LEPBIa0480	10814.3	10043.6	10224.5	10034.9	10063.6	9907.07	9771.63	10645.8	11082.6
LEPBIa0481	10409.4	10613.7	11141.7	8475.65	9358.51	8204.1	7840.11	8428.76	8923.68
LEPBIa0482	5732.13	5732.9	5999.17	5413.69	5600.94	5986.66	5900.62	6164.46	6386.48
LEPBIa0483	6543.53	6241.37	6270.48	5972.98	6078.67	5912.98	7209.26	7381.94	7409.49
LEPBIa0484	626.434	742.571	596.336	448.782	510.674	614.427	422.915	484.894	450.531
LEPBIa0485	328.049	356.183	307.12	661.718	393.713	449.127	339.364	414.873	398.59
LEPBIa0486	7.85223	6.29298	8.26331	0	0	6.40695	6.10199	4.3763	6.77491
LEPBIa0487	294.895	285.701	253.408	250.671	253.69	297.923	236.1	218.815	186.31
LEPBIa0488	393.484	482.042	483.404	274.93	416.776	476.677	392.874	323.846	274.384
LEPBIa0489	3748.13	3910.46	4148.18	4893.48	5528.46	5618.9	5638.23	4902.33	4239.96
LEPBIa0490	804.417	960.308	1001.24	1041.77	1153.13	1104.56	1099.3	957.535	763.306
LEPBIa0491	201.541	174.945	229.996	176.548	238.864	257.56	182.121	189.931	200.989
LEPBIa0492	1121.12	1184.34	1048.06	1187.32	1069.12	1014.86	1273.91	1188.6	1143.83
LEPBIa0493	82.0122	99.429	112.932	64.6893	108.724	93.5415	107.489	109.408	108.399
LEPBIa0494	1080.12	1027.01	904.833	1107.81	1047.7	1088.54	1430.21	1104.58	1183.35
LEPBIa0495	212.883	220.254	170.775	154.985	174.617	187.724	173.672	179.428	165.985
LEPBIa0496	1238.04	1340.4	1570.03	1365.21	1233.85	1480.01	1342.44	1312.01	1377.56
LEPBIa0497	5067.31	5062.07	5485.46	5638.75	5213.81	4982.69	6223.09	6784.14	7237.86
LEPBIa0498	12517.3	11222.9	11199.5	13470.2	12027.2	12612.1	12723.6	13305.7	14475.7
LEPBIa0499	1039.11	1140.29	1057.7	1233.14	1275.04	1276.27	1284.23	1269.13	1150.61
LEPBIa0500	2082.59	2066.61	2198.04	2320.73	2270.03	2190.54	1912.27	1956.21	2058.44
LEPBIa0501	5247.04	4257.83	4526.92	4560.6	4673.49	4651.45	5749.48	5999.03	6602.15
LEPBIa0502	1208.37	1047.15	1123.81	850.395	812.136	967.45	1065.5	1080.95	1135.93
LEPBIa0503	3493.37	3473.72	3514.66	3220.99	3220.54	3497.56	3530.23	3464.28	3547.79
LEPBIa0504	2916.67	2835.62	2787.49	3141.48	3169.47	3209.24	2867.93	2808.71	3123.23
LEPBIa0505	1554.74	1418.44	1306.98	1824.78	1747.82	1761.27	1804.31	1741.77	1860.84
LEPBIa0506	3979.34	3899.13	3944.36	4490.52	4444.51	4386.84	4824.32	4587.24	4287.39
LEPBIa0507	3551.83	3423.38	3418.26	4045.78	3981.61	3560.34	4095.37	3866.9	3860.57
LEPBIa0508	1555.61	1656.31	1710.51	1916.42	2006.45	1745.89	1754.56	1810.91	1749.06
LEPBIa0509	7106.27	6489.32	6504.61	6696.7	6841.38	6501.14	6654.92	6661.6	6939.76
LEPBIa0510	4869.26	5024.31	4791.34	4788.36	5014.49	4719.36	4892.85	4915.46	4871.16
LEPBIa0511	2355.67	2471.88	2509.29	2090.27	2209.08	2014.35	2016.47	2063.86	2200.72
LEPBIa0512	2894.86	2505.86	2516.18	2386.77	2251.91	2323.16	2935.99	2927.75	2941.44
LEPBIa0513	3687.06	3950.73	3951.24	3811.28	4381.91	4082.51	3566.38	3311.11	3040.8
LEPBIa0514	88.992	101.946	114.309	118.597	116.961	121.732	131.897	126.913	159.21
LEPBIa0515	12828.8	13188.8	12779.2	12092.9	12684.5	12969.6	11384	11632.2	10321.6
LEPBIatRNA4	2638.35	2723.6	2414.26	1863.86	1622.62	1416.58	1855.94	2173.27	2058.44
LEPBIa0516	27000.3	24861	23316.3	27813.7	26001.5	24719.9	31805	32195.6	31567.7
LEPBIa0517	29582.8	27708	29102	32495.6	29082	30245.3	32035.4	32562.3	34668.3
LEPBIa0518	9420.93	9265.78	8688.87	10935.2	10597.3	10398.5	11050.2	9689.13	9983.95
LEPBIa0519	5178.11	5055.78	4346.5	6044.41	5823.33	5219.1	6272.37	5923.76	5670.6
LEPBIa0520	14984.7	15023.9	13648.2	17220.8	15740.3	15099.3	17412.7	16269.3	16110.7
LEPBIa0521	4177.39	5070.88	4935.95	4431.22	4963.42	5109.55	3904.33	3693.6	3760.07
LEPBIa0522	5513.14	5146.4	6114.85	5187.28	4996.37	5542.01	5059.48	5501.89	5846.74
LEPBIa0523	24026.1	24006.4	28782.5	26840.7	19955.8	23741.6	23980.8	28808.3	31198.4
LEPBIa0524	16573.4	15912.4	19428.4	16533.5	14399.4	15722	15306.6	17998	18793.6
LEPBIa0525	4884.96	4748.68	5087.45	5055.2	4087.04	4341.99	5255.22	5659.43	5767.7
LEPBIa0526	413.551	434.215	370.472	340.967	350.882	408.764	349.691	379.863	326.325
LEPBIa0527	2592.11	2816.74	2604.32	2239.87	2233.79	2261.01	2577.38	2478.74	2602.69
LEPBIa0528	1522.46	1394.52	1433.68	1432.6	1294.81	1292.92	1759.25	1823.17	2190.55
LEPBIa0529	662.205	533.644	572.923	663.066	522.205	561.249	712.524	738.72	867.188
LEPBIa0530	13293	11547.6	9699.75	19897.4	11262.8	11157.7	13628.1	16608.1	18664.9
LEPBIa0531	896.899	853.328	862.139	804.574	764.363	902.099	758.993	858.63	765.564
LEPBIa0532	2927.14	2833.1	2735.16	2815.33	3026.15	2919.65	3511.46	3277.85	3399.87
LEPBIa0533	2348.69	2329.66	2134.69	2016.15	2029.52	1906.07	2735.57	2569.76	2536.07
LEPBIa0534	1931.65	1958.37	2184.27	1752	1711.58	1817.65	2056.37	1981.59	2024.57
LEPBIa0535	2119.23	2296.94	2185.65	1816.69	2266.73	2247.56	1889.74	1824.04	1864.23
LEPBIa0536	2155	2111.92	1929.48	2074.1	2189.31	2034.85	2333.77	2099.75	2024.57
LEPBIa0537	3371.22	3162.85	2781.98	3223.69	3232.07	2834.44	3455.6	3693.6	3742.01
LEPBIa0538	11247	9901.37	10279.6	11846.2	11287.5	11574.2	11382.1	11838.8	12683.8
LEPBIa0539	6386.48	5865.05	6099.7	6590.23	6177.51	6439.63	5461.28	6224.85	6980.41
LEPBIa0540	2219.56	2223.94	2308.22	2111.84	2327.68	2352.63	2591	2413.09	2130.71
LEPBIa0541	3336.33	3063.42	2868.75	3272.2	3304.55	3132.36	4289.7	4134.73	3697.97
LEPBIa0542	2375.74	2193.73	2246.24	2245.26	2301.33	2120.06	2575.98	2398.21	2712.22
LEPBIa0543	7072.24	7459.7	8011.28	7634.69	7673.29	8239.34	8486.92	8198.56	7849.86
LEPBIa0544	1247.63	1336.63	1070.1	1280.31	1289.86	1308.3	1369.19	1286.63	1278.2
LEPBIa0545	1817.36	1891.67	1750.45	2215.61	2014.69	1813.17	2254.92	2152.26	2177
LEPBIa0546	2986.47	2833.1	2591.93	3026.92	2940.49	2787.67	3192.75	3160.56	3140.17
LEPBIa0547	7753.64	7391.73	6950.82	7060.57	6749.13	6108.39	8522.6	8995.05	9506.32
LEPBIa0548	5161.53	5225.69	5196.25	5074.07	5044.14	4771.26	4555.84	5067.76	4938.91
LEPBIa0549	4279.47	4249.02	4312.07	3747.94	3968.43	3809.57	3832.99	3983.31	3791.69
LEPBIa0550	5712.93	5982.1	6127.25	5525.55	5469.15	5437.58	5362.24	5557.03	5608.49
LEPBIa0551	13653.3	15071.7	14500.7	16299	17381	16369.1	16394.6	15401.1	15149.8
LEPBIa0552	1909.84	2110.66	2236.6	2316.69	2273.32	2250.76	2154	2232.79	2422.03
LEPBIa0553	309.727	300.804	336.041	258.757	258.632	275.499	301.344	290.586	327.454
LEPBIa0554	793.948	742.571	751.962	567.379	660.581	695.154	638.831	672.2	726.044
LEPBIa0555	492.946	601.609	705.136	495.952	551.857	611.223	373.629	369.36	386.17
LEPBIa0556	1979.63	1789.72	1921.22	1241.23	1205.85	1246.79	2096.74	2104.13	2153.29
LEPBIa0557	4393.76	4031.28	4050.4	3216.95	3144.76	3624.41	4809.77	4896.21	5195.22
LEPBIa0558	2045.94	1915.58	2184.27	1595.67	1461.19	1633.13	2052.61	2112	2233.46
LEPBIa0559	3930.48	3569.38	3933.34	3760.07	3131.58	3006.14	3303.52	3619.2	3743.14
LEPBIa0560	1874.94	1724.28	1985.95	1932.59	1696.75	1602.38	2108.94	2174.15	2074.25
LEPBIa0561	8529.27	8818.98	10117.1	10658.9	10717.6	11658.7	10634.8	10473.4	10210.9
LEPBIa0562	925.691	850.811	833.218	1014.81	856.614	873.908	912.012	908.52	836.701
LEPBIa0563	299.257	305.839	341.55	243.933	281.694	288.954	280.222	273.081	234.863
LEPBIa0564	236.439	246.685	232.75	278.973	238.864	235.776	244.549	210.062	224.701
LEPBIa0565	878.577	998.066	906.21	865.22	846.73	861.735	855.686	811.366	714.753
LEPBIa0566	4233.23	4040.09	3361.79	23013.2	18493	19666.1	8797.65	6917.18	5701.08
LEPBIa0567	410.061	424.147	380.112	421.828	408.539	437.595	256.753	324.722	269.867
LEPBIa0568	104.696	154.807	161.135	144.203	164.733	115.325	89.1829	74.3971	114.044
LEPBIa0569	1701.32	1548.07	1487.4	1667.1	1640.75	1674.14	1618.43	1654.24	1836
LEPBIa0570	2305.07	2373.71	2549.23	2514.8	2523.72	2849.17	2171.84	2082.24	2224.43
LEPBIa0571	3460.22	3307.59	3124.91	3332.85	3297.96	3268.19	3467.34	3393.38	3342.29
LEPBIa0572	670.057	682.159	575.678	623.983	739.653	665.682	644.464	619.684	608.612
LEPBIa0573	135.233	105.722	121.195	117.249	151.555	124.936	135.182	127.788	97.107
LEPBIa0574	157.917	163.617	145.985	134.769	166.381	194.771	173.203	147.044	152.435
LEPBIa0575	276.573	270.598	210.715	175.2	263.574	232.572	253.467	243.322	229.218
LEPBIa0576	2990.83	3683.91	4239.08	2300.51	2907.55	2819.7	1871.9	2145.26	1938.75
LEPBIa0577	19999.6	19551	21129.3	21551	17998.8	18304.7	25832.1	25351	24626.8
LEPBIa0578	5316.83	5351.55	5444.15	5897.51	5530.1	5723.97	6284.11	6330.76	6292.76
LEPBIa0579	7343.58	6741.04	6865.44	8215.55	7291.1	7841.47	7784.73	8258.08	8508.15
LEPBIa0580	14553.7	14870.3	15838	17778.8	18217.9	18179.7	17734.2	16879.4	17701.7
LEPBIa0581	13808.6	13795.5	13316.3	15191.2	14374.6	13814.7	19076.7	19320.5	19597.5
LEPBIa0582	275.701	295.77	358.077	239.89	248.748	303.69	397.098	364.108	309.387
LEPBIa0583	685.762	772.778	760.225	632.069	555.152	617.63	584.382	542.661	546.509
LEPBIa0584	5175.49	4824.2	4916.67	4788.36	4513.7	4787.28	4695.24	4932.09	5078.92
LEPBIa0585	23220.8	19887.1	23013.3	22679	19801	21861.8	20360.4	24413.6	27461
LEPBIa0586	5591.66	5892.74	5890.37	4413.7	4657.02	4956.42	5146.79	4967.1	5037.14
LEPBIa0587	1859.23	1945.79	1934.99	1506.72	1504.02	1751.02	1475.27	1552.71	1628.24
LEPBIa0589	3842.36	3939.4	3916.81	3760.07	4164.46	4271.52	3916.07	3746.99	3963.32
LEPBIa0590	4999.25	4651.77	4675.66	4334.19	3464.34	3655.81	4497.16	4638	4391.27
LEPBIa0591	1223.2	1282.51	1276.68	1066.03	957.101	1112.89	1334.46	1501.95	1549.2
LEPBIa0592	732.875	859.621	911.719	818.051	708.354	744.488	1080.05	1277	1391.11
LEPBIa0593	656.098	745.089	791.901	540.426	690.233	592.643	623.341	598.678	504.731
LEPBIa0594	265.231	250.46	223.109	250.671	189.443	251.793	205.121	197.809	213.41
LEPBIa0595	2095.67	2225.2	2108.52	2319.38	2321.09	2253.97	2268.53	2289.68	2173.62
LEPBIa0596	747.707	650.694	702.382	660.37	667.171	715.657	589.546	631.938	668.457
LEPBIa0597	3154.85	3332.76	3752.92	4269.5	3680.15	3862.75	3876.17	3575.44	3522.95
LEPBIa0598	22540.3	23829	24199.1	29709.9	27942.1	29957	26394.8	24551.9	23989.9
LEPBIa0599	16678.1	15972.8	15902.7	21595.5	19608.2	20875.1	14381.4	15752.1	17043.4
LEPBIa0600	194.561	181.238	137.722	181.939	189.443	194.771	202.304	198.684	216.797
LEPBIa0601	321.069	320.942	377.358	366.573	334.409	361.352	276.467	294.087	289.063
LEPBIa0602	1397.7	1340.4	1395.12	1365.21	1385.41	1450.53	1391.25	1345.27	1249.97
LEPBIa0604	3101.63	2687.1	2905.93	3179.21	2820.24	3081.74	4099.6	4031.45	3816.53
LEPBIa0605	1520.72	1425.99	1543.86	1659.01	1111.95	1080.85	1748.45	2040.23	2249.27
LEPBIa0606	1749.3	1775.88	1844.1	2501.32	1265.15	1274.98	2618.69	2834.97	3046.45
LEPBIa0607	249.526	256.753	289.216	156.333	217.448	276.14	244.549	237.195	204.376
LEPBIa0608	558.381	466.939	443.465	363.878	484.316	415.811	533.22	497.148	521.668
LEPBIa0609	143.958	147.256	115.686	71.4278	121.903	80.0869	147.386	156.672	106.14
LEPBIa0611	927.436	935.136	994.352	870.611	739.653	616.99	901.686	941.78	992.524
LEPBIa0612	2849.49	2945.11	2615.34	2676.52	2790.58	2519.21	2234.73	2287.05	2483
LEPBIa0614	437.108	402.751	437.956	280.321	317.936	298.564	259.569	273.956	342.133
LEPBIa0615	30.5365	32.7235	26.1672	13.4769	23.0627	25.6278	25.3467	26.2578	19.1956
LEPBIa0616	125.636	114.532	144.608	118.597	140.023	110.84	91.0604	88.4013	82.428
LEPBIa0617	1026.9	1011.91	1015.01	743.927	948.865	998.844	713.463	694.957	722.657
LEPBIa0618	3248.21	3478.76	3270.9	2871.94	3141.47	3065.73	3472.5	3195.57	3052.1
LEPBIa0619	1032.13	1054.7	877.289	1061.98	929.097	1028.96	1106.81	1073.07	1044.46
LEPBIa0620	576.703	489.594	504.062	532.339	581.509	572.782	581.097	669.574	564.576
LEPBIa0621	207.648	174.945	202.451	210.24	192.738	177.473	272.712	220.566	199.86
LEPBIa0622	614.219	591.54	560.528	568.727	642.461	611.223	664.178	611.807	648.133
LEPBIa0623	831.464	858.362	754.716	839.614	1008.17	890.567	1016.22	874.385	852.509
LEPBIa0624	1262.46	1468.78	1301.47	1103.76	1176.2	1052.02	1369.66	1213.99	1321.11
LEPBIa0625	1465.75	1366.83	1272.55	1140.15	1163.02	1214.76	1416.13	1454.68	1489.35
LEPBIa0626	4389.4	4507.03	3923.7	4078.12	3778.99	3582.13	4766.12	4310.66	4465.79
LEPBIa0627	4137.25	4252.79	3929.21	3999.96	4017.85	4138.25	4754.85	4439.32	4079.62
LEPBIa0628	1416.89	1373.13	1206.44	1526.94	1289.86	1444.13	2267.12	1929.07	1808.9
LEPBIa0629	49.7308	60.4126	57.8432	70.0801	56.0094	63.4288	101.387	75.2724	48.5535
LEPBIa0631	533.079	440.508	453.105	451.478	380.534	340.85	396.629	345.728	389.557
LEPBIa0632	1087.1	1224.61	1016.39	925.866	1110.3	1014.86	979.134	982.042	989.136
LEPBIa0633	1183.07	965.343	1020.52	1300.53	1072.41	1175.04	1483.72	1690.13	1593.23
LEPBIa0634	2516.2	2205.06	2361.93	2646.87	2698.33	2717.19	2769.36	2813.96	3193.24
LEPBIa0635	3007.4	3360.45	3743.28	3780.28	2996.5	3412.98	4043.74	5218.3	5722.54
LEPBIa0636	3021.36	3024.4	3476.1	3122.61	2629.15	2908.12	3687.48	4341.29	4591.13
LEPBIa0637	6070.65	6125.58	7165.67	6164.36	6403.19	6319.82	5467.85	6021.79	6348.09
LEPBIa0638	981.529	1082.39	867.648	1057.94	950.512	888.644	1065.97	1072.19	1096.41
LEPBIa0639	813.142	824.38	888.306	677.89	695.175	643.258	832.217	858.63	833.314
LEPBIa0640	254.761	231.582	256.163	237.194	230.627	238.339	158.182	193.432	194.214
LEPBIa0641	696.231	752.64	594.959	730.451	812.136	768.194	1203.03	1122.08	1006.07
LEPBIa0642	406.571	386.389	301.611	389.484	373.945	392.746	581.097	412.248	408.753
LEPBIatRNA34	2360.9	2953.92	2883.9	1652.27	1910.91	1559.45	1150.93	1439.8	1373.05
LEPBIatRNA33	36.6437	44.0508	55.0888	45.8216	36.2414	33.3162	20.1835	35.0104	14.679
LEPBIa0643	785.223	818.087	801.541	702.149	873.087	835.467	810.625	780.732	658.295
LEPBIa0644	12678.7	11533.8	11789	12906.9	12570.8	12225.1	14199.3	14559.1	14698.2
LEPBIa0645	6544.4	5890.23	6055.63	6987.8	6609.11	6657.47	9398	9298.76	8990.3
LEPBIa0646	4198.33	4269.16	4347.88	4005.35	3867.94	3830.72	5413.4	5180.66	5076.66
LEPBIa0647	2393.19	2531.04	2342.65	2342.29	2125.06	2014.35	2207.51	2273.93	2358.8
LEPBIa0648	10385	10526.9	10527.5	10888	10439.2	10437.6	13436.1	13613.8	13389.5
LEPBIa0649	5336.9	4908.52	5035.11	6130.66	5063.91	5314.57	5886.54	6541.69	6148.23
LEPBIa0650	1484.94	1389.49	1202.31	1796.48	1306.34	1238.46	1680.86	1942.2	1959.08
LEPBIa0651	1348.84	1415.92	1306.98	1640.14	1507.31	1445.41	1692.13	1787.28	1721.96
LEPBIa0652	2490.03	2653.12	2494.14	2804.55	2584.67	2454.5	2834.61	2736.94	2781.1
LEPBIa0653	11497.4	11609.3	11278	12684.5	11678	11530	13979.2	15596.3	14816.7
LEPBIa0654	2011.04	2015.01	2050.68	2008.07	2136.59	2196.94	1899.6	1964.08	1895.84
LEPBIa0655	435.363	414.078	487.536	481.127	502.437	533.059	471.261	475.266	450.531
LEPBIa0656	230.332	258.012	283.707	303.231	222.39	230.65	247.834	277.457	198.731
LEPBIa0657	3844.98	3838.72	4218.42	3417.75	3589.54	3589.18	3272.54	3339.12	3395.36
LEPBIa0658	1299.98	1191.89	1116.92	1497.29	1062.53	1169.27	1847.96	1894.94	1797.61
LEPBIa0659	2481.31	2494.54	2726.89	2951.45	2500.65	2669.78	3184.3	3385.51	3379.55
LEPBIa0660	4635.43	4325.79	4050.4	5127.98	4500.52	5374.15	4964.67	5245.43	5405.25
LEPBIa0661	448.45	522.317	639.03	532.339	593.04	703.484	479.241	513.778	532.959
LEPBIa0662	8505.71	10174.5	10421.4	9371.87	10594	11011.6	7764.07	7479.97	7147.53
LEPBIa0663	4650.27	4839.3	5745.76	4927.17	4861.28	4772.54	3663.07	3843.27	3814.27
LEPBIa0664	2525.8	2260.44	2429.41	2661.7	2780.7	2559.58	2123.49	2215.28	2336.21
LEPBIa0665	2231.78	2171.08	2098.88	2548.49	2505.6	2360.32	2000.51	2252.92	2345.25
LEPBIa0666	3194.11	2815.48	2736.53	3269.51	3686.74	3374.54	2866.06	3130.81	3161.62
LEPBIa0667	8459.47	8452.73	7848.77	12462.1	13674.5	13836.5	9764.58	8802.49	8051.98
LEPBIa0668	5365.69	5254.64	4931.82	33933.6	31228.5	29753.9	5623.21	5427.49	5046.18
LEPBIa0669	6469.37	6856.83	6532.15	68057.2	61656.4	64378.4	5356.14	5627.05	5854.65
LEPBIa0670	3860.68	3744.32	4047.65	4460.87	4668.55	4496.4	3398.34	3364.5	3429.23
LEPBIa0671	525.227	668.314	542.624	626.678	614.456	708.609	441.22	421	467.469
LEPBIa0673	494.691	464.422	429.692	451.478	439.838	420.296	532.281	476.142	508.118
LEPBIa0674	8636.58	8245.06	8260.56	7332.81	7513.49	7617.87	9190.06	9149.09	9245.49
LEPBIa0675	3652.16	4369.84	4451.17	4049.82	4675.14	4557.91	4769.88	3892.28	3343.42
LEPBIa0676	8266.65	8534.54	9840.23	10119.8	10510	12046.4	10445.2	9249.75	8178.44
LEPBIa0677	7070.5	6326.96	6727.71	6936.58	6849.62	6365.31	7243.53	7380.19	7638.71
LEPBIa0678	2232.65	2376.23	2235.23	2272.21	2670.33	2135.44	2338.94	2170.65	1900.36
LEPBIa0679	4855.3	4590.1	4540.69	5371.91	5075.44	4951.29	3448.56	3818.76	4251.25
LEPBIa0680	9701.87	9814.53	9179.16	11448.7	11208.5	10970	11266.6	10371.8	9266.94
LEPBIa0681	920.456	844.518	789.146	1119.93	966.985	959.121	925.624	879.636	898.804
LEPBIa0682	1071.39	1116.37	1030.16	963.602	1156.43	962.965	1340.56	1250.75	1175.45
LEPBIa0683	1639.37	1695.33	1688.47	1823.43	1706.64	1721.55	1940.9	1738.27	1714.05
LEPBIa0684	1034.75	1088.69	1123.81	1486.51	1136.66	1171.83	1216.64	1280.51	1347.08
LEPBIa0685	740.727	670.831	676.215	625.33	663.876	608.661	604.566	634.564	701.203
LEPBIa0686	3293.57	2909.87	2856.35	3454.14	2803.76	2776.13	2958.05	3320.74	3631.35
LEPBIa0687	1915.94	1755.74	1790.38	2168.44	1879.61	1945.15	1662.09	1915.94	2283.14
LEPBIa0688	1436.96	1423.47	1532.84	1532.33	1451.3	1494.74	1195.05	1199.11	1379.82
LEPBIa0689	7001.57	6363.46	6788.31	6638.74	6579.45	6737.55	5811.91	6034.04	6397.77
LEPBIa0690	459.792	434.215	455.859	374.659	387.124	353.664	388.65	409.622	361.328
LEPBIa0691	2889.62	2812.96	3038.15	2959.54	2889.43	2821.62	2681.12	2861.23	2983.22
LEPBIa0692	653.48	653.211	647.293	552.555	546.915	602.894	383.486	441.131	485.535
LEPBIa0693	17955.4	17167.2	17700	17266.7	16631.5	15767.5	15845.4	16229.9	17189.1
LEPBIa0694	5881.32	5833.59	5866.95	5431.21	6098.43	5971.92	5546.24	5455.5	5567.84
LEPBIa0695	910.859	834.449	918.605	843.657	937.333	899.536	923.277	884.013	828.797
LEPBIa0696	10121.5	10677.9	10380.1	10218.2	10180.5	9245.87	10174.8	9632.24	9522.13
LEPBIa0697	3610.28	3544.2	3635.86	3017.49	3281.49	3207.32	3133.13	2997.77	3003.54
LEPBIa0698	3058.01	3464.91	3597.3	2929.89	3207.36	3186.82	2610.24	2564.51	2453.65
LEPBIa0699	339.391	336.045	386.999	291.102	334.409	329.958	210.284	224.942	252.93
LEPBIa0700	3199.35	3191.8	3430.65	3773.55	3650.49	3883.25	2967.91	3317.24	3555.7
LEPBIa0701	797.438	955.274	935.132	902.955	1098.77	1046.26	789.503	742.221	644.745
LEPBIa0702	1818.23	1811.12	1440.57	2198.09	1901.02	1936.82	3039.26	2489.24	2193.94
LEPBIa0703	1168.24	1108.82	1163.75	991.903	966.985	827.138	943.461	949.657	1204.8
LEPBIa0704	1211.86	1213.29	1138.96	1154.97	1161.37	1082.13	1104.46	1100.2	1275.94
LEPBIa0705	378.652	425.405	462.746	541.773	548.562	441.439	397.568	368.485	335.358
LEPBIa0706	617.709	756.416	732.681	731.798	772.6	732.315	613.015	583.799	482.148
LEPBIa0707	33372.9	32411.4	30165.2	39494.2	33389.8	35378.6	41198.3	39487.4	40331
LEPBIa0708	19997.9	17124.4	16853	20707.3	18695.6	20286.3	18769.7	21363.3	23081
LEPBIa0709	61.9454	47.8266	41.3166	48.517	29.652	35.2382	71.3463	49.0146	33.8745
LEPBIa0710	63.6903	37.7579	59.2204	53.9078	41.1834	53.8184	86.3666	94.5281	70.0074
LEPBIa0711	52.3482	59.154	52.3343	63.3417	51.0674	41.6452	86.3666	70.0208	74.524
LEPBIa0712	67.1802	84.3259	74.3698	64.6893	82.3667	82.009	81.2033	67.395	88.0738
LEPBIa0713	975.422	791.657	1032.91	823.441	864.851	875.19	1117.6	1109.83	1148.35
LEPBIa0714	7046.07	5501.32	5703.06	6653.57	5673.42	6277.53	7577.73	8636.19	9085.15
LEPBIa0715	2984.72	2918.68	2911.44	2778.95	2905.9	2820.34	2429.53	2547.01	2530.43
LEPBIa0716	4355.37	4285.52	4287.28	5103.72	4615.83	4402.86	5166.5	5147.4	5063.11
LEPBIa0717	6685.74	5965.74	6107.97	7284.29	7376.76	7569.82	6653.98	7397.7	7080.91
LEPBIa0718	2256.21	2100.6	2366.06	2478.41	2490.77	2487.18	2511.67	2680.05	2715.61
LEPBIa0719	1723.13	1642.47	1684.34	1700.79	1657.22	1602.38	1782.25	1915.07	1903.75
LEPBIa0720	431	454.353	468.254	328.838	467.843	430.547	582.505	489.27	372.62
LEPBIa0721	2948.08	3201.87	3383.83	2625.31	3225.48	3952.45	4578.84	3691.85	3196.63
LEPBIa0722	2331.24	2023.82	2147.08	2234.48	2202.49	2095.07	2145.08	2207.41	2349.76
LEPBIa0723	3123.44	3254.73	3513.29	3594.3	3546.71	3327.77	3410.07	3617.45	3814.27
LEPBIa0724	9331.94	8904.56	8913.36	11307.2	9518.3	10427.3	12597.8	13147.3	13718.1
LEPBIa0725	3681.82	3264.8	3589.03	4432.57	4003.02	4695.66	4292.98	4634.5	4745.82
LEPBIa0726	807.907	838.225	942.018	952.82	772.6	984.749	932.665	941.78	983.491
LEPBIa0727	883.812	1057.22	1273.93	966.297	1004.87	1198.74	996.971	805.239	659.424
LEPBIa0728	944.885	1018.2	1177.52	1214.27	930.744	1154.53	1529.72	1658.62	1658.72
LEPBIa0729	9208.92	8930.99	8008.53	12013.4	7936.86	8435.4	8077.62	9541.21	9531.17
LEPBIa0730	1829.57	1862.72	2056.19	1761.44	1451.3	1656.84	1680.86	2085.74	2494.29
LEPBIa0731	4091.01	3881.51	3631.73	4137.42	4533.47	4872.49	3721.27	3781.12	4217.38
LEPBIa0732	540.931	510.99	488.913	657.675	611.161	547.154	721.442	726.466	692.17
LEPBIa0733	9390.4	8295.4	8479.54	9888.04	9597.37	9655.28	10672.4	11124.6	11166.2
LEPBIa0734	8032.83	7041.84	7431.47	8912.31	7755.65	7929.25	9582.46	9998.97	10191.7
LEPBIa0735	4023.83	3727.96	3890.64	4133.38	3716.39	3729.49	3994.92	4086.59	4052.52
LEPBIa0736	5539.31	5664.94	5101.22	5598.32	5790.38	5172.33	6124.05	6165.33	6346.96
LEPBIa0737	621.199	645.659	588.073	800.531	769.305	664.401	479.71	524.281	517.151
LEPBIa0738	1675.14	1882.86	1565.9	1933.94	1897.73	1790.74	2139.45	1844.17	1658.72
LEPBIa0739	15033.5	14455	15076.4	14475.6	13781.6	14026.1	11777.3	12756	13715.8
LEPBIa0740	416.168	372.544	385.621	301.884	331.114	339.569	226.243	283.584	296.967
LEPBIa0741	284.425	295.77	263.049	187.33	304.757	231.291	244.549	238.946	260.834
LEPBIa0742	1093.21	1059.74	1169.26	1179.23	1123.48	1130.83	987.583	1026.68	1007.2
LEPBIa0743	1145.55	1395.78	1198.18	1218.32	1377.17	1203.87	926.563	858.63	836.701
LEPBIa0744	132.615	139.704	92.2737	105.12	141.671	122.373	127.672	119.911	111.786
LEPBIa0745	191.943	187.531	196.942	195.416	220.743	185.802	165.692	122.536	195.343
LEPBIa0746	60.2004	110.756	66.1065	90.2955	88.9561	94.8229	61.4892	69.1456	45.166
LEPBIa0747	557.508	563.851	509.571	520.21	446.428	485.006	421.037	400.869	430.207
LEPBIa0748	2027.62	1942.01	2068.58	2165.75	2041.05	2089.95	2355.84	2277.43	2312.5
LEPBIa0749	711.936	752.64	786.392	646.893	706.707	772.679	764.626	745.722	845.734
LEPBIa0750	4500.2	4554.86	5222.41	4078.12	4059.03	4492.56	4303.31	4146.98	4073.98
LEPBIa0751	6897.75	7134.98	8558.04	8506.65	8976.33	9962.17	8106.72	7898.35	7458.04
LEPBIa0752	3842.36	4009.89	4274.89	5109.11	4520.29	5035.22	4284.06	4162.74	4216.25
LEPBIa0753	3608.54	3795.92	3656.52	3685.95	3652.14	3240	4260.12	3994.69	3674.26
LEPBIa0754	15619	17074.1	17072	24898.7	21214.4	20729.1	26573.7	24814.5	22464.5
LEPBIa0755	659.587	723.692	756.093	692.715	787.426	740.003	639.77	623.185	602.967
LEPBIa0756	1758.03	1785.95	1662.3	2071.41	2151.42	1952.84	2137.1	1964.08	1907.14
LEPBIa0757	1223.2	1087.43	1141.71	1351.74	1350.81	1289.08	1426.93	1361.9	1209.32
LEPBIa0758	2255.34	2047.73	2253.13	2117.23	2077.29	2124.55	2353.02	2238.92	2138.61
LEPBIa0760	660.46	655.728	650.047	618.592	609.514	630.444	806.401	882.262	822.022
LEPBIa0761	424.02	437.991	475.141	405.656	476.08	401.716	386.772	358.857	401.978
LEPBIa0762	1168.24	1145.32	1192.67	1176.54	1276.68	1244.87	958.481	1101.08	1199.16
LEPBIa0763	2611.3	2582.64	2624.98	2342.29	2464.41	2478.21	2395.73	2554.88	2567.69
LEPBIa0764	4739.26	4508.29	4502.13	4808.57	4162.81	4639.28	4747.34	4887.45	5005.53
LEPBIa0765	1136.83	1082.39	1188.54	1169.8	1393.65	1297.41	1387.5	1446.81	1550.32
LEPBIa0766	1607.96	1577.02	1514.94	1752	1742.88	1779.21	1648.01	1728.64	1719.7
LEPBIa0767	2069.5	2339.73	2242.11	2468.98	2818.59	2745.38	2990.44	2447.23	2207.49
LEPBIa0768	827.974	757.674	625.257	677.89	639.166	654.791	860.38	837.624	773.469
LEPBIa0769	998.106	1076.1	924.114	847.7	1004.87	880.956	1118.54	828.871	783.631
LEPBIa0770	2955.93	3026.92	2974.79	3040.4	3513.76	3439.89	3382.85	3237.59	3189.85
LEPBIa0772	6989.36	6578.68	6230.54	7490.49	7188.97	7109.16	9238.41	9026.56	8842.38
LEPBIa0773	1763.26	1705.4	1693.98	1793.78	1757.71	1852.25	1802.9	1989.47	2108.13
LEPBIa0774	4811.67	4407.6	4957.99	4549.82	4378.62	4655.93	4260.12	4921.59	5268.62
LEPBIa0775	745.09	770.26	813.936	707.54	621.045	681.7	666.525	739.595	767.823
LEPBIa0776	161.407	153.549	223.109	134.769	159.791	141.594	95.7542	128.663	155.823
LEPBIa0777	2689.83	2252.89	2753.06	2968.97	2022.93	1987.44	2907.83	3516.8	3340.03
LEPBIa0778	506.033	466.939	629.389	452.825	350.882	301.127	353.446	381.613	506.989
LEPBIa0779	5570.72	4665.61	4935.95	5532.29	5180.87	5649.01	5948.5	6695.74	7447.88
LEPBIa0780	548.784	451.836	472.386	517.515	500.79	572.141	626.627	623.185	592.804
LEPBIa0781	1420.38	1354.25	1470.87	1300.53	1299.75	1478.08	1611.39	1594.72	1589.84
LEPBIa0782	248.654	353.665	378.735	365.225	334.409	385.058	321.058	287.961	232.605
LEPBIa0783	4030.81	4032.54	4010.46	4177.85	4638.89	4475.9	4828.08	4574.11	4501.93
LEPBIa0784	3028.34	2689.62	2905.93	3342.28	3093.69	3247.68	2696.61	2975.01	3285.83
LEPBIa0785	762.539	712.365	831.84	753.361	746.243	830.341	697.504	628.437	534.089
LEPBIa0786	22618.8	20792	21224.3	20940.5	20163.4	20577.9	18807.7	22139.7	25195.9
LEPBIa0787	5841.19	5454.75	5539.17	5718.27	5770.61	5766.9	5202.18	6020.91	6439.55
LEPBIa0788	1800.78	1923.13	1951.52	1994.59	1853.25	1689.51	2527.16	2363.2	2356.54
LEPBIa0789	5554.14	5896.52	5864.2	6386.73	6072.08	5916.82	5851.33	5672.56	5721.41
LEPBIa0790	7304.32	6261.51	6544.54	6638.74	6508.62	7307.77	7240.24	7938.61	8624.46
LEPBIa0791	1245.89	1094.98	1228.48	1114.54	1088.89	1238.46	1258.89	1363.66	1389.99
LEPBIa0792	16766.3	14271.2	14999.3	11048.4	7923.68	7647.98	22044.6	28856.5	39122.8
LEPBIa0793	940.523	1000.58	1006.75	688.672	769.305	695.795	694.688	701.083	780.243
LEPBIa0794	1183.07	1209.51	1064.59	999.989	988.401	996.922	936.42	1155.34	1236.42
LEPBIa0796	2023.26	2201.28	2477.62	2555.23	2072.35	2615.96	2346.45	2995.14	3735.23
LEPBIa0798	1666.42	1745.67	1835.83	1851.73	1502.37	1941.31	2032.9	2458.61	3037.42
LEPBIa0799	199.796	249.202	242.391	233.151	235.569	297.923	329.977	345.728	434.723
LEPBIa0800	500.798	427.922	509.571	571.423	464.548	459.379	568.423	596.052	554.413
LEPBIa0801	23430.2	23250	23792.8	22462	23530.5	22874.7	19963.8	20726.2	19141.4
LEPBIa0802	31108.8	31896.6	31322.1	32437.7	30787	29534.8	19194	23092.9	25608
LEPBIa0803	20123.5	20459.7	20870.4	22621.1	20931	19859	15429.1	16744.6	18479.7
LEPBIa0804	6792.18	7226.86	6902.62	7168.39	7487.14	7045.73	5312.95	6004.28	6433.9
LEPBIa0805	28528	28054.1	27088.5	31987.5	29464.2	29702	27704.9	26633.3	26032.6
LEPBIa0806	13641.9	14563.2	14138.5	16243.8	15659.6	15559.9	14505.8	13434.4	12428.6
LEPBIa0807	35369.1	37207.9	34018.7	42386.3	40641.4	42678.6	42795.6	37990.7	34259.6
LEPBIa0808	9880.72	10821.4	10738.2	12188.6	12513.2	13142.6	11575	10497.9	9220.65
LEPBIa0809	3283.11	3633.57	4069.68	3758.72	4419.8	4743.07	3364.54	2982.01	2661.41
LEPBIa0810	16692.1	17291.8	18654.4	16583.4	18539.1	19281.1	19061.7	16578.3	15329.4
LEPBIa0811	7323.51	7513.81	7238.66	6378.64	6706.3	6210.9	7731.68	7934.23	8387.33
LEPBIa0812	556.636	558.816	578.432	506.733	551.857	424.781	572.178	546.162	530.701
LEPBIa0813	592.407	602.867	619.749	541.773	621.045	629.163	535.097	520.78	587.159
LEPBIa0814	2527.55	2526	2714.5	2508.06	2617.61	2387.23	2397.14	2488.36	2604.95
LEPBIa0815	21702.7	19125.6	18918.9	21199.2	21301.7	20564.4	21369.2	22784.8	23274.1
LEPBIa0816	587.172	638.108	827.709	692.715	721.533	712.453	586.729	589.05	481.018
LEPBa0817	18803.5	19442.8	21307	18339.4	15096.2	15732.9	15104.3	17030.8	17831.6
LEPBIa0819	157.917	161.1	170.775	142.856	161.439	184.52	123.448	140.042	149.048
LEPBIa0820	253.016	212.703	206.583	241.237	270.163	220.399	297.12	313.343	308.258
LEPBIa0821	404.826	432.957	319.515	504.038	525.5	458.097	459.526	494.522	509.247
LEPBIa0822	1210.99	1125.18	1123.81	1156.32	1248.68	1337.13	1244.81	1285.76	1266.91
LEPBIa0823	620.326	650.694	636.275	630.721	634.224	586.236	631.79	633.688	630.066
LEPBIa0824	1207.5	1501.5	1508.05	1797.82	2024.57	1807.4	2403.71	1911.57	1580.81
LEPBIa0825	716.298	820.604	877.289	1153.63	1228.91	1339.05	1314.27	1073.07	796.052
LEPBIa0826	1827.82	1651.28	1578.29	1723.7	1848.31	1759.35	1908.51	1894.94	1971.5
LEPBIa0827	1884.54	1583.31	1578.29	1683.27	1609.45	1610.71	1952.17	2122.51	2155.55
LEPBIa0828	20273.6	18263.5	20039.9	24235.6	20105.7	21809.9	21362.6	23431.6	24918.1
LEPBIa0829	3684.44	3823.61	4116.51	3808.59	3750.98	3695.53	3801.54	3901.03	3818.79
LEPBIa0830	19247.6	19019.9	22174.6	13025.5	14438.9	14780.2	8722.08	10133.8	11390.9
LEPBIa0831	5555.02	5203.03	5318.82	4070.04	4411.56	3987.69	4727.16	4935.59	5191.84
LEPBIa0832	4262.02	3770.75	3587.66	3738.51	3330.91	3116.98	5306.85	5735.58	5864.81
LEPBIa0833	3695.78	3677.62	3314.97	3981.09	3759.22	3508.45	3848.48	3950.92	3844.76
LEPBIa0834	4472.28	3975.9	4234.95	4055.21	3546.71	3454.63	4086.45	4488.33	4211.73
LEPBIa0835	7172.58	6670.56	6572.09	6978.36	5029.31	4703.34	10596.8	10501.4	9535.68
LEPBIa0836	1374.14	1306.42	1389.61	1226.4	1433.18	1310.22	1187.54	1171.1	1148.35
LEPBIa0837	2329.5	2088.01	2111.28	2078.15	2253.55	2182.85	1755.02	1902.82	1953.43
LEPBIa0838	2560.7	2382.52	2696.59	2103.75	2329.33	2409.66	2154	2327.32	2379.12
LEPBIa0839	2373.12	2490.76	2010.74	2343.64	2494.06	2282.16	2675.49	2466.48	2422.03
LEPBIa0840	5154.55	5302.46	6066.65	5871.91	6235.16	6567.77	5568.77	5402.11	4850.83
LEPBIa0841	3263.04	3399.47	3434.78	2889.46	3525.3	3823.67	2325.8	2357.95	2295.56
LEPBIa0842	8711.61	7408.09	7547.16	8269.45	7810.01	8282.91	9669.3	10616	11486.9
LEPBIa0843	2713.38	2447.97	2838.45	2231.78	2602.79	2558.94	2113.16	2357.08	2837.56
LEPBIa0844	8905.3	8451.47	8399.66	7630.65	7833.08	7637.73	8779.35	9029.18	9233.07
LEPBIa0845	4202.69	4329.57	4178.48	4765.45	4624.07	4454.75	4617.79	4574.98	4551.61
LEPBIa0846	4665.97	4936.21	4843.68	5741.18	5561.4	5725.89	5565.48	5261.19	5029.24
LEPBIa0847	6571.45	6946.19	6537.66	7774.85	7745.77	7282.14	7768.77	6931.19	6333.41
LEPBIa0848	1869.7	2081.72	1820.68	1885.42	2146.48	1790.74	1774.74	1759.27	1648.56
LEPBIa0849	4610.13	4466.76	4193.63	4712.89	4755.86	4511.78	5268.83	5038.87	4755.98
LEPBIa0850	1719.64	1690.29	1506.68	1680.58	1642.39	1645.95	1796.8	1955.33	1786.32
LEPBIa0851	4742.75	4186.09	4415.36	5380	4251.77	4666.18	5549.52	5992.91	6551.34
LEPBIa0852	2034.6	1923.13	1968.05	1971.68	1759.35	1657.48	2169.96	2504.99	2757.39
LEPBIa0853	349.861	415.336	337.419	366.573	388.771	337.006	280.222	256.451	234.863
LEPBIa0854	240.802	255.495	323.646	229.108	177.912	233.213	117.815	167.175	135.498
LEPBIa0855	15.7045	12.586	12.395	14.8246	19.768	14.736	21.5916	20.131	7.90406
LEPBIa0856	45.3684	54.1196	38.5621	47.1693	59.304	66.6323	55.8566	50.7651	48.5535
LEPBIa0857	326.304	376.32	331.91	293.797	293.226	333.162	327.63	320.345	275.513
LEPBIa0858	1371.52	1428.51	1436.44	2106.45	1307.98	1264.73	1964.37	2179.4	2003.11
LEPBIa0859	5009.72	4131.97	4509.02	5150.89	3302.91	3546.25	6458.25	7457.22	7350.77
LEPBIa0860	3200.22	2791.56	3421.01	3816.67	2256.85	2462.83	4432.39	4962.72	4431.92
LEPBIa0861	1054.82	1253.56	1202.31	1210.23	1245.39	1192.97	1088.03	1028.43	937.195
LEPBIa0862	796.565	461.905	596.336	994.599	807.194	1157.74	1240.58	1711.13	1828.1
LEPBIa0863	1975.27	2050.25	2148.46	1954.16	1881.26	2083.54	1388.44	1495.82	1804.38
LEPBa0863	2056.41	2153.46	2089.24	2070.06	2031.16	2032.93	1741.41	1751.4	1832.61
LEPBIa0867	4258.53	4405.08	4498	5014.77	5607.53	5180.66	5618.05	5456.37	5068.76
LEPBIa0868	1076.63	1293.84	1370.33	1390.82	1482.6	1546.64	1233.54	1082.7	954.133
LEPBIa0869	1280.79	1376.9	1581.05	1676.53	1568.26	1713.86	1513.29	1481.82	1265.78
LEPBIa0870	4342.28	4095.47	4088.96	4857.09	4404.97	4396.45	4299.08	4635.38	4692.75
LEPBIa0871	7600.09	7039.32	6927.41	6831.46	6996.23	7095.06	8356.43	8797.24	8415.56
LEPBIa0872	2896.6	2849.46	2881.14	2807.25	2864.72	2648.63	2881.08	3095.8	2784.49
LEPBIa0873	1574.81	1789.72	1689.85	1320.74	1464.48	1484.49	1373.89	1316.39	1313.2
LEPBIa0874	6033.13	5708.99	6267.72	5986.46	5981.47	6506.9	6326.35	6539.07	6381.96
LEPBIa0875	2378.35	2198.77	2437.68	2789.73	2681.86	2822.26	2654.83	2652.04	2799.17
LEPBIa0876	4080.54	3754.39	3810.77	4478.39	4019.5	4248.45	4502.8	4502.34	4727.76
LEPBIa0877	8530.14	7885.1	8329.42	9130.63	7686.46	8220.76	9788.52	10447.1	10606.1
LEPBIa0878	2301.58	2552.43	2491.39	2776.25	3011.33	2863.91	2675.96	2451.6	2559.79
LEPBIa0879	3747.26	3468.69	3737.77	4181.9	3818.52	3820.47	4346.02	4505.84	4294.16
LEPBIa0880	666.567	706.072	658.311	730.451	742.948	839.952	659.484	742.221	698.945
LEPBIa0881	3001.3	2784.01	2881.14	3532.31	3304.55	3541.12	3444.81	3656.84	3633.61
LEPBIa0882	18677.8	17614	17661.5	16200.6	17031.8	16938.1	17792.5	18195.8	18268.5
LEPBIa0883	9573.61	9494.84	9212.22	10219.6	10124.5	9482.93	11993.2	12132.9	11025
LEPBIa0884	1340.99	1132.74	1178.9	1012.12	1131.72	1111.61	1395.48	1452.06	1386.6
LEPBIa0885	1297.36	1424.73	1235.37	1411.04	1363.99	1425.55	1326.48	1213.99	1129.15
LEPBIa0886	1172.6	823.121	875.911	1545.81	782.484	862.376	1573.84	1827.54	1701.63
LEPBIa0887	135.233	93.1361	121.195	82.2094	80.7194	101.871	128.142	112.909	110.657
LEPBIa0888	335.029	492.111	454.482	451.478	400.302	395.309	326.222	364.108	344.391
LEPBIa0889	2077.35	2054.03	2137.44	1991.89	1841.72	1840.08	1634.86	1712.01	1812.29
LEPBIa0890	8109.61	7033.03	7340.58	7103.7	7432.77	7500.62	6187.41	7176.26	7725.65
LEPBIa0891	3666.99	3374.29	3580.77	4474.35	4133.16	4167.72	5072.63	5069.51	4889.22
LEPBIa0892	1294.75	1276.22	1407.52	1374.65	1400.23	1274.34	1464.01	1615.73	1621.46
LEPBIa0893	3433.17	3174.18	3317.72	3688.64	3367.15	3882.61	3963.94	3987.69	3650.55
LEPBIa_5S_1	4589.19	4060.23	4215.67	3870.58	3470.93	3964.62	4810.71	4490.96	4118.01
LEPBIa0894	582.81	581.471	691.364	664.413	686.939	717.579	542.607	525.156	552.155
LEPBIa0895	756.432	737.537	805.673	778.968	838.493	867.502	570.301	627.562	635.712
LEPBIa0896	1101.06	1429.76	1465.36	1204.84	1423.3	1488.98	1534.41	1208.73	1266.91
LEPBIa0897	700.594	808.018	787.769	702.149	767.658	691.31	842.074	767.603	767.823
LEPBIa0898	208.52	289.477	220.355	133.422	232.274	222.962	197.61	206.561	204.376
LEPBIa0899	2046.81	2008.72	1804.16	2415.07	2182.72	2132.87	1954.98	1962.33	2110.38
LEPBIa0900	1.74494	2.51719	0	0	0	1.92209	0	1.75052	0
LEPBIa_5S_2	0	0	0	0	0	0	0	0	0
LEPBIa0901	4704.36	4574.99	4283.15	3994.57	4119.98	4124.8	4817.28	4673.01	4670.17
LEPBIa0902	1920.31	1748.19	1688.47	1685.97	1769.24	1741.41	2033.84	2191.65	2152.16
LEPBIa0903	971.932	774.036	833.218	822.094	790.721	728.471	921.869	1021.43	989.136
LEPBIa0904	287.043	346.114	257.54	276.277	326.172	240.901	214.508	235.445	229.218
LEPBIa0905	24725.8	27035.9	26182.3	23445.8	26494.1	27038.6	26884.9	25338.8	23705.4
LEPBIa0906	5854.27	5958.19	5179.72	4999.95	5451.03	4785.99	6973.63	6546.95	5625.43
LEPBIa0907	639.521	677.124	812.559	509.429	614.456	606.739	521.485	575.921	598.45
LEPBIa0909	4638.05	4913.56	4309.32	4110.47	4479.1	4170.29	5082.48	4452.45	4093.17
LEPBIa0910	1658.57	1568.21	1611.35	1551.2	1779.12	1642.74	1584.64	1514.2	1632.75
LEPBIa0911	6478.09	5834.85	6490.83	6632.01	6111.61	6455.65	5177.77	5349.59	5614.14
LEPBIa0912	10481	9256.97	9377.48	10931.2	10292.5	10810.5	10211.4	10904.9	11815.4
LEPBIa0913	3393.91	3446.03	3346.64	4071.39	3681.79	3620.57	3713.76	3769.75	4226.41
LEPBIa0914	7706.53	7432.01	6908.13	8067.3	7689.76	7293.04	9007.94	8631.82	8527.35
LEPBIa0915	333.284	312.132	290.593	323.447	360.766	304.971	286.793	280.959	260.834
LEPBIa0916	96.8442	95.6533	100.537	130.726	67.5407	122.373	110.775	92.7776	106.14
LEPBIa0917	212.01	193.824	210.715	221.022	199.327	192.849	188.692	184.68	176.148
LEPBIa0918	139.595	106.981	104.669	103.772	100.487	83.9311	110.775	94.5281	114.044
LEPBIa0919	337.646	295.77	320.892	216.979	288.284	231.291	268.487	255.576	267.609
LEPBIa0920	602.877	621.746	581.186	468.998	489.258	506.149	471.73	521.655	530.701
LEPBIa0921	208.52	213.961	224.487	202.154	164.733	189.646	176.019	154.921	198.731
LEPBIa0922	927.436	962.826	1012.26	940.691	892.855	1060.99	882.441	841.125	842.347
LEPBIa0923	403.954	509.731	521.966	332.881	382.182	422.218	346.874	343.977	299.225
LEPBIa0924	248.654	401.492	389.753	219.674	317.936	312.659	167.57	144.418	144.531
LEPBIa0925	297.512	404.009	353.945	363.878	418.423	416.452	296.65	333.474	342.133
LEPBIa0926	2515.33	2498.31	2509.29	2657.65	2869.66	2754.99	3000.77	3093.17	3018.22
LEPBIa0927	11473	10856.6	11636.1	11336.8	11699.4	11552.4	9187.24	9792.41	11131.2
LEPBIa0928	2234.4	2290.64	2372.95	2080.84	1981.74	2111.09	2097.21	2246.79	2397.19
LEPBIa0929	3083.31	3438.48	3098.74	2145.53	2298.03	2194.38	3556.99	3448.52	3294.86
LEPBIa0930	4844.83	5243.31	5945.45	5022.86	5175.93	5558.03	4844.51	4838.44	4810.18
LEPBIa0931	2628.75	3020.63	3079.46	2893.5	3398.45	3278.44	2782.51	2755.32	2638.83
LEPBIa0932	825.357	864.655	846.99	924.519	873.087	851.484	904.033	842.876	790.406
LEPBIa0933	184.964	192.565	195.565	295.145	159.791	195.412	147.386	210.062	151.306
LEPBIa0934	10803.8	9937.87	11969.4	13910.9	11206.8	13618.6	15218.4	15766.9	16272.2
LEPBIa0935	2240.5	2314.56	2226.96	2633.4	2413.35	2520.5	3145.81	3241.09	3146.94
LEPBIa0936	1480.58	1847.62	1648.53	1535.02	1675.34	1601.74	1843.27	1710.26	1583.07
LEPBIa0937	9167.92	8211.08	7958.95	9280.23	9350.27	9217.04	8686.88	9182.35	9508.58
LEPBIa0938	2599.09	3006.78	2751.68	2989.19	2947.08	3432.21	3870.07	3296.23	2962.89
LEPBIa0939	1577.43	1543.04	1425.42	1836.91	1632.51	1818.29	1661.15	1738.27	1719.7
LEPBIa0940	4515.91	3875.22	4006.33	4398.88	4492.28	4741.79	4994.71	5045	5188.45
LEPBIa0941	1372.4	1246.01	1309.74	1525.59	1400.23	1366.6	1580.41	1715.51	1723.08
LEPBIa0942	2316.41	2052.77	2170.5	2273.56	2286.5	2358.4	2246.94	2505.87	2537.2
LEPBIa0943	13462.2	12894.3	12978.9	14021.4	13616.9	13481.5	12275.3	12869.8	12973.9
LEPBIa0944	5978.17	6231.31	6668.49	6466.24	7487.14	7314.82	6215.58	5860.74	5745.12
LEPBIa0945	2191.65	2670.74	2776.47	2258.74	2596.2	2381.46	2559.55	2218.78	2084.41
LEPBIa0946	27669.5	26324.8	24937.3	27193.8	25774.2	23757	29486.2	30064.3	30147.2
LEPBIa0947	12096.8	11762.8	13100.1	10735.7	10826.3	10792.5	10841.4	11511.4	11434.9
LEPBIa0948	9743.75	8762.34	9588.2	10415	9012.57	10105.7	9857.99	10274.7	9063.7
LEPBIa0949	4672.95	4957.61	5141.16	5522.85	4894.23	5100.58	4905.06	4962.72	5495.58
LEPBIa0950	2171.58	2188.7	2301.33	2149.57	2485.83	2489.1	1926.35	1912.44	1842.77
LEPBIa0951	2190.77	2533.55	2334.39	2012.11	2204.13	2124.55	1912.27	1953.58	1957.95
LEPBIa0952	2201.24	2392.59	2137.44	2256.04	2434.76	2280.88	1710.43	1721.64	1641.79
LEPBIa0953	1244.14	1470.04	1508.05	1466.29	1622.62	1527.42	888.543	800.863	852.509
LEPBIa0954	6461.51	6822.85	6793.82	6920.41	6648.64	6715.77	5803.93	5905.38	6141.45
LEPBIa0955	9681.8	8462.8	8486.42	10332.8	9449.11	9308.66	10628.3	10998.5	11066.8
LEPBIa0956	3619.01	3721.67	3914.06	3076.79	3526.94	3807.65	3437.3	3329.49	3571.51
LEPBIa0957	8362.63	9045.53	8672.35	8284.28	8576.02	9601.46	7965.44	7528.99	8056.49
LEPBIa0958	2007.55	1929.43	2035.53	1695.4	1838.43	1748.46	2254.92	2391.21	2478.49
LEPBIa0959	14818.9	13348.7	14740.4	15009.3	14205	15376.7	14619.9	15918.4	16685.5
LEPBIa0960	2641.84	2823.03	2937.61	2823.42	2930.61	3093.92	3260.34	2859.47	2838.69
LEPBIa0961	3428.81	3356.67	3151.08	3509.4	3536.83	3685.28	3227.01	3418.77	3442.78
LEPBIa0962	1166.49	1329.08	1446.08	1849.04	1060.88	1141.72	1502.03	1967.58	2035.86
LEPBIa0963	625.561	561.334	596.336	603.767	624.34	632.366	597.525	566.293	604.096
LEPBIa0964	53.2207	70.4813	78.5015	68.7324	67.5407	87.1346	48.3465	56.8919	62.1033
LEPBIa0965	137.85	137.187	169.398	169.81	146.613	172.347	144.101	127.788	128.723
LEPBIa0966	1713.53	1712.95	1804.16	1844.99	1881.26	1872.75	1903.82	1733.89	1749.06
LEPBIa0967	3100.76	2902.32	3379.7	3066.01	2849.89	3268.19	3132.67	3334.74	3316.32
LEPBIatRNA5	629.923	723.692	761.602	526.949	497.495	541.388	280.691	366.734	301.483
LEPBa0966	14320.7	13595.3	12622.2	13897.4	13231.4	13045.2	15094.4	16636.9	17588.8
LEPBIa0969	12780.8	11679.8	12764.1	13559.2	12076.6	13190.6	14325.1	14543.3	15286.4
LEPBIa0970	15106.8	15168.6	16289.7	16886.6	16152.1	15905.9	17214.2	18184.4	18600.5
LEPBIa0971	5872.6	6739.78	6707.06	5995.89	6292.82	6081.48	5005.04	5480	5491.06
LEPBIa0972	6332.39	6202.36	6460.53	6289.69	6325.77	6060.98	6373.29	6494.43	6116.61
LEPBIa0973	4838.72	4674.42	4774.82	6164.36	5362.07	5843.78	6376.11	6530.32	5928.04
LEPBIa0974	9265.63	8568.52	9818.19	10848.9	9735.75	10980.9	9049.24	10078.6	9596.66
LEPBIa0975	1145.55	1135.25	1169.26	1218.32	1242.09	1335.21	1218.05	1201.73	1116.73
LEPBIa0976	3074.58	3004.27	3135.93	2216.96	2169.54	2265.5	3540.09	3687.47	3526.34
LEPBIa0977	494.691	435.474	371.849	324.794	367.356	388.261	484.404	471.765	547.638
LEPBIa0978	814.015	750.123	773.997	552.555	533.736	629.804	752.891	806.115	882.996
LEPBIa0979	4133.76	4216.29	4593.03	4707.5	3635.67	4514.34	4666.14	5604.29	6345.83
LEPBIa0980	1139.45	1157.91	1392.37	1128.02	985.106	1199.38	1252.78	1594.72	1647.43
LEPBIa0981	84.6296	144.738	145.985	157.68	133.434	131.983	121.101	124.287	110.657
LEPBIa0982	32.2814	49.0852	71.6154	47.1693	41.1834	63.4288	53.9791	54.2661	45.166
LEPBIa0983	8010.15	7648.48	8219.24	7493.18	7620.57	8111.2	7419.08	7936.86	8294.74
LEPBIa0984	534.824	587.764	502.685	501.342	502.437	540.106	532.281	646.817	572.48
LEPBIa0985	6683.99	6718.38	7463.15	7355.72	6401.54	6856.72	7336.93	7620.01	7691.78
LEPBIa0986	4560.4	4644.22	4937.33	5105.07	4381.91	4887.86	4665.67	4894.45	4829.38
LEPBIa0987	32.2814	27.6891	34.4305	40.4308	36.2414	28.8313	29.1018	31.5094	29.3579
LEPBIa0988	51.4757	44.0508	45.4482	91.6432	47.7727	53.8184	52.571	35.8857	48.5535
LEPBIa0989	20.9393	25.1719	17.9038	12.1293	21.4154	19.8616	15.0203	27.1331	13.5498
LEPBIa0990	28.7915	33.9821	23.4127	2.69539	19.768	17.2988	18.306	16.6299	14.679
LEPBIa0991	6.97976	5.03438	8.26331	18.8677	9.88401	12.8139	4.69383	5.25156	1.12915
LEPBIa0992	95.0992	104.463	106.046	76.8186	100.487	111.481	104.673	99.7797	85.8155
LEPBIa0993	198.923	254.236	210.715	276.277	243.806	247.949	231.406	224.067	197.601
LEPBIa0994	386.504	320.942	301.611	351.748	408.539	422.859	385.833	329.973	337.616
LEPBIa0995	2125.34	2381.26	2474.86	2095.67	2164.6	2449.38	1514.23	1543.08	1557.1
LEPBIa0996	1695.21	1833.77	1671.94	1541.76	1741.23	1786.26	1107.28	1206.11	1238.68
LEPBIa0997	3079.82	3330.24	3594.54	3060.61	3057.45	3379.67	3537.74	3971.06	4288.52
LEPBIa0998	1418.64	1415.92	1414.4	1358.48	1355.76	1446.69	1285.64	1325.14	1391.11
LEPBIa0999	322.814	325.976	381.49	334.228	367.356	388.261	375.507	405.245	368.103
LEPBIa1000	985.019	965.343	1078.36	1138.8	887.913	1078.93	943.93	957.535	1008.33
LEPBIa1001	259.124	182.496	170.775	191.373	205.917	183.88	220.61	256.451	247.284
LEPBIa1002	1338.37	1409.63	1393.75	1358.48	1477.66	1344.82	1358.4	1301.51	1312.07
LEPBIa1003	3673.97	3196.83	3247.48	3667.08	3569.77	3585.97	3413.83	3789.88	3834.6
LEPBIa1004	3573.64	3581.96	3765.32	3927.18	4278.13	4112.62	3370.17	3563.18	3354.71
LEPBIa1005	2087.82	1993.62	2288.94	2367.9	2309.56	2282.16	1606.7	1761.02	1892.46
LEPBIa1006	32879.9	26589.1	26543.1	30901.3	28797.1	29948	34064.6	37252.8	40204.6
LEPBIa1007	1204.01	1004.36	1133.45	1150.93	1079	1073.81	1167.36	1462.56	1336.91
LEPBIa1008	2677.61	2111.92	2180.14	3040.4	2433.11	2615.96	3122.34	3508.92	3485.69
LEPBIa1009	4812.55	4912.3	4970.38	5346.3	4996.37	4698.86	5489.44	5267.32	5008.91
LEPBIa1010	12998.9	12052.3	12944.5	13993.1	12906.9	13122.1	14082.4	14718.4	14353.8
LEPBIa1011	309.727	356.183	269.935	5657.62	3951.96	4735.38	736.932	484.894	404.236
LEPBIa1012	1088.84	1101.27	1081.12	944.734	1006.52	995.641	979.134	913.772	936.066
LEPBIa1013	4427.79	4413.89	4433.27	5869.21	4737.73	4832.12	5021.93	5444.12	5415.41
LEPBIa1014	7545.12	6951.22	7106.45	8679.15	7992.87	8154.77	7792.24	8201.19	9056.92
LEPBa1014	1654.2	1801.05	1791.76	1533.68	1639.1	1770.24	1413.31	1332.15	1319.98
LEPBIa1017	2223.05	2420.28	2864.62	2995.93	1856.55	2152.1	1774.27	2286.18	2870.3
LEPBIa1018	1215.35	1374.39	1054.95	2165.75	1261.86	1271.14	1236.36	1241.12	1314.33
LEPBIa1019	1412.53	1462.49	1627.87	1579.5	1492.49	1446.69	1195.99	1249	1434.02
LEPBIa1020	16097.1	16783.4	18224.7	12626.6	15677.7	14910.3	11452	12330.7	12983
LEPBIa1021	2778.82	2938.82	3023	2199.44	2464.41	2500.63	2500.88	2547.88	2244.75
LEPBIa1022	1663.8	1845.1	2007.99	2030.98	2146.48	2161.71	1532.54	1485.32	1560.49
LEPBIa1023	3852.83	4095.47	4980.02	4998.6	4228.71	4933.99	4322.08	5207.8	5213.29
LEPBIa1024	8380.95	7330.06	8734.32	7326.07	6271.4	6800.98	8509.45	10576.6	11021.6
LEPBIa1025	4906.77	4580.03	4807.87	5114.5	3978.31	4175.41	4114.15	4592.49	4795.51
LEPBIa1026	5551.53	5192.96	5422.11	5925.81	6093.49	6131.45	5095.16	5795.1	5789.16
LEPBIa1027	643.883	654.47	677.592	777.62	770.953	761.146	602.219	675.701	748.627
LEPBIa1028	8709.87	9026.65	8962.94	9167.02	8699.57	9532.27	8390.7	8349.98	9103.22
LEPBIa1029	12729.3	13533.7	13655.1	16122.5	17758.3	17432.7	16994.5	16221.2	15265
LEPBIa1030	12654.3	12851.5	13681.3	14994.5	15325.2	15237.7	16725.1	16169.6	15088.8
LEPBIa1031	2746.54	3180.47	3083.59	2634.74	2961.91	2462.83	1960.15	1876.56	1988.44
LEPBIa1032	11402.3	11485.9	10979.2	10456.8	11155.8	10200.5	9704.5	9841.42	9784.09
LEPBIa1033	12564.4	11098.3	12030	10413.6	10284.3	10333.8	10550.3	12213.4	12686
LEPBIa1034	23305.4	20984.6	22801.2	20435.1	20123.8	21089.1	23034.5	25390.4	26628.8
LEPBIa1035	1786.82	1673.93	2043.79	1632.06	1495.78	1515.89	1958.27	2014.85	2068.6
LEPBIa1036	4772.41	5080.95	5126.01	4826.09	4912.35	4818.03	5537.32	5114.14	4813.57
LEPBIa1037	8409.74	8485.45	7520.99	8090.21	8859.37	8486.01	9136.55	8559.17	8205.54
LEPBIa1038	4747.98	4814.13	4537.94	4889.44	4887.64	4854.55	5120.5	4997.74	4840.67
LEPBIa1039	1201.39	1142.8	1049.44	1114.54	1108.66	1119.94	1262.17	1365.41	1395.63
LEPBIa1040	2415.87	2242.82	2283.43	2677.87	2645.62	2614.04	2760.44	2660.79	2856.75
LEPBIa1041	4424.3	4071.56	4323.09	4642.81	4197.41	4632.87	4691.49	5090.51	5437.99
LEPBIa1042	3445.38	3195.57	3284.67	3056.57	2976.73	2893.38	3670.11	3950.92	4111.24
LEPBIa1043	22293.4	21522	21115.5	22762.6	21822.2	23371.3	21542.8	23608.4	24474.4
LEPBIa1044	3053.65	3029.44	3050.54	3254.68	3736.16	3521.26	3457.01	3205.2	3008.06
LEPBIa1045	2601.71	2636.76	2550.61	2572.75	2518.77	2507.68	3416.17	2995.14	2789
LEPBIa1046	1745.81	1740.64	1744.94	1540.42	1675.34	1531.9	1736.72	1636.74	1572.91
LEPBIa1047	19402.9	20245.8	23667.5	20676.3	24126.9	25271.6	15606.5	16520.5	17340.4
LEPBIa1048	10414.7	9219.21	9904.96	10119.8	9101.52	8878.76	9534.59	10143.4	9689.25
LEPBIa1049	565.361	456.87	553.642	591.638	609.514	479.881	657.137	679.202	626.679
LEPBIa1050	9368.58	8748.5	9206.71	9424.43	8839.6	9730.24	8707.06	8864.63	9342.6
LEPBIa1051	2504.86	2690.88	2538.21	2815.33	2729.63	2762.68	2898.44	2599.52	2706.58
LEPBIa1052	97.7167	138.445	166.644	138.813	125.197	119.169	115.468	107.657	127.594
LEPBIa1053	105.569	76.7743	71.6154	91.6432	113.666	87.1346	118.754	115.534	133.24
LEPBIa1054	142.213	137.187	148.74	101.077	153.202	135.827	149.264	150.545	141.144
LEPBIa1055	484.221	529.869	439.333	609.158	505.732	455.534	539.322	492.771	505.86
LEPBIa1056	24820	25015.8	25270.6	27148	26525.4	28283.5	27263.2	26005.7	26048.4
LEPBIa1057	18045.3	18175.4	20035.8	20708.7	18865.3	20663.1	19963.3	20100.3	19719.5
LEPBIa1058	21350.2	20472.3	21643	24571.2	21555.4	23273.3	23319.4	24805.7	24655
LEPBIa1059	2681.1	2645.57	3184.13	2601.05	2564.9	2541.64	2054.02	2232.79	2293.31
LEPBIa1060	100.334	99.429	100.537	71.4278	56.0094	65.9916	58.6729	77.8982	67.7491
LEPBIa1061	3121.7	3069.71	3028.5	2773.56	3040.98	2995.89	3685.13	3393.38	3041.93
LEPBIa1062	4731.41	4206.23	4174.35	4652.24	4276.48	4497.68	5713.81	5732.95	5603.98
LEPBIa1063	674.419	713.624	753.339	650.937	622.693	713.735	567.485	581.173	623.291
LEPBIa1064	0	0	0	0	0	0	0	0	0
LEPBIa1065	294.022	279.408	316.76	274.93	303.11	284.469	228.12	223.191	184.052
LEPBIa1066	193.688	221.513	195.565	161.723	156.497	173.628	170.386	200.435	147.919
LEPBIa1067	1370.65	1359.28	1286.32	1138.8	1375.52	1241.67	1123.23	1105.45	1159.64
LEPBIa1068	1044.35	1063.51	1041.18	1022.9	866.498	855.969	997.909	1062.57	1093.02
LEPBIa1069	706.701	721.175	782.26	747.971	787.426	801.51	1025.13	877.011	838.959
LEPBIa1070	164.897	134.67	141.854	157.68	141.671	139.672	112.183	110.283	121.948
LEPBIa1071	153.555	208.927	150.117	185.982	169.675	176.832	106.55	157.547	153.565
LEPBIa1072	3546.59	3483.79	3516.04	3750.63	3760.87	3825.59	3427.91	3464.28	3503.76
LEPBIa1073	2813.72	2736.19	2821.92	3452.79	2648.91	2670.42	2238.02	2502.37	2903.05
LEPBIa1074	2015.41	2137.1	2433.55	2998.62	1965.27	2339.82	4112.74	5109.77	5416.54
LEPBIa1075	1311.32	1366.83	1368.96	1474.38	1207.5	1141.08	1673.35	1874.81	1815.68
LEPBIa_16S_1	306581	305199	312914	563680	432610	487421	528461	428581	428444
LEPBIa1078	638.648	708.589	645.916	555.25	690.233	688.107	556.689	539.16	505.86
LEPBIa1079	348.988	451.836	358.077	292.45	344.293	296.642	321.997	335.225	331.97
LEPBIa1080	617.709	600.35	600.467	579.509	596.335	601.613	561.383	554.915	551.026
LEPBIa1081	20.0668	55.3782	33.0533	35.0401	49.42	48.6928	40.367	35.0104	31.6162
LEPBIa1082	16.5769	16.3617	11.0178	5.39078	6.58934	8.32904	1.87753	8.7526	13.5498
LEPBIa1083	1006.83	1027.01	880.043	912.389	909.329	914.272	883.38	912.896	904.45
LEPBIa1084	238.184	308.356	239.636	297.841	291.578	227.447	206.998	189.931	179.535
LEPBIa1085	326.304	325.976	245.145	314.013	245.453	255.637	291.018	289.711	329.712
LEPBIa1086	505.16	426.664	420.052	586.247	443.133	425.422	554.811	553.164	558.93
LEPBIa1087	275.701	302.063	247.899	292.45	311.346	325.473	290.079	311.593	275.513
LEPBIa1088	672.674	724.951	729.926	547.164	563.388	600.972	737.871	777.231	852.509
LEPBIa1089	273.083	217.737	322.269	289.754	220.743	242.183	269.896	396.493	371.491
LEPBIa1090	336.773	353.665	362.209	363.878	418.423	402.357	407.425	393.867	381.653
LEPBIa1091	268.721	256.753	236.882	269.539	242.158	326.755	252.998	228.443	212.28
LEPBIa1092	540.059	707.331	648.67	545.816	540.326	582.392	430.425	451.634	460.694
LEPBIa1093	1714.4	1831.26	1995.59	2083.54	1462.83	1906.07	2569.41	3289.23	3363.74
LEPBIa1094	1224.95	1361.8	1408.9	1218.32	1284.92	1259.61	932.665	1004.8	1007.2
LEPBa1093	45.3684	54.1196	71.6154	43.1262	39.536	43.5673	48.3465	63.894	71.1365
LEPBIa1096	61.9454	70.4813	66.1065	80.8617	64.2461	59.5847	45.9996	67.395	72.2657
LEPBIa1098	1048.71	1025.76	1195.43	1092.98	1174.55	985.389	992.277	1038.93	1090.76
LEPBIa1099	244.292	229.064	213.469	184.634	217.448	199.256	168.978	215.314	233.734
LEPBIa1100	20.0668	31.4649	20.6583	14.8246	21.4154	25.6278	22.5304	20.131	11.2915
LEPBIa1101	24.4292	27.6891	30.2988	40.4308	16.4733	20.5023	18.306	26.2578	20.3247
LEPBIa1103	1205.75	1073.58	980.58	1374.65	1311.28	1294.85	1244.81	1131.71	1116.73
LEPBIa1104	1484.94	1491.44	1389.61	1455.51	1411.77	1455.66	1431.62	1459.06	1383.21
LEPBIa1105	652.608	714.882	701.004	667.109	622.693	600.332	624.749	657.32	491.181
LEPBIa1106	713.681	732.503	721.663	711.583	670.465	737.44	587.199	534.784	567.963
LEPBIa1107	4163.43	3930.59	3378.32	6226.35	3409.98	2768.44	3272.54	3773.25	4255.77
LEPBIa1108	855.893	898.637	822.2	4130.68	2502.3	2179.65	927.971	1128.21	1290.62
LEPBIa1109	2029.37	1773.36	1293.21	2820.73	1648.98	1576.11	2283.08	2596.02	3029.51
LEPBIa1110	2421.1	1973.48	1454.34	4568.69	1569.91	1454.38	2155.88	3024.02	3512.79
LEPBIa1111	3233.37	3084.82	3389.34	3769.5	2798.82	3054.84	3075.87	3417.89	3367.13
LEPBIa1112	2826.8	2981.61	3370.05	2541.75	2286.5	2364.81	2101.43	2374.58	2821.75
LEPBIa1113	2790.16	2926.23	2816.41	2466.28	2550.07	2579.44	4116.02	3565.81	3258.73
LEPBIa1114	1956.95	1801.05	2093.37	1584.89	1309.63	1531.9	1997.23	1873.93	1828.1
LEPBIa1115	1397.7	1414.66	1451.59	1315.35	1291.51	1505.63	1509.54	1445.93	1430.63
LEPBIa1116	1484.94	1383.2	1374.46	1214.27	1420	1555.61	1464.01	1485.32	1397.89
LEPBIa1117	531.334	503.438	406.28	675.195	492.553	542.669	596.586	621.435	630.066
LEPBIa1118	11045.5	11373.9	11289.1	12117.1	12058.5	13757.7	16323.7	14411.2	12806.8
LEPBIa1119	768.646	954.015	870.402	688.672	705.059	727.189	744.912	755.349	719.269
LEPBIa1120	2108.76	2387.56	2034.15	2475.72	2555.02	2344.95	2471.3	2084.87	1836
LEPBIa1121	2775.33	3340.31	3324.61	3354.41	3581.31	3405.94	2894.22	2493.62	2451.39
LEPBIa1122	2688.08	2546.14	2434.92	2285.69	2368.87	2317.4	2287.78	2564.51	2811.59
LEPBIa1123	3560.55	3042.03	3083.59	3222.34	3337.5	3252.17	3380.03	3694.47	4075.11
LEPBIa1124	11680.6	8446.43	8564.93	11049.7	9412.87	9803.92	12780.8	14772.6	14576.2
LEPBIa1125	1984.87	2118.22	2100.26	2164.4	1925.73	2045.1	1899.13	2007.85	1921.82
LEPBIa1126	864.618	899.896	886.929	861.177	935.686	833.545	696.096	765.853	828.797
LEPBIa1127	484.221	573.92	490.29	491.909	510.674	499.102	415.874	372.861	312.775
LEPBIa1129	2925.39	3125.09	2780.61	3264.12	3492.35	3034.97	3557.93	2850.72	2892.89
LEPBIa1130	7231.03	8067.6	7825.36	8242.5	8038.99	7013.69	6278	6540.82	6751.19
LEPBIa1131	5288.04	5179.12	5636.96	5555.2	5587.76	5372.23	4773.63	5495.76	5502.35
LEPBIa1132	36457	36787.5	36328.3	42670.7	39417.4	39126.6	40138.9	39157.4	40581.7
LEPBIa1133	25585.2	25865.4	25847.6	30137.1	27373.8	28171.4	22105.1	24797	27071.4
LEPBIa1135	993.743	888.568	918.605	1052.55	1014.76	1012.3	1468.7	1485.32	1417.08
LEPBIa1136	1880.17	1911.81	2039.66	1660.36	1657.22	1901.58	1623.6	1636.74	1683.56
LEPBIa1137	239.929	222.771	216.223	173.853	230.627	222.962	231.406	202.185	207.764
LEPBIa1138	3591.09	3671.32	3626.22	3769.5	3316.08	3767.29	2815.36	3085.29	3447.3
LEPBIa1139	3563.17	3812.29	4787.21	3892.14	3307.85	3769.85	4373.72	5397.73	5932.56
LEPBIa1140	1885.41	1935.72	1925.35	1749.31	1899.38	1631.21	1855.47	1832.79	1684.69
LEPBIa1141	6418.76	6816.55	7193.21	6497.24	8183.96	8848.64	7498.4	6587.21	6405.67
LEPBIa1142	6403.06	6708.31	6864.06	7094.26	7564.56	7972.81	7834.48	7093.11	7622.9
LEPBIa1143	4535.1	3949.47	3774.96	5729.05	5021.08	5773.31	5321.4	6102.31	6412.45
LEPBIa1144	7610.56	7213.01	6847.53	9627.93	7758.95	8742.93	8852.57	8836.63	9377.6
LEPBIa1145	131.743	105.722	137.722	122.64	102.135	128.139	96.693	93.6528	130.982
LEPBIa1147	401.336	341.079	336.041	351.748	364.061	344.694	289.61	373.736	362.458
LEPBIa1148	1922.05	2062.84	1939.12	1956.85	2098.7	1723.47	2304.67	2252.04	1884.55
LEPBIatRNA32	0.87247	0	0	1.34769	0	2.56278	1.87753	5.25156	1.12915
LEPBIa1149	3921.75	3826.13	3796.99	4126.64	4329.2	4034.46	4293.45	4261.64	4155.28
LEPBIa1150	10291.7	9961.78	9965.56	9596.93	10320.6	9942.95	10098.8	10337.7	10116.1
LEPBIa1151	2005.81	2171.08	2118.16	1948.77	2284.85	2127.75	1985.02	1863.43	1756.96
LEPBIa1152	1079.25	1239.72	1400.63	1222.36	1502.37	1467.83	1110.09	996.046	819.764
LEPBIa1153	55180.2	49250.1	52941.7	55093.8	51991.5	57244.8	59806	60206.5	61293.7
LEPBIa1154	5043.75	4432.77	4776.2	5773.52	5301.12	5266.52	6415.53	6683.49	6463.26
LEPBIa1155	4215.78	4459.2	4104.11	5382.69	5245.11	4835.97	5262.26	5044.12	5058.6
LEPBIa1156	2839.02	2347.28	2225.59	2861.16	2737.87	2517.29	3361.26	3237.59	3333.25
LEPBIa1157	5702.46	5750.52	6825.5	7446.01	5678.36	6747.8	9625.18	11037.9	11550.1
LEPBIa1158	1417.76	1505.28	1604.46	1663.06	1579.79	1622.24	2199.06	2378.08	2523.65
LEPBIa1159	753.814	828.156	652.802	776.272	764.363	763.709	638.831	674.826	648.133
LEPBIa1160	5735.62	6051.33	6921.9	5792.39	5770.61	5983.45	4676.94	4869.95	5025.85
LEPBIa1161	1367.16	1404.59	1323.51	1035.03	1209.14	1135.95	1050.01	1046.81	991.395
LEPBIa1162	10056.1	9839.7	10670.7	10030.9	9096.58	10174.2	9150.16	9654.99	10550.8
LEPBIa1163	2235.27	2166.04	2378.46	2001.33	1866.43	1975.26	2262.43	2133.01	2000.86
LEPBIa1164	4392.89	4115.61	4474.58	4475.69	4080.45	4186.94	5241.14	5795.97	6045.48
LEPBIa1165	4899.79	5454.75	4956.61	12541.6	12188.6	11003.3	5404.95	4683.52	4516.6
LEPBIa1166	5862.13	6182.22	5379.42	16441.9	15560.7	14170.9	6025.01	5290.07	5576.88
LEPBIa1167	4775.03	5058.3	4890.5	11667	11140.9	10375.4	4822.92	4657.26	4586.61
LEPBIa1168	17080.3	16242.2	16791.1	36168.1	32674.9	32235.3	13598	13600.7	14353.8
LEPBIa1169	6015.68	6162.08	6419.22	14276.1	12419.3	13124	6418.82	6523.31	6555.85
LEPBIa1170	14186.4	15649.4	14513.1	38722	34155.8	32671	19516	18080.2	16926
LEPBIa1171	15829.2	16909.2	17486.5	58669.2	57717.7	54806.4	23935.3	21398.4	21802.8
LEPBIa1172	790.458	814.311	969.562	1486.51	1181.14	1435.16	885.257	1232.37	1404.66
LEPBIa1173	181.474	192.565	183.17	231.803	301.462	316.504	123.917	97.1539	118.561
LEPBIa1174	88.1195	88.1017	67.4837	656.327	673.76	753.458	131.427	108.532	67.7491
LEPBamiscRNA7	4437.38	4510.81	4847.81	4590.25	4739.38	4407.98	4656.75	4581.11	4105.59
LEPBIa1175	102.079	171.169	176.284	130.726	100.487	110.84	99.0399	87.526	100.494
LEPBIa1176	1568.7	1470.04	1417.16	1481.12	1574.85	1469.76	1542.86	1446.81	1516.45
LEPBIa1177	485.093	473.232	488.913	483.822	522.205	536.903	395.221	403.495	447.144
LEPBIa1178	1724	2382.52	2313.73	1646.88	1640.75	1813.17	1991.59	1592.1	1448.7
LEPBIa1179	3101.63	4473.05	4274.89	3075.44	2975.09	2681.95	3035.5	2568.89	2348.63
LEPBIa1180	5570.72	6937.38	5862.82	5472.99	5670.13	5129.41	5840.54	4942.59	4684.85
LEPBIa1181	11386.6	11864.8	10238.2	7044.4	8633.68	6814.44	8362.07	7805.57	8027.14
LEPBIa1182	10666.8	11407.9	9575.8	11301.8	13188.6	10297.3	8639.47	7811.7	7268.35
LEPBIa1183	3535.25	3838.72	3480.23	5551.15	5747.55	4655.93	3256.58	2792.08	2814.97
LEPBIa1184	3613.77	5624.66	4812	8060.56	7780.36	6723.46	2998.89	2541.76	2392.67
LEPBIa1185	5271.46	4928.66	4708.71	3921.79	5180.87	3832.64	3540.56	3549.18	3595.22
LEPBIa1186	2591.24	2943.85	1981.82	3133.39	2676.92	1787.54	2694.26	2597.77	3011.45
LEPBIa1187	12549.6	12447.5	8267.45	26037.5	10712.6	8585.96	10906.1	12040.1	13298
LEPBIa1188	1869.7	2982.87	2472.11	3502.66	3138.17	2629.41	2059.65	1757.52	1614.69
LEPBIa1189	6219.84	6561.06	7333.69	7555.18	8197.14	8518.04	6920.12	6330.76	6341.31
LEPBIa1190	2016.28	2259.18	2426.66	2398.9	2533.6	2545.48	2257.27	2197.78	2182.65
LEPBIa1191	26746.4	26625.6	27801.9	25944.5	26536.9	28274.5	26539.9	27351	30226.2
LEPBIa1192	5423.27	5727.87	5294.03	5044.42	5801.91	5090.97	5654.19	5218.3	4847.45
LEPBIa1193	970.187	1032.05	950.281	898.912	917.565	768.194	1084.28	1042.43	983.491
LEPBIa1194	2946.33	2865.82	2624.98	2743.91	2905.9	2874.8	3025.65	2845.47	2723.51
LEPBIa1195	558.381	683.417	699.627	502.69	490.906	528.574	375.037	403.495	460.694
LEPBIa1196	1701.32	1443.61	1497.04	1696.75	1774.18	1754.86	1416.13	1483.57	1614.69
LEPBIa1197	6033.13	6248.93	6040.48	5702.1	5851.33	5731.66	5225.18	5585.03	5348.79
LEPBIa1198	4690.4	4887.13	4900.15	4474.35	4792.1	4440.66	5051.97	5187.67	4695.01
LEPBIa1199	3904.3	4115.61	3889.27	3055.22	3393.51	3281.64	3498.78	3236.71	3324.22
LEPBIa1200	1122	1240.98	1189.92	1103.76	1253.62	1417.86	1098.83	1101.08	954.133
LEPBIa_16S_2	307650	305880	315064	560846	435987	488395	527578	428765	429310
LEPBIa1203	5232.2	5185.41	5496.48	4820.7	4889.29	5763.05	5607.72	5120.27	4722.11
LEPBIa1204	92.4818	117.049	74.3698	56.6032	60.9514	74.9614	68.53	83.1497	82.428
LEPBIa1205	471.134	459.387	453.105	385.441	393.713	313.941	426.2	408.746	425.69
LEPBIa1206	2370.5	2410.21	2323.37	1761.44	1362.35	1367.88	3193.22	3169.32	3143.56
LEPBIa1207	4025.58	3939.4	3846.57	2723.69	2396.87	2206.55	6146.58	5673.44	5829.81
LEPBIa1208	3111.23	3055.87	3090.48	1450.12	1487.54	1233.98	4361.51	4174.99	4195.93
LEPBIa1209	20.9393	15.1031	6.8861	17.52	11.5313	22.4243	15.0203	14.0042	15.8081
LEPBIa1210	39.2612	40.2751	27.5444	10.7816	21.4154	37.1603	29.1018	18.3805	24.8413
LEPBIa1211	164.897	167.393	144.608	165.766	154.849	190.287	143.631	167.175	203.247
LEPBIa1212	634.286	663.28	736.812	458.216	541.973	595.847	392.405	408.746	432.465
LEPBIa1213	3116.46	2844.43	2747.55	3074.09	3120.05	3466.8	2791.42	2911.12	3130.01
LEPBIa1214	91.6094	90.6189	103.291	94.3386	80.7194	102.511	55.3873	62.1435	51.941
LEPBIa1215	1699.57	1802.31	1790.38	1855.78	1497.43	1668.37	1842.8	1684	1694.86
LEPBIa1216	184.964	236.616	253.408	191.373	205.917	203.741	164.284	147.919	167.114
LEPBIa1217	267.848	265.564	265.803	211.588	202.622	207.585	230.467	224.942	228.089
LEPBIa1218	560.126	752.64	594.959	357.139	634.224	443.361	468.445	404.37	391.815
LEPBIa1219	2009.3	2480.69	2247.62	1700.79	2108.59	1973.98	1681.8	1426.67	1450.96
LEPBIa1220	45.3684	88.1017	33.0533	48.517	60.9514	33.9569	51.6322	49.0146	46.2952
LEPBIa1221	39.2612	46.568	34.4305	17.52	36.2414	39.7231	52.1016	41.1372	48.5535
LEPBIa1222	126.508	128.377	104.669	109.163	107.077	121.732	145.978	138.291	91.4612
LEPBIa1223	32.2814	51.6024	39.9394	61.994	26.3574	41.6452	40.8364	28.0083	22.583
LEPBIa1224	17.4494	17.6203	19.2811	1.34769	13.1787	12.8139	23.9386	12.2536	9.03321
LEPBIa1225	446.705	522.317	453.105	421.828	418.423	437.595	454.833	456.011	407.624
LEPBIa1226	2.61741	3.77579	4.13166	6.73847	1.64733	1.28139	4.22445	1.75052	3.38745
LEPBIa1227	1305.22	1385.71	1465.36	1632.06	1696.75	1611.35	1568.68	1606.98	1504.03
LEPBIa1228	392.612	351.148	417.297	376.007	331.114	399.153	368.935	364.983	382.782
LEPBIa1229	704.956	741.313	820.823	522.906	551.857	640.695	542.138	575.921	752.015
LEPBIa1230	317.579	320.942	363.586	171.157	222.39	284.469	193.855	238.946	255.188
LEPBIa1231	499.925	510.99	451.728	412.395	494.2	451.05	554.811	640.69	675.232
LEPBIa1232	2117.49	2245.33	2182.89	1606.45	1798.89	1738.21	2313.59	2160.14	2099.09
LEPBIa1233	12332.4	13313.4	13854.8	14940.5	15157.1	17278.3	20081.6	16423.4	13872.8
LEPBIa1235	2868.68	2996.72	2994.07	3947.4	3564.83	4325.33	6312.27	4654.63	4197.05
LEPBIa1236	205.903	216.478	207.96	206.197	176.265	246.027	186.345	186.43	234.863
LEPBIa1237	258.251	276.891	263.049	202.154	327.82	302.408	242.671	261.703	226.959
LEPBIa1238	317.579	342.338	370.472	284.364	344.293	314.581	271.773	283.584	287.934
LEPBIa1239	211.138	224.03	195.565	190.025	149.907	201.819	115.938	133.04	140.015
LEPBIa1240	2109.63	2631.72	2554.74	1919.12	2181.07	2054.07	1252.32	1150.97	1444.18
LEPBIa1241	1680.38	1879.08	1860.62	1388.13	1467.78	1633.77	1523.15	1577.22	1440.8
LEPBIa1242	61.9454	51.6024	66.1065	39.0831	75.7774	58.3033	57.2648	28.0083	40.6494
LEPBIa1243	193.688	213.961	181.793	98.3817	98.8401	121.732	176.019	192.557	198.731
LEPBIa1244	86.3745	113.274	101.914	53.9078	75.7774	73.68	66.1831	77.0229	72.2657
LEPBIa1245	57.583	72.9985	59.2204	52.5601	31.2994	59.5847	50.224	58.6424	50.8118
LEPBIa1246	32.2814	56.6368	34.4305	76.8186	47.7727	39.7231	67.5912	38.5114	33.8745
LEPBIa1247	48.8583	49.0852	44.071	32.3447	46.1254	37.801	40.367	36.7609	33.8745
LEPBIa1249	277.446	323.459	253.408	195.416	228.98	272.296	224.835	207.437	222.443
LEPBIa1250	41.8786	35.2407	44.071	16.1723	44.478	35.8789	27.2242	33.2599	27.0996
LEPBIa1251	1797.29	1988.58	1992.84	1851.73	2116.83	2145.05	2138.98	2035.86	1903.75
LEPBIa1252	973.677	1059.74	1038.42	946.082	976.869	1051.38	903.094	991.67	870.576
LEPBIa1253	230.332	264.305	278.198	258.757	261.926	245.386	251.59	258.202	230.347
LEPBIa1254	1459.64	1451.16	1367.58	1499.98	1372.23	1455.02	1284.7	1291.88	1378.69
LEPBIa1255	45.3684	46.568	44.071	33.6924	42.8307	57.0219	45.5302	23.632	41.7786
LEPBIa1256	185.836	130.894	199.697	101.077	143.318	155.689	127.203	126.037	119.69
LEPBIa1257	2.61741	6.29298	11.0178	4.04308	6.58934	1.28139	1.40815	0.87526	1.12915
LEPBIa1258	2264.93	2203.8	2220.08	2778.95	2581.37	2721.03	3081.03	2976.76	2837.56
LEPBIa1259	19546.8	18924.2	20071.6	21603.5	19196.4	20629.1	18511.1	19277.6	21251.8
LEPBIa1260	1731.85	1704.14	1637.51	2235.83	1912.56	1922.73	2301.86	2154.02	2127.32
LEPBIa1262	630.796	566.368	626.635	513.472	558.446	518.963	422.445	406.121	409.882
LEPBIa1263	1838.29	1924.39	1893.68	1354.43	1634.16	1668.37	1349.01	1370.66	1394.5
LEPBIa1264	2724.72	2439.16	2637.37	2262.78	2296.38	2355.2	2426.71	2348.32	2431.06
LEPBIa1265	1137.7	1100.01	962.676	1029.64	1069.12	971.935	1167.36	1154.47	1099.79
LEPBIa1266	502.543	461.905	471.009	467.65	390.418	401.716	559.036	585.549	518.28
LEPBIa1267	1612.32	1735.6	1800.03	1766.83	2195.9	1999.61	1706.68	1435.43	1413.7
LEPBIa1268	9906.9	9322.42	9655.68	10065.9	9783.52	9874.4	11889	12291.3	12285.2
LEPBIa1269	1088.84	1110.08	1068.72	5036.34	3568.13	4025.49	1721.23	1607.85	1387.73
LEPBIa1270	4345.77	3999.82	4208.78	5238.49	5119.92	5394.65	4321.61	4639.75	4649.84
LEPBIa1271	1858.36	2270.51	2418.4	2715.6	2690.1	2783.82	2703.65	2219.66	2233.46
LEPBIa1272	22288.1	21538.3	23036.7	26495.7	24365.7	26667	24302.8	26172	28408.3
LEPBIa1273	9685.29	9710.06	9943.52	10840.9	10122.9	10892.5	12496.9	12742.9	13715.8
LEPBIa1274	3660.88	3770.75	3900.28	3518.83	3836.64	3682.08	3913.25	4004.32	3812.01
LEPBIa1276	5231.33	5385.53	5368.4	4119.9	4398.38	4086.35	4691.02	4818.31	5032.63
LEPBIa1277	1313.94	1242.23	1264.29	1099.72	1034.53	1028.96	1117.6	1157.97	1093.02
LEPBIa1278	659.587	701.038	677.592	630.721	678.702	646.462	652.912	575.046	557.801
LEPBIa1279	6847.15	6601.33	6898.49	4778.93	4493.93	4819.31	7522.34	6844.53	6744.42
LEPBIa1280	8384.44	6795.16	7164.29	7751.94	7673.29	7533.94	9287.22	9647.12	9243.23
LEPBIa1281	14626.1	14583.3	13772.2	16264	15840.8	15787.4	17154.6	15494.7	14059.1
LEPBIa1282	516.502	560.075	535.738	652.284	614.456	681.7	580.158	546.162	599.579
LEPBIa1283	428.383	427.922	395.262	433.958	495.848	440.158	490.036	448.133	433.594
LEPBIa1284	658.715	745.089	614.24	579.509	579.862	638.133	590.015	599.553	676.362
LEPBIa1285	8373.97	7888.88	8283.97	9458.12	8666.63	9220.25	9056.75	9273.38	9492.77
LEPBIa1286	838.444	1154.13	1269.8	989.208	1199.26	1321.11	883.849	811.366	645.874
LEPBIa1287	923.073	1297.61	1118.3	1049.85	1461.19	1269.22	1300.19	968.038	776.856
LEPBIa1288	1626.28	1862.72	1805.53	1549.85	1757.71	1752.3	1680.86	1510.7	1377.56
LEPBIa1289	2698.55	3070.97	3133.17	2661.7	2698.33	3174	2964.63	2961.01	2995.64
LEPBIa1290	824.484	867.172	994.352	835.571	756.127	903.38	696.565	728.216	772.339
LEPBIa1291	5776.62	5287.36	5470.31	6253.3	5795.32	6118	5827.4	6167.08	6046.6
LEPBIa1292	1840.91	1774.62	1817.93	1966.29	2042.7	2023.32	2037.59	2036.73	2030.21
LEPBIa1293	1378.5	1481.37	1421.29	1614.54	1494.13	1552.4	1848.9	1848.55	1810.03
LEPBIa1294	889.92	826.897	848.367	839.614	861.556	854.688	986.644	1011.8	1059.14
LEPBIa1295	4344.03	4503.25	4555.84	4609.12	4161.17	4269.59	4461.96	4663.39	4655.49
LEPBIa1296	3561.42	3754.39	3991.18	2575.44	2874.6	3039.46	4747.81	4462.95	3926.06
LEPBIa1297	8786.65	8446.43	8606.24	6580.79	6859.5	7664.64	12292.2	11399.4	10433.4
LEPBIa1298	5684.14	5386.79	5208.64	4450.09	4493.93	4718.08	8037.72	7858.96	7410.62
LEPBIa1299	13944.7	13107	14401.6	10021.5	9417.81	9812.89	14057.6	14653.6	15074.2
LEPBIa1300	3340.69	3157.82	3517.42	2415.07	2443	2551.89	3132.67	3204.33	3543.28
LEPBIa1301	13005	12101.4	12203.5	11698	9175.65	8990.88	12764.4	12948.6	13095.9
LEPBIa1302	5723.4	5347.77	5046.13	5086.2	4689.96	4312.52	7582.89	6933.81	6524.24
LEPBIa1303	2144.53	2174.85	1939.12	2052.54	1881.26	1895.82	3068.83	2766.7	2691.9
LEPBIa1304	474.624	539.937	539.87	568.727	487.611	417.093	621.933	635.439	569.092
LEPBIa1305	5284.55	5247.08	4481.47	5273.53	4535.11	4384.92	7572.09	6996.83	6222.75
LEPBIa1306	3200.22	3293.74	2798.51	3584.87	2963.56	2815.22	4661.92	4020.07	3557.96
LEPBIa1307	3852.83	3924.3	3396.22	3839.58	3406.69	3136.84	4364.33	4158.36	3699.1
LEPBIa1308	14946.3	15721.1	14477.3	20629.2	20057.9	18450.7	12257	11790.6	12000.6
LEPBIa1309	5554.14	5031.86	5371.15	4374.62	4213.88	4236.28	5678.6	5926.39	5645.76
LEPBIa1310	4942.54	5273.51	4969.01	3692.68	3914.07	3790.99	4750.63	4860.32	4551.61
LEPBIa1311	1880.17	2040.18	2145.71	3142.82	3490.7	3238.72	1724.98	1654.24	1802.13
LEPBIa1312	2512.71	2503.35	2360.55	4691.33	5172.63	5174.9	2371.33	2354.45	2235.72
LEPBIa1313	321.069	310.873	329.155	613.201	601.277	588.158	286.793	259.077	283.417
LEPBIa1314	875.96	869.689	758.848	1207.53	1317.87	1415.94	834.564	775.48	791.535
LEPBIa1315	1571.32	1731.83	1545.24	2136.1	2316.15	2410.94	1487.95	1445.93	1480.32
LEPBIa1316	9248.18	9016.58	9271.44	9567.28	7592.57	8641.06	10798.2	12241.4	12597.9
LEPBIa1317	1924.67	1846.36	1593.44	1597.02	1625.92	1520.37	2027.74	2203.03	2285.4
LEPBIa1318	5167.64	4408.86	4164.71	4999.95	4762.44	4659.78	5758.87	5724.2	5729.31
LEPBIa1319	3270.89	3122.58	3364.55	3276.25	3373.74	3256.01	3020.01	3320.74	3288.09
LEPBIa1320	2333.86	2303.23	2254.51	2446.07	2406.76	2471.8	2651.55	2616.15	2621.89
LEPBIa1321	656.098	721.175	904.833	628.026	614.456	706.687	690.463	653.819	614.258
LEPBIa1322	1060.05	1101.27	1110.04	982.469	991.695	1059.71	1195.05	1096.7	983.491
LEPBIa1323	4594.43	4513.32	4743.14	3834.19	3709.8	3921.06	4204.74	4346.54	4305.45
LEPBIa1324	1148.17	1227.13	1258.78	1101.07	1182.79	1141.72	1290.34	1295.39	1126.89
LEPBIa1325	1461.39	1651.28	1499.79	1276.27	1644.04	1426.19	1338.21	1285.76	1149.48
LEPBIa1326	8313.77	8713.26	7938.29	8237.11	9355.21	8894.77	9950.93	8981.04	8469.76
LEPBIa1327	21249.9	22768	23825.9	24793.5	23947.3	24659.1	24964.2	23548.9	21847.9
LEPBIa1328	4701.74	4412.64	4430.51	4567.34	4393.44	4559.83	4972.65	5094.01	4923.1
LEPBIa1329	5717.3	5237.02	5453.79	5282.96	5322.54	5215.26	5532.62	6025.29	5921.27
LEPBIa1330	8771.81	7987.05	8325.29	8547.08	7701.29	8089.42	9814.34	10317.6	10232.4
LEPBIa1331	5771.39	5233.24	5402.83	5917.73	6063.84	5826.48	5604.44	5946.52	5975.47
LEPBIa1332	1552.12	1644.98	1850.98	1424.51	1616.04	1542.15	1650.35	1597.35	1353.85
LEPBIa1333	2222.18	2205.06	2361.93	2415.07	2639.03	2652.48	2350.67	2289.68	2192.81
LEPBIa1334	7650.69	8988.89	8807.32	8144.12	8676.51	8803.79	7789.42	7488.73	7272.86
LEPBIa1335	1129.85	1169.24	1048.06	1114.54	1138.31	1078.29	1309.11	1215.74	1089.63
LEPBIa1336	3536.99	3617.2	3641.37	3591.61	3223.83	3484.1	3495.03	3521.17	3443.91
LEPBIatRNA31	2399.29	2296.94	2804.02	1521.55	1438.12	1475.52	1490.29	1986.84	1927.46
LEPBIa1337	6700.57	7953.06	8038.83	6684.57	7044	6956.67	5995.9	5631.42	5729.31
LEPBIa1338	1199.65	1337.89	1658.17	1463.6	1571.56	1795.23	1374.82	1382.91	1323.37
LEPBIa1339	1477.96	1501.5	1760.09	1493.25	1622.62	1610.07	1458.84	1431.93	1342.56
LEPBIa1340	7774.58	7292.3	8089.78	7851.67	7630.45	8291.24	6777.9	7171.88	7743.72
LEPBIa1341	14586.8	14735.6	15948.2	14746.5	15115.9	15287	14021.4	13547.3	13575.8
LEPBIa1342	5373.54	5669.97	6036.35	5533.63	5726.14	5860.44	5235.97	4981.11	4653.23
LEPBIa1343	1311.32	1522.9	1539.73	1303.22	1494.13	1330.72	1309.58	1219.24	1114.47
LEPBIa1344	3002.17	3045.8	2970.66	3365.19	3255.13	3148.38	3395.52	3325.11	3249.7
LEPBIa1345	2433.32	2410.21	2582.29	3556.57	2620.91	2851.74	3556.99	4257.27	4185.76
LEPBIa1346	2615.67	2534.81	2587.79	2512.1	2755.99	2807.53	3762.11	3473.03	3148.07
LEPBIa1347	2614.79	2529.78	2611.21	3200.77	3335.85	3622.49	4010.41	3416.14	3135.65
LEPBIa1348	4900.66	4274.19	4598.53	5699.4	4831.63	5362.62	6207.6	6642.35	6730.87
LEPBIa1349	2384.46	2264.21	2261.39	2791.08	2395.22	2452.58	2706	2950.5	2915.47
LEPBIa1350	711.936	685.935	636.275	921.823	744.595	758.583	969.277	798.237	884.125
LEPBIa1351	929.181	991.773	907.587	977.079	983.459	949.511	1212.89	1180.73	1065.92
LEPBIa1352	1615.81	2018.79	1973.55	1811.3	1762.65	1693.36	1189.89	1073.94	1160.77
LEPBIa1353	2610.43	2328.4	2381.21	2787.03	2540.19	2738.97	2349.26	2417.47	2433.32
LEPBIa1354	1029.51	972.894	959.922	925.866	1022.99	1001.41	1078.17	981.167	1072.69
LEPBIatRNA30	7780.69	7562.9	7913.5	7145.48	6739.25	6764.46	4362.45	5007.36	4265.93
LEPBIa1355	14025.8	15519.7	17711	14311.2	14162.1	15750.9	12024.7	11530.7	10870.3
LEPBIa1356	7194.39	8015.99	8303.25	7163	8536.49	8262.41	6382.21	6440.16	6096.29
LEPBIa1357	1789.44	1751.96	1987.33	1486.51	1436.48	1491.54	1327.89	1352.28	1376.44
LEPBIa1358	10056.1	9781.8	9964.18	8273.5	8935.14	10060.8	6661.49	7252.41	8023.75
LEPBIa1359	9951.39	9469.67	9730.05	8998.56	9282.73	9468.2	9080.22	9714.51	10711.1
LEPBIa1360	242.547	205.151	205.206	187.33	204.27	229.369	163.815	177.678	193.085
LEPBIa1361	3249.95	3296.26	3425.14	3796.46	3401.75	4021	3692.64	3998.19	4245.61
LEPBIa1362	3353.78	3340.31	3651.01	3481.1	3248.54	3528.31	3504.89	3631.45	3865.08
LEPBIa1363	7524.18	7177.77	6926.03	10022.8	7039.06	7266.13	7766.42	9244.5	10376.9
LEPBIa1364	8680.21	7414.39	8164.15	7338.2	8332.22	8830.7	8627.74	9001.18	9366.31
LEPBIa1365	722.405	673.349	683.101	807.269	703.412	766.272	839.727	825.37	936.066
LEPBIa1367	3408.74	3287.45	3243.35	3619.91	3209.01	3055.48	3701.56	3881.78	3808.63
LEPBIa1368	19849.6	19170.9	21326.2	11374.5	11831.2	11166.7	15293.9	17779.2	19377.4
LEPBIa1369	49863.4	52458.3	51030.1	38204.4	40428.9	42093.7	56752.2	52897.2	49871.2
LEPBIa1370	18744.1	18860.1	17600.9	17510.6	16275.7	16632.5	25290.4	23066.6	20319.1
LEPBIa1371	5726.02	6019.86	6632.69	5857.08	5157.8	5729.1	6951.1	6405.15	5894.17
LEPBIa1372	9454.09	10268.9	10702.4	9052.47	8365.17	9149.77	11541.2	10731.6	9648.6
LEPBIa1373	10864	12028.4	11444.7	10760	10529.8	10378	14871.5	13642.7	12330.3
LEPBIa1374	7187.41	8650.33	7606.38	7141.43	7366.88	6380.04	9359.51	8031.39	7852.12
LEPBIa1375	410.933	392.682	360.831	436.653	359.119	365.196	445.914	511.152	449.402
LEPBIa1376	127.381	135.928	125.327	111.859	146.613	133.265	100.448	117.285	117.432
LEPBIa1377	70.6701	67.9642	74.3698	76.8186	82.3667	68.5544	49.2853	51.6403	70.0074
LEPBIa1378	1546.02	1939.5	1934.99	1415.08	1645.69	1691.44	1672.41	1436.3	1428.38
LEPBIa1379	1464	1650.02	1655.42	1599.71	1670.4	1657.48	1730.62	1594.72	1566.13
LEPBIa1380	431.873	419.112	502.685	516.167	485.964	439.517	510.22	514.653	525.055
LEPBIa1381	4842.21	4398.79	5277.5	4913.69	4568.06	5262.67	6163.47	5613.92	5208.77
LEPBIa1382	3095.52	3172.92	3488.5	3475.7	3760.87	3653.24	3617.54	3614.82	3623.45
LEPBIa1383	2361.78	2031.37	1995.59	2958.19	2632.44	2979.87	2511.67	2803.46	2931.28
LEPBIa1384	143.958	201.375	195.565	190.025	182.854	228.728	154.897	136.541	177.277
LEPBIa1385	4929.46	5409.44	5796.71	5396.17	5724.49	5456.16	4413.14	4307.16	4199.31
LEPBIa1386	19718.7	17614	18862.4	19726.2	18906.5	20702.8	21218	22629	23190.5
LEPBIa1387	1093.21	1180.56	1070.1	1235.84	1153.13	1300.61	1213.83	1188.6	1187.87
LEPBIa1388	18837.5	18142.7	17964.4	20048.3	18992.1	18981.2	17073.8	20469.7	22405.7
LEPBIa1389	16207.9	14606	14960.7	17339.4	15275.7	13972.9	17066.8	19102.6	20511
LEPBIa1390	1061.8	1044.63	878.666	749.318	825.315	772.038	1081.93	1082.7	1039.95
LEPBIa1391	10507.2	10656.5	10325	11820.6	11554.4	11657.5	11161.9	10939.9	11086
LEPBIa1392	3103.38	3400.72	3381.07	3342.28	3335.85	3488.59	3097.46	2995.14	3060
LEPBIa1393	8281.49	8758.57	9038.69	8754.62	8711.11	8427.07	7785.19	7461.59	7246.89
LEPBIa1394	8902.69	7700.09	7372.25	9669.71	8729.23	8359.79	10720.7	10872.5	11162.8
LEPBIa1395	8746.51	7867.48	7662.85	9551.11	8403.05	8653.87	9884.75	10349.1	10684
LEPBIa1396	8878.26	8766.12	9165.39	9614.45	9473.82	9436.16	9687.14	9646.24	10043.8
LEPBIa1397	1940.37	1884.12	1813.8	2408.33	2105.29	1861.22	2609.77	2585.52	2266.21
LEPBIa1398	5118.78	4980.26	5263.73	6451.41	5495.51	5243.45	5996.84	5617.42	5122.96
LEPBIa1399	2836.4	2728.63	2567.14	3060.61	3087.11	3058.68	3214.34	3606.95	3613.28
LEPBIa1400	8724.7	8080.18	8076.01	9017.43	9282.73	9622.6	10221.3	10517.1	10564.3
LEPBIa1401	14248.3	14001.9	13575.2	15538.9	15745.2	15220.4	16220.5	16478.5	15875.9
LEPBIa1402	5995.61	6262.77	5631.45	6908.28	7174.14	6591.47	7730.28	6638.85	6584.08
LEPBIa1403	3911.28	4378.65	4091.72	4972.99	5040.84	5081.35	4742.65	4317.66	3800.72
LEPBIa1404	1407.29	1589.61	1563.14	1637.45	1686.87	1630.57	1321.78	1336.52	1271.42
LEPBIa1405	493.818	570.144	577.055	502.69	588.098	625.959	385.364	378.112	396.332
LEPBIa1406	15744.6	13473.3	14785.8	14964.8	15106.1	15416.4	13937.4	15546.4	16669.7
LEPBIa1407	2976	3127.61	3040.9	3332.85	3355.62	3285.49	3460.3	3233.21	3018.22
LEPBIa1408	911.731	818.087	824.954	861.177	932.391	954.636	1189.42	1295.39	1305.3
LEPBIa1409	2692.44	2312.04	2422.53	2714.26	2970.14	2860.7	3085.73	3192.07	3343.42
LEPBIa1410	16564.7	15582.7	16994.9	22049.6	18402.4	19525.2	19023.6	19562.1	19297.2
LEPBIa1411	1355.82	1354.25	1479.13	1336.91	1607.8	1437.08	1234.48	1273.5	1321.11
LEPBIa1412	5883.07	5821	6238.8	7013.4	6675	7034.19	6247.02	6356.14	6527.62
LEPBIa1413	4134.64	4176.02	4491.11	5727.7	5258.29	5757.93	4989.08	5285.7	5467.35
LEPBIa1414	4405.1	4480.6	4758.29	5636.06	5380.2	5312.01	5494.6	5137.78	5013.43
LEPBIa1415	1889.77	1775.88	1943.26	1971.68	1919.14	1979.11	1627.82	1795.16	1736.63
LEPBIa1416	13099.3	13394	13076.7	15517.4	15816.1	13978.1	12779.9	12689.5	13706.8
LEPBIa1417	9261.27	9516.24	9768.61	6725	7997.81	7045.09	6192.58	6333.38	7003
LEPBIatRNA29	3199.35	3123.83	3419.63	2354.42	2350.75	2494.87	1567.27	1792.53	1491.61
LEPBIa1418	12658.7	12130.3	11326.2	52481.9	38389.5	42353.2	14036	13888.6	14497.2
LEPBIa1420	5290.66	4729.8	4955.23	4929.87	5035.9	4942.32	6495.8	6660.73	6500.52
LEPBIa1421	1056.56	1068.55	1180.28	1049.85	1273.39	1449.89	1254.66	1198.23	1106.57
LEPBIa1422	6.10729	8.81017	11.0178	10.7816	3.29467	7.68834	7.51014	11.3784	10.1624
LEPBIa1423	1311.32	1363.06	1264.29	1017.51	1192.67	1043.69	877.278	890.14	924.775
LEPBIa1424	17180.7	16740.6	16525.3	18730.3	17089.5	18157.9	17457.8	18581.8	19744.3
LEPBIa1425	5161.53	4887.13	5280.26	4667.07	4714.67	4992.3	4126.82	4595.12	4673.56
LEPBIa1426	790.458	797.95	818.068	669.804	861.556	958.48	844.89	658.196	659.424
LEPBIa1427	1969.17	2033.89	1992.84	2111.84	1961.98	2196.94	3185.71	2660.79	2423.16
LEPBIa1428	1109.78	1196.92	1225.72	927.214	1085.59	1181.44	880.094	847.252	868.317
LEPBIa1429	4624.96	4503.25	4553.09	4765.45	4416.5	4457.32	4819.16	4840.19	4763.89
LEPBIa1430	4282.08	4173.5	4049.02	4552.51	4640.54	4304.83	4435.2	4589.86	4350.62
LEPBIa1431	13794.6	13351.2	14520	12857	12104.6	11827.2	11455.8	11983.2	12237.7
LEPBIa1432	9278.72	9267.04	9728.68	9532.24	10164.1	9531.62	9246.85	9319.77	9096.44
LEPBIa1433	3445.38	3313.88	3225.45	3510.74	3836.64	3646.2	4077.07	4062.08	3765.72
LEPBIa1434	8886.11	8055.01	8706.78	8955.43	8760.53	9090.83	7897.38	8406.87	9456.64
LEPBIa1435	2529.29	2184.92	2456.96	2454.15	2314.51	2282.8	2354.9	2330.82	2589.14
LEPBIa1436	1600.98	2215.13	2072.71	1533.68	1749.47	1822.78	1236.36	1335.65	1228.52
LEPBIa1437	636.903	665.797	641.784	640.155	718.238	716.297	608.321	633.688	593.934
LEPBIa1438	433.618	572.661	450.351	425.872	451.37	477.318	407.425	427.127	401.978
LEPBIatRNA6	1208.37	1529.19	1538.35	696.758	978.517	818.168	497.077	605.68	578.125
LEPBIa1439	328.921	397.716	393.885	324.794	332.762	333.162	254.406	246.823	295.838
LEPBIa1440	684.889	619.229	685.855	653.632	696.823	744.488	543.077	529.532	597.321
LEPBamiscRNA8	0.87247	0	0	0	0	0	0	0	0
LEPBIa1441	324.559	290.736	305.743	257.41	271.81	289.594	260.038	282.709	263.092
LEPBIa1442	317.579	275.632	218.978	252.019	296.52	304.971	206.059	231.069	238.251
LEPBIa1443	544.421	571.402	538.493	502.69	528.794	543.95	452.955	376.362	501.343
LEPBIa1444	571.468	561.334	614.24	572.77	576.567	612.505	607.852	521.655	523.926
LEPBIa1445	1032.13	984.222	1081.12	975.731	968.633	1001.41	1129.34	1064.32	972.199
LEPBIa1446	1676.02	1535.49	1682.96	1512.11	1620.98	1736.28	1711.84	1629.73	1642.91
LEPBIa1447	829.719	852.069	904.833	710.235	782.484	930.93	685.3	694.957	670.716
LEPBIa1448	1647.22	1869.01	2098.88	1853.08	1747.82	1812.53	1582.29	1691.88	1813.42
LEPBIa1449	4836.97	4627.86	4273.51	5974.33	5446.09	5066.62	5568.3	5676.94	5801.58
LEPBIa1450	6666.54	6486.8	6778.67	6919.06	7396.53	6866.33	5732.11	5692.69	5369.11
LEPBIa1451	4728.79	3887.8	4243.21	4084.86	3895.95	4218.34	4106.64	4754.41	5135.38
LEPBIatRNA7	559.253	649.435	738.189	545.816	528.794	508.712	335.609	380.738	326.325
LEPBIa1452	2622.65	2664.45	3035.39	2726.39	2363.93	2932.46	2112.7	2478.74	2470.58
LEPBIa1453	360.33	337.304	395.262	326.142	350.882	308.815	256.753	267.83	242.768
LEPBIa1454	1114.14	1156.65	1207.82	1312.65	1266.8	1353.79	875.4	814.867	801.697
LEPBIa1455	179.729	181.238	192.811	121.293	177.912	194.771	159.121	152.295	126.465
LEPBIa1457	7406.4	6052.59	4203.27	15408.2	6819.97	7166.18	14600.2	15906.1	16456.2
LEPBIa1458	3783.9	3428.41	3591.79	3509.4	3414.92	3430.28	3909.03	4192.5	4378.85
LEPBIa1459	6601.98	5759.33	6260.84	7052.49	6179.15	7250.75	8046.64	8471.64	8555.58
LEPBIa1460	20467.3	21096.6	21030.1	22331.3	19053.1	22298.8	20255.8	18926.6	20470.4
LEPBIa1461	565.361	607.902	645.916	636.112	581.509	631.085	734.585	792.986	819.764
LEPBIa1462	7082.71	6365.98	7346.09	7185.91	5973.24	6569.69	6675.57	7815.2	8631.23
LEPBIa1463	2343.45	2021.3	1771.1	2005.37	2162.95	2054.71	2461.45	2657.29	2726.9
LEPBIa1464	2344.33	2278.06	1937.75	2578.14	2541.84	2557.02	2494.77	2686.17	2539.46
LEPBIa1465	1272.06	1278.73	1180.28	1181.93	1212.44	1094.95	1094.13	1201.73	1231.9
LEPBIa1466	9686.16	10232.4	9738.32	9361.09	10022.4	9661.05	8336.72	8626.56	8697.85
LEPBIa1467	4061.35	4420.19	4873.98	4813.97	5526.81	5351.73	4579.31	4217	4210.6
LEPBIa1468	1682.99	1522.9	1711.88	1727.74	1591.33	1668.37	1797.74	1950.08	1950.04
LEPBIa1469	6395.21	6007.28	5950.96	6371.9	6213.75	6389.01	6933.26	7096.61	6958.96
LEPBIa1470	2735.19	2648.08	2838.45	2369.25	2788.94	2900.43	2680.18	2610.9	2442.35
LEPBIa1471	2912.31	3049.58	3324.61	3568.7	3764.16	4120.31	2949.61	3113.3	3282.44
LEPBIa1472	2321.64	2640.53	2667.67	2338.25	2732.93	2774.21	2759.97	2547.01	2705.45
LEPBIa1473	988.509	1205.73	1271.17	962.254	1133.37	1145.56	1231.66	1052.06	1144.96
LEPBIa1474	3037.07	3064.68	3105.63	3117.22	3054.16	3278.44	3673.86	3100.17	2821.75
LEPBIa1475	1370.65	1272.44	1273.93	1335.57	1375.52	1233.34	1152.81	1084.45	1115.6
LEPBIa1476	3663.5	3712.86	3747.41	3768.15	3597.78	3559.06	2752	2833.22	2938.05
LEPBIa1477	5259.25	5661.16	5139.78	5075.42	5414.79	5445.91	4666.14	4879.58	5447.03
LEPBIa1478	2973.38	2874.63	2783.36	3009.4	2615.97	2702.45	3457.01	3436.27	3369.39
LEPBIa1479	3858.06	3568.12	3887.89	4017.48	4411.56	4428.49	4248.39	4502.34	4064.94
LEPBIa1480	2004.94	2257.92	2258.64	2207.52	2186.01	2618.52	2940.69	2535.63	2187.17
LEPBIa1481	694.486	777.812	713.399	777.62	668.818	841.874	855.686	762.352	768.952
LEPBIa1482	2280.64	2041.44	2177.38	2394.85	2243.67	2434	2315.94	2438.47	2389.28
LEPBIa1483	6587.15	5980.85	6325.57	6637.4	6077.02	6156.44	5500.71	6053.3	6964.6
LEPBIa1484	607.239	684.676	615.617	634.764	658.934	571.5	601.75	481.393	540.863
LEPBIa1485	922.201	886.051	1009.5	729.103	1014.76	1057.15	718.626	745.722	779.114
LEPBIa1486	2721.23	2879.67	2954.13	2354.42	2774.11	2658.89	2178.88	2069.99	2303.47
LEPBIa1487	263.486	258.012	278.198	253.367	273.458	297.283	226.243	183.805	189.697
LEPBIa1488	380.397	396.458	367.717	314.013	415.128	401.716	419.629	396.493	351.166
LEPBIa1489	542.676	479.525	541.247	435.305	449.722	439.517	421.976	442.882	451.66
LEPBIa1490	499.053	483.301	505.439	477.084	467.843	467.708	432.772	417.499	434.723
LEPBIa1491	2784.05	2656.89	2512.05	2636.09	2490.77	2869.03	2339.88	2694.93	2812.72
LEPBIa1492	13307.8	11954.1	9893.94	22156.1	11818	12309.7	14407.3	17399.3	18556.5
LEPBIa1493	1082.74	1213.29	1349.67	1661.71	1362.35	1516.53	2126.78	2143.51	2243.62
LEPBIa1494	1771.11	1700.36	1559.01	1857.12	1721.46	1619.68	1914.62	1975.46	1836
LEPBIa1495	519.992	560.075	596.336	452.825	513.968	508.712	505.057	524.281	487.793
LEPBIa1496	2619.16	2552.43	2308.22	2308.6	2314.51	2225.13	2529.51	2520.75	2483
LEPBIa1497	1854.87	1889.15	1844.1	1571.41	1782.42	1648.51	1384.21	1417.92	1314.33
LEPBIa1498	1440.45	1712.95	1765.59	1427.21	1790.65	1686.31	1327.89	1288.38	1129.15
LEPBIa1499	6931.78	6457.85	5627.32	8548.43	6561.33	6274.97	6676.98	7507.11	8116.34
LEPBIa1500	681.399	690.969	736.812	611.853	759.421	750.895	777.299	743.096	780.243
LEPBIa1501	2014.53	1908.03	1835.83	1799.17	1966.92	1768.32	1816.04	1859.05	1842.77
LEPBIa1502	1044.35	1174.27	1213.33	944.734	1009.82	1071.24	924.685	853.379	834.443
LEPBIa1503	1029.51	1053.44	1075.61	820.746	963.691	1163.5	791.85	872.634	983.491
LEPBIa1504	851.531	796.691	925.491	764.143	731.417	735.518	642.117	579.422	686.524
LEPBIa1505	1390.72	1504.02	1308.36	1183.28	1261.86	1184.01	1169.23	1157.09	1086.24
LEPBIa1506	978.039	1175.53	1074.23	952.82	1153.13	1072.52	820.482	774.605	800.568
LEPBIa1507	1860.98	1775.88	1815.17	1896.21	2041.05	2064.32	1617.5	1693.63	1590.97
LEPBIa1508	2017.15	2032.63	2032.78	1991.89	1975.15	1961.81	1980.33	1967.58	1845.03
LEPBIa1509	8239.61	7906.5	7646.32	8214.2	7699.64	7106.59	9040.33	8841.88	8161.5
LEPBIa1510	102.951	127.118	114.309	134.769	128.492	116.607	110.775	144.418	91.4612
LEPBIa1511	477.241	420.371	484.781	545.816	504.084	488.851	541.199	519.029	523.926
LEPBIa1512	1282.53	1247.27	1187.16	1305.92	1271.74	1280.75	1101.17	1068.69	1061.4
LEPBIa1513	430.128	396.458	426.938	367.921	420.07	381.214	330.915	289.711	302.613
LEPBIatRNA28	437.108	606.643	537.115	380.05	479.374	389.543	274.589	292.337	283.417
LEPBIa1514	1271.19	1559.4	1532.84	2105.1	2375.46	2364.17	2489.14	1901.07	1481.45
LEPBa1510	581.065	694.745	687.232	555.25	645.755	666.964	390.527	401.744	398.59
LEPBIa1516	452.812	478.266	493.044	419.133	454.664	486.928	327.63	294.087	290.192
LEPBIa1517	537.442	552.523	553.642	466.302	537.031	478.599	422.915	428.002	420.044
LEPBIa1518	191.943	195.082	154.249	119.945	161.439	150.563	195.733	190.807	181.793
LEPBIa1519	196.306	195.082	239.636	195.416	227.332	185.161	248.773	210.062	189.697
LEPBIa1520	659.587	673.349	592.204	721.017	632.577	718.86	722.381	684.453	584.9
LEPBIa1521	2415.87	2130.8	2407.38	2568.71	2339.22	2534.59	2550.16	2643.29	2612.86
LEPBIa1522	2868.68	2585.16	2611.21	2885.41	2830.12	2984.36	2663.75	2797.33	2801.42
LEPBIa1523	25794.6	25485.3	27679.3	24577.9	27288.1	24980.7	21630.6	24612.3	24221.4
LEPBIa1524	21223.7	19879.5	22534.1	19885.2	20097.5	21622.2	18720	21324	22510.8
LEPBIa1525	37805	37219.2	39045.5	41455.1	40435.5	42570.4	40838.7	38122.8	35870.9
LEPBIa1526	2682.85	2592.71	2545.1	2871.94	2584.67	2394.28	3084.32	2827.97	2648.99
LEPBIa1527	3474.18	3829.91	3516.04	3467.62	3619.19	3743.58	3836.74	3515.92	3192.11
LEPBIa1528	8257.93	8090.25	7942.42	8627.94	7959.92	7195.01	9403.16	11249.7	11160.5
LEPBIa1529	49763.1	42563.2	46019.8	48092.5	43588.5	45474	58351.4	65784.6	68326.1
LEPBIa1530	6485.07	6445.27	6965.97	6241.17	6709.59	6735.63	7555.67	7759.18	7663.55
LEPBIa1531	4272.49	4350.96	4558.59	4696.72	4291.31	4390.69	4301.43	4309.78	3985.9
LEPBIa1532	5728.64	6222.5	7363.99	7822.02	7488.78	8146.44	6391.13	6490.05	6115.48
LEPBIa1533	5317.71	5798.35	6070.78	6753.3	7381.71	7250.75	7048.73	6237.1	6178.72
LEPBIa1534	1923.8	2239.04	2195.29	2406.98	2568.19	2362.88	2792.36	2538.25	2382.51
LEPBIa1535	5370.93	5459.79	5824.26	5489.16	5574.58	5388.25	6520.21	6476.05	5999.18
LEPBIa1536	1334.88	1486.4	1455.72	1539.07	1564.97	1549.84	1348.54	1459.06	1366.27
LEPBIa1537	2546.74	2566.28	2348.16	2878.68	2813.65	2533.95	2729	2413.97	2377.99
LEPBIa1538	1379.38	1532.97	1494.28	1370.61	1340.93	1225.65	1140.13	1110.71	1220.61
LEPBIa1539	2306.81	2349.8	2492.77	2367.9	2334.27	2348.79	2141.33	2183.77	2398.32
LEPBIa1540	5043.75	5199.26	4995.17	5520.16	5437.85	5463.85	5127.08	5329.46	5485.42
LEPBIa1541	5088.25	5393.08	5703.06	5380	5141.33	5597.11	4114.62	4565.36	5130.86
LEPBIa1542	5780.99	5849.95	6665.74	6524.19	6655.23	7453.21	7231.32	6883.05	6927.34
LEPBIa1543	161.407	166.135	133.59	123.988	125.197	140.312	107.958	105.906	109.528
LEPBIa1544	441.47	391.423	348.436	409.699	378.887	462.582	357.67	312.468	413.269
LEPBIa1545	6.10729	12.586	8.26331	10.7816	6.58934	4.48487	7.51014	10.5031	14.679
LEPBIa1546	989.381	1006.88	1162.37	893.522	836.846	962.965	668.871	680.077	825.41
LEPBIa1547	1117.63	899.896	987.466	931.257	937.333	998.203	857.564	970.663	908.967
LEPBIa1548	457.174	489.594	447.596	518.862	474.432	431.188	441.22	427.127	390.686
LEPBIa1549	309.727	256.753	283.707	252.019	243.806	234.495	251.12	271.331	300.354
LEPBIa1550	225.97	249.202	242.391	245.28	212.506	280.625	239.386	239.821	264.221
LEPBIa1551	175.366	164.876	139.099	187.33	192.738	222.321	136.121	155.796	150.177
LEPBIa1552	232.95	247.943	252.031	169.81	243.806	272.296	157.243	153.171	149.048
LEPBIa1553	7927.26	8071.37	8253.67	9766.74	8655.1	9460.51	8286.03	7747.8	7835.18
LEPBIa1554	1965.68	1772.1	1777.99	1849.04	1752.76	1926.57	2275.57	2231.91	2114.9
LEPBIatRNA8	312.344	445.543	414.543	187.33	252.042	265.248	183.998	198.684	142.273
LEPBIa1555	2465.6	2446.71	2542.35	2435.28	2559.96	2526.26	2020.7	2219.66	2272.98
LEPBIa1556	2005.81	2098.08	2262.77	1929.9	1988.33	2064.96	1871.43	1733.89	1539.03
LEPBIa1557	2092.18	2225.2	2556.12	2199.44	1657.22	1912.48	2152.12	2557.51	2553.01
LEPBIa1558	1620.18	1535.49	2090.62	1776.26	1324.46	1654.92	1592.15	1845.05	1995.21
LEPBIa1559	1961.31	2260.44	2532.71	2433.94	1835.13	2105.32	1841.86	2248.54	2434.45
LEPBIa1560	5492.2	4882.09	5037.87	6932.54	6230.22	6394.78	6603.29	6768.39	6892.34
LEPBIa1561	2819.82	2705.98	2337.14	2901.59	2462.77	2295.61	3282.87	3487.04	3687.81
LEPBIa1562	20897.4	17239	15053	40112.8	18008.7	17601.2	25232.2	32238.5	34450.4
LEPBIa1563	3465.45	3785.86	4208.78	3768.15	4592.77	4543.17	4255.9	3534.3	3090.49
LEPBIa1564	11044.6	10070	9515.21	8429.83	8808.3	8229.09	8592.06	10885.6	11469.9
LEPBIa1565	15033.5	13673.4	14117.9	11485.1	11816.3	11696.5	12294.6	14157.3	15174.7
LEPBIa1566	8091.29	8046.2	7600.87	8002.61	8325.63	7877.99	8612.72	8956.54	8924.81
LEPBIa1567	11745.2	12103.9	11890.9	13362.4	12989.2	12772.9	14614.3	14493.4	13546.4
LEPBIa1568	2298.96	2256.66	2103.01	2126.66	2069.05	2039.33	2242.24	2054.24	2077.64
LEPBIa1569	10104.1	9219.21	9659.81	10986.4	9869.18	10067.2	10807.6	11456.3	11726.2
LEPBIa1570	5166.77	4868.25	4867.09	4915.04	5052.38	5028.18	5303.09	5627.92	5703.34
LEPBIa1571	2691.57	3052.09	3045.03	2975.71	3329.26	3190.66	2801.28	2591.65	2590.27
LEPBIa1572	7044.32	6528.33	7067.89	7529.57	7434.42	7555.08	7527.5	7287.42	7172.37
LEPBIa1573	2501.37	2308.26	2423.91	2315.34	2479.24	2540.36	1923.06	2160.14	2307.99
LEPBIatRNA27	381.269	404.009	417.297	301.884	271.81	301.768	289.61	318.595	347.779
LEPBIa1574	2510.97	3289.97	3881	2700.78	3106.87	3062.52	1570.56	1571.09	1707.28
LEPBIa1575	6117.76	6050.07	6096.95	5797.78	5816.74	5548.42	4904.59	4926.84	5196.35
LEPBIa1576	1039.98	1081.13	1043.93	1043.12	1107.01	980.905	1041.56	1043.31	992.524
LEPBIa1577	18637.7	17017.5	17381.9	20317.8	18764.8	18874.2	17792	18576.5	19089.4
LEPBIa1578	21546.5	22087.1	19081.4	23251.8	23683.7	22505.7	27925	24572.1	23709.9
LEPBIa1579	1598.37	1743.15	1552.13	1532.33	1592.97	1426.19	1533.48	1411.79	1343.69
LEPBIa1580	237.312	269.339	217.601	283.016	291.578	211.429	255.814	203.06	202.118
LEPBIa1581	592.407	610.419	582.564	629.373	667.171	666.323	654.321	601.304	571.35
LEPBIa1582	3516.05	3354.16	3281.91	3420.45	3317.73	3320.08	3610.5	3266.47	3092.75
LEPBIa1583	4274.23	4045.13	4256.98	3437.97	3945.37	3748.71	4012.29	3847.64	3870.73
LEPBIa1584	736.365	727.468	703.759	638.807	708.354	704.124	815.789	790.36	694.428
LEPBIa1585	907.369	957.791	975.071	956.863	858.261	1012.94	959.889	891.89	817.505
LEPBIa1586	1879.3	2086.75	1886.79	2097.01	2266.73	2111.09	2499	1942.2	1820.19
LEPBIa1587	2370.5	2372.45	2377.08	2561.97	2467.71	2257.81	2743.55	2539.13	2547.37
LEPBIa1588	13215.3	11706.2	12418.4	12729	12559.3	13575.7	13378.8	14032.2	15077.6
LEPBIa1589	28753.1	32140.8	38142.1	36177.5	36560.9	42282.7	30516	26339.2	24118.7
LEPBIa1590	2807.61	2570.05	2553.36	2601.05	2691.74	2744.1	3409.13	3365.38	3258.73
LEPBIa1591	2297.21	1936.98	1863.38	2206.18	2324.39	1934.26	1603.88	1719.89	1891.33
LEPBIa1592	5859.51	5607.04	5752.64	6390.77	6502.03	6193.6	4204.74	4399.06	4562.9
LEPBIa1593	8907.05	9598.05	8412.05	14243.8	14262.6	13550.7	6160.66	6107.57	6595.37
LEPBIa1594	3098.14	3641.12	3509.15	3832.84	4709.73	4008.83	3156.13	2769.32	2847.72
LEPBIa1595	1364.54	1441.09	1578.29	1319.39	1393.65	1264.09	1584.17	1498.45	1427.25
LEPBIa1596	6271.32	6305.56	6145.15	6270.82	6780.43	6838.14	7016.81	7268.16	7184.79
LEPBIa1597	31155.9	30648.1	29630.9	33478.1	35101.4	37063.6	33452.5	35111.1	38146.1
LEPBIa1598	1353.2	1441.09	1424.04	1355.78	1566.62	1515.24	1051.89	1082.7	1208.19
LEPBIa1599	5819.38	5917.92	5898.63	6040.37	5518.57	5718.21	5749.95	5819.6	5905.46
LEPBIa1600	2298.96	2526	2389.47	2618.57	2642.32	2624.93	2815.36	2721.18	2555.27
LEPBIa1601	1028.64	1167.98	1414.4	659.023	797.31	788.055	583.444	691.456	808.472
LEPBIa1602	3306.66	3341.57	3663.4	3045.79	3240.31	3689.12	2948.2	3064.29	3222.6
LEPBIa1603	4097.99	4266.64	4404.35	3866.54	4131.52	4431.69	3543.85	3702.35	3983.65
LEPBIa1604	1368.91	1481.37	1430.93	1517.5	1507.31	1390.95	1666.31	1715.51	1834.87
LEPBIa1605	713.681	684.676	738.189	660.37	688.586	682.341	643.055	693.206	689.911
LEPBIa1606	3277	3026.92	2870.12	3276.25	3111.82	2995.25	3048.18	3177.19	3455.2
LEPBIa1607	3727.19	3906.68	3616.58	4132.03	3853.12	4022.29	3778.07	3520.3	3607.64
LEPBIa1608	4344.9	4397.53	4156.45	3929.88	4187.52	4128	4519.69	4223.13	3850.41
LEPBIa1609	4184.37	4237.69	4234.95	3897.53	4889.29	4436.82	3894.47	3774.12	3518.44
LEPBIa1610	8658.39	8946.1	9362.33	8467.57	8956.56	8722.43	8237.68	8310.59	8081.33
LEPBIa1611	1895.01	1940.75	1940.5	1698.1	1757.71	1564.58	1743.76	1628.86	1505.16
LEPBIa1612	6149.17	6003.5	6252.57	5138.76	6057.25	6148.75	5264.61	5655.06	6127.9
LEPBIa1613	3033.58	2719.82	2644.26	2820.73	2863.07	2786.38	3214.34	3543.05	3979.13
LEPBIa1614	21066.7	20367.9	19920.1	21490.3	21031.5	21519	19814.6	22979.1	25297.5
LEPBIa1615	4616.24	4138.26	4044.89	4762.75	4742.68	4939.12	4632.35	5010.86	5054.08
LEPBIa1616	1125.49	1116.37	1209.2	1175.19	1161.37	1262.81	1083.81	1038.93	1097.53
LEPBIatRNA9	170.132	139.704	163.889	132.074	141.671	135.827	70.4075	68.2703	95.9778
LEPBIatRNA10	4221.01	4892.16	5519.89	3256.03	4141.4	3625.7	1708.09	2013.1	2038.12
LEPBIa1617	232.95	242.909	282.33	183.286	156.497	205.663	125.325	188.181	144.531
LEPBIa1618	1183.94	1167.98	1275.3	1083.55	1088.89	1017.42	998.379	1037.18	890.9
LEPBIa1619	3130.42	2991.68	2853.6	3351.72	3652.14	3545.61	3454.19	3528.17	3417.94
LEPBIa1620	1122	1018.2	1140.34	1098.37	1103.71	1164.14	1201.62	1310.26	1325.62
LEPBIa1621	2681.1	2442.93	2637.37	2479.76	2340.86	2476.29	2402.77	2626.66	2738.19
LEPBIa1622	1181.32	1146.58	1298.72	1161.71	1200.91	1265.37	1365.44	1284.01	1239.81
LEPBIa1623	1389.84	1501.5	1633.38	1777.61	1869.72	1848.41	1825.9	1505.45	1326.75
LEPBIa1624	3786.52	4038.83	4386.44	4037.69	4460.98	4604.68	4279.84	3754.87	3292.6
LEPBIa1625	18067.1	16667.6	17664.2	18441.9	18115.7	19082.5	17815	18186.2	17981.7
LEPBIa1626	4905.9	5098.57	4916.67	5423.12	5558.11	5704.75	6620.65	6000.78	5881.75
LEPBIa1627	7403.78	7941.74	7817.1	7300.46	7798.48	8579.55	8608.96	8195.06	7219.79
LEPBIa1628	20033.7	20315	20891	21005.2	20427	21940	23841.4	22791.8	20791.1
LEPBIa1629	4246.31	3867.66	3940.22	4246.59	4434.63	4632.23	4591.51	4534.72	4825.99
LEPBIa1630	10263.7	10273.9	10385.6	12126.6	10763.7	14944.9	9268.92	9666.37	10481.9
LEPBIa1631	8891.34	8407.42	8621.39	9560.55	9968.02	10328.6	10317	10723.7	10343
LEPBIa1632	3424.45	3009.3	2795.75	3595.65	3867.94	3689.76	3768.21	3733.86	3871.86
LEPBIa1633	13741.4	13029	12286.2	13719.5	14045.2	12793.4	15515.5	14911.8	15831.8
LEPBIa1634	3901.69	3896.61	3372.81	4669.76	3811.93	3710.27	4738.9	4647.63	4788.73
LEPBIa1635	1146.43	1142.8	932.377	1258.75	1116.89	1012.3	1169.23	1180.73	1105.44
LEPBIa1636	3208.95	3507.71	2956.89	3258.73	3131.58	2988.84	3074.46	3003.02	3002.41
LEPBIa1637	2951.57	3013.08	2947.25	2751.99	2775.76	2556.37	2647.79	2532.13	2538.33
LEPBIa1638	1844.4	2003.68	1969.42	1690.01	1764.3	1802.28	1957.8	1995.59	1869.87
LEPBIa1639	930.926	1032.05	900.701	1489.2	952.159	1021.91	1300.19	1417.92	1456.61
LEPBIa1640	21803.9	20361.6	20886.9	20448.6	18921.3	18949.8	23601.1	23841.2	24472.1
LEPBIa1641	1414.27	1431.02	1378.6	1300.53	1484.25	1303.17	1531.6	1413.55	1332.4
LEPBIa1642	242.547	359.958	297.479	223.717	296.52	269.733	214.039	204.811	159.21
LEPBIa1643	3759.47	3296.26	3466.46	3536.35	3380.33	3332.26	3130.79	3206.08	3350.19
LEPBIa1644	1392.46	1222.1	1229.86	1365.21	1298.1	1392.87	1383.74	1444.18	1326.75
LEPBIa1645	9617.24	8540.83	8489.18	10227.7	9641.85	10086.5	10337.2	10413.8	11074.7
LEPBIa1646	4876.24	4603.94	4865.71	5514.77	5100.15	5271.64	5625.09	5430.11	5456.06
LEPBIa1647	2225.67	2281.83	2397.74	2704.82	2629.15	2410.3	2403.24	2339.57	2365.57
LEPBIa1648	3374.71	3734.25	3159.34	4972.99	3864.65	3479.62	3576.7	3456.4	3617.8
LEPBIa1649	1816.48	1984.81	1757.33	2406.98	2113.53	1993.2	2256.33	2148.76	2087.8
LEPBIa1650	2942.84	3262.28	2908.69	3735.81	3531.89	3465.52	3338.26	3211.33	2993.38
LEPBIa1651	3251.7	3651.19	3421.01	3592.95	3675.2	3622.49	3207.3	3119.43	2942.57
LEPBIa1652	394.357	460.646	458.614	417.785	479.374	406.842	370.344	406.121	359.07
LEPBIa1653	1338.37	1478.85	1338.66	1543.11	1317.87	1373.01	1331.64	1168.47	1335.79
LEPBIa1654	1522.46	1702.88	1732.54	1555.24	1606.15	1658.76	1460.25	1469.56	1501.77
LEPBIa1655	814.015	918.775	866.271	962.254	881.324	931.571	871.176	743.971	711.365
LEPBIa1656	1599.24	1638.69	1594.82	1545.81	1869.72	1731.8	1709.49	1544.83	1402.41
LEPBIa1657	1035.62	1103.79	1158.24	1107.81	1164.67	1213.48	1123.7	1036.31	916.871
LEPBIa1658	7105.4	6753.62	6275.99	7650.86	7609.04	7314.82	7608.24	7878.22	7940.19
LEPBIa1659	5020.19	4756.23	4683.92	5092.94	4909.06	4985.25	5706.3	5772.34	5637.85
LEPBIa1660	24635.9	21944.9	21406.1	30823.1	21975.4	22374.4	23748	27195.2	27263.4
LEPBIa1661	14586	13436.8	13684	17728.9	13455.4	13760.2	15694.8	16966.9	16657.2
LEPBIa1662	11527.1	10884.3	9018.03	12656.2	9526.54	9182.45	12449.9	13553.4	13309.3
LEPBIa1663	10862.3	10693	10874.5	9530.9	9916.95	9325.32	8773.72	9543.84	9313.24
LEPBIa1664	22648.5	22795.7	23302.5	16681.8	20186.4	18405.9	15837.5	17553.3	18444.7
LEPBIa1665	1522.46	1390.75	1282.19	1196.75	1301.39	1175.68	1138.25	1065.19	1060.27
LEPBIa1666	1424.74	1657.57	1691.22	1698.1	2064.11	2226.42	1330.23	1445.05	1611.3
LEPBIa1667	356.84	391.423	483.404	353.096	472.785	537.543	308.854	367.609	334.229
LEPBIa1668	2266.68	2624.17	2383.97	2261.43	2332.63	2344.95	2537.49	2360.58	2103.61
LEPBIa1669	157.045	208.927	169.398	136.117	191.091	137.75	119.693	105.031	111.786
LEPBIa1670	956.227	1053.44	1225.72	921.823	1125.13	1001.41	658.545	704.584	709.107
LEPBIa1671	181.474	190.048	202.451	168.462	176.265	176.191	120.632	119.035	127.594
LEPBIa1672	10634.5	11416.7	12030	10884	12467	11630.5	9196.63	9521.96	8694.46
LEPBIa1673	19435.1	19577.5	21088	19106.3	19072.8	18619.9	19500.5	19830.8	17680.2
LEPBIa1674	10703.5	11285.8	11586.5	10570	11559.3	11548.5	10283.7	10501.4	10145.4
LEPBIa1675	13526.8	13495.9	13617.9	13532.2	13717.4	13611.6	13136.2	13370.5	13282.2
LEPBIa1676	6508.63	6567.35	6180.96	6699.39	7063.77	6817.64	6891.02	6504.93	6499.39
LEPBIa1677	3008.28	3034.47	2641.51	3308.59	3426.46	2972.83	3720.8	3148.31	2862.4
LEPBIa1678	7235.39	7751.69	7026.57	6990.49	6673.35	6689.5	5911.89	5883.5	6457.62
LEPBIa1679	1808.63	1848.88	1838.59	1897.55	2087.17	2162.99	1756.43	1679.62	1690.34
LEPBIa1680	762.539	728.727	707.891	920.475	861.556	804.713	800.768	776.356	678.62
LEPBIa1681	680.527	711.106	753.339	880.045	686.939	668.245	795.136	757.975	750.886
LEPBIa1682	2291.11	2463.07	2575.4	2556.58	2548.43	2367.37	2407.94	2283.55	2300.08
LEPBIa1683	2764.86	2751.29	2243.49	3020.18	3151.35	2806.89	3519.91	3119.43	3181.95
LEPBIa1684	833.209	770.26	692.741	1013.47	920.86	823.934	972.563	796.487	919.129
LEPBIa1685	1996.21	2164.78	1875.77	2266.82	2250.26	2076.49	2432.81	2192.53	1908.27
LEPBIa1686	53377.7	51270.1	51582.4	60785.1	58712.7	60050.5	56100.7	56276.6	57566.4
LEPBIatRNA11	22.6842	13.8445	12.395	18.8677	21.4154	13.4546	11.2652	8.7526	14.679
LEPBIa1687	865.49	886.051	992.975	707.54	873.087	773.96	659.953	655.57	625.55
LEPBIa1688	5074.29	5588.16	5946.83	5282.96	4032.68	3794.2	3813.27	4280.9	4026.55
LEPBIa1689	32.2814	28.9477	41.3166	20.2154	28.0047	37.801	32.3875	45.5135	42.9077
LEPBIa1691	10.4696	12.586	19.2811	26.9539	16.4733	15.3767	10.3264	13.1289	14.679
LEPBIa1692	346.371	470.715	395.262	258.757	321.23	352.382	252.059	241.572	281.159
LEPBIa1693	120.401	153.549	128.081	107.816	102.135	124.295	100.448	125.162	103.882
LEPBIa1694	2319.9	2567.53	2554.74	2374.64	2134.95	2598.66	2701.3	2493.62	2368.96
LEPBIa1695	2305.07	2475.66	2202.17	1607.8	1584.74	1704.89	2986.22	2826.21	2593.66
LEPBIa1696	553.146	658.245	585.318	242.585	306.404	237.698	635.545	529.532	496.827
LEPBIa1697	5851.66	5760.59	5438.64	2567.36	2439.7	2558.3	6414.59	7093.98	6937.5
LEPBIa1698	12116.9	12514.2	13203.4	7285.64	6772.19	7705	12107.7	12631.8	12234.4
LEPBIa1699	6752.92	6890.81	6693.28	6171.09	4426.39	4752.04	8605.21	8390.24	8396.37
LEPBIa1700	354.223	405.268	319.515	380.05	413.481	427.344	361.425	301.965	311.646
LEPBIa1701	673.547	644.401	628.012	734.494	663.876	674.012	850.054	794.736	703.461
LEPBIa1702	962.335	956.533	939.263	924.519	899.445	880.315	965.522	889.264	904.45
LEPBIa1703	14255.3	12047.3	11911.6	19243.7	12233.1	12359	15965.6	18447	18500
LEPBIa1704	17615.2	17062.8	17954.8	19215.4	16763.3	18291.9	16267.9	17366	18982.2
LEPBIa1705	4941.67	4936.21	5513.01	5280.27	5294.53	5536.89	5053.85	4992.48	4752.6
LEPBIa1706	26918.3	24801.9	24307.9	40827.1	24141.7	27598.6	37485	44080.7	44953.8
LEPBIa1707	8725.57	7501.23	6671.25	11754.6	7249.92	7514.08	13645.9	14479.4	14539
LEPBIa1708	4314.36	4099.25	4312.07	3366.54	3609.31	3794.84	3763.52	4144.36	4171.08
LEPBIa1709	2373.12	2251.63	2428.04	2493.24	2428.17	2471.16	2415.92	2305.44	2254.91
LEPBIa1710	629.923	628.039	574.3	734.494	802.252	722.064	653.382	503.275	584.9
LEPBIa1711	587.172	591.54	596.336	700.801	588.098	609.942	622.872	505.9	518.28
LEPBIa1712	1190.92	1276.22	1056.33	1020.2	1143.25	1089.82	1349.01	1263.88	1208.19
LEPBIa1713	376.907	449.319	447.596	322.099	448.075	428.625	332.324	348.354	283.417
LEPBIa1714	2542.38	2875.89	2842.58	2781.64	3032.74	3175.29	2464.26	2455.1	2268.46
LEPBIa1715	14564.1	13287	12867.4	14600.9	13809.6	15052.5	13275.1	14423.4	15284.2
LEPBIa1716	13135.9	14271.2	15449.6	12378.6	14018.8	15525.3	13774.1	12440.9	12348.4
LEPBIa1717	3811.82	3812.29	3667.53	3733.11	3904.18	3673.75	3932.03	3859.9	3464.24
LEPBIa1718	192.816	153.549	174.907	154.985	159.791	180.035	158.182	155.796	164.856
LEPBIa1719	2594.73	2529.78	2691.09	2754.69	2937.2	2764.6	3045.36	2722.93	2794.65
LEPBIa1720	2073.86	2264.21	2246.24	2366.55	2403.46	2445.53	2115.04	1990.34	2000.86
LEPBIa1721	4371.08	4562.41	4440.15	5412.34	5210.52	5103.14	4839.81	4512.84	4522.25
LEPBIa1722	3518.67	3449.81	3516.04	3432.58	3579.66	3427.72	2997.48	3029.28	3120.97
LEPBIa1723	3973.23	3439.74	3297.06	3853.06	3930.54	4134.41	3716.11	4122.48	4146.24
LEPBIa1724	2230.91	2038.92	2187.02	2293.78	2358.98	2455.79	2245.06	2420.97	2591.4
LEPBIa1725	2774.46	2617.88	2451.45	2847.68	2863.07	2792.79	3089.01	2784.2	2828.52
LEPBIa1726	2066.01	2104.37	1879.9	2229.09	2304.62	2088.67	2346.92	2281.8	2170.23
LEPBIa1727	1414.27	1336.63	1245.01	1212.93	1476.01	1442.21	1639.56	1502.82	1622.59
LEPBIa1728	1809.5	1877.82	1605.84	2207.52	2118.47	1863.78	2172.31	2081.37	1736.63
LEPBIa1729	3067.61	3327.73	3122.16	3911.01	3571.42	3670.54	3357.5	3003.89	2734.8
LEPBIa1730	3518.67	3520.29	3309.46	4039.04	4119.98	3958.86	4039.04	3733.86	3595.22
LEPBIa1731	354.223	322.2	265.803	366.573	359.119	353.664	459.996	418.374	370.362
LEPBIa1732	2708.15	2653.12	2605.7	3195.38	3164.53	2855.58	3475.78	3108.92	2984.35
LEPBIa1733	20127.9	19162.1	19279.7	20238.3	22161.6	20688.7	19784.5	20589.6	20573.1
LEPBIa1734	1904.6	2437.9	2801.26	1917.77	2080.58	2390.43	1570.09	1399.54	1226.26
LEPBIa1735	2376.61	2599	2483.13	2214.26	2321.09	2445.53	2643.1	2390.34	2120.55
LEPBIa1736	739.855	843.259	842.858	808.617	761.069	784.852	764.626	757.1	705.719
LEPBIa1737	4298.66	4546.05	4851.94	4574.08	4657.02	5421.56	4596.2	4427.94	4242.22
LEPBIa1738	4534.23	4489.41	4890.5	4270.84	4042.56	4318.29	3741.46	3742.61	3830.08
LEPBIa1739	2551.98	2450.49	2379.83	2377.33	2508.89	2394.28	2722.42	2618.78	2361.06
LEPBIa1740	114.294	157.324	159.757	103.772	125.197	124.936	64.7749	62.1435	68.8782
LEPBIa1741	7782.43	9249.42	8367.98	6910.98	8093.36	8204.74	6716.41	6295.75	5917.88
LEPBIa1742	2338.22	2432.87	2534.08	2343.64	2503.95	2403.25	2254.45	2205.66	2295.56
LEPBIa1743	2081.71	2066.61	1895.05	2194.05	2510.54	2303.94	3015.79	2800.83	2486.39
LEPBIa1744	2141.91	2294.42	2421.15	2385.42	2749.4	2619.16	2885.3	2715.93	2361.06
LEPBIa1745	1941.25	2105.63	2174.63	2241.22	2194.25	1883.64	2139.92	2086.62	2082.15
LEPBIa1746	7069.63	7094.7	7669.73	7842.24	7299.34	7685.78	7771.11	8244.08	8843.51
LEPBIa1747	2855.59	2629.21	2806.77	3374.63	2861.42	3003.58	3159.89	3562.31	3708.13
LEPBIa1748	13629.7	13064.2	13162.1	13917.6	14323.6	14358	14071.6	14108.3	14102
LEPBIa1749	5614.35	5596.97	5106.73	5024.21	5507.04	5164.65	6503.31	6423.53	6380.83
LEPBIa1750	3762.09	3481.28	3239.22	3331.5	4106.81	3911.45	3999.15	4392.06	4541.45
LEPBIa1751	629.923	667.056	622.503	571.423	629.282	588.799	768.85	734.343	728.303
LEPBIa1752	642.138	747.606	727.172	561.989	734.711	618.271	528.995	477.892	486.664
LEPBIa1753	2179.43	1887.89	1765.59	2349.03	2235.43	2407.73	2409.81	2349.2	2609.47
LEPBIa1754	3090.29	2804.15	3007.85	2804.55	3022.86	2860.06	3143.93	3281.35	3235.02
LEPBIa1755	3419.21	3435.97	3265.39	3578.13	3352.33	3236.15	3719.39	3750.49	3906.86
LEPBIa1756	2226.54	2463.07	2203.55	2204.83	2390.28	2150.17	2252.1	2109.38	2071.99
LEPBIa1757	2222.18	2157.23	2090.62	2281.65	2390.28	2193.74	2361.47	2211.78	2284.27
LEPBIa1758	490.328	585.247	486.158	521.558	456.312	510.634	598.933	549.663	491.181
LEPBIa1759	2084.33	1935.72	1779.37	2187.31	2021.28	1822.78	2318.29	2248.54	2081.03
LEPBIa1760	4385.03	4255.31	4569.61	4218.28	4269.89	4183.74	4645.96	4603.87	4483.86
LEPBIa1761	874.215	864.655	869.025	916.432	1019.7	1055.23	922.808	972.414	949.616
LEPBIa1762	3633.84	3481.28	3674.42	3745.24	3797.11	3776.9	3718.46	3883.53	3673.13
LEPBIa1763	4178.26	4361.03	4894.64	3985.13	4632.31	4901.96	3878.05	3638.46	3714.91
LEPBIa1764	2941.97	3166.63	2945.87	2452.8	2869.66	2846.61	3203.54	3014.4	2789
LEPBIa1765	2745.66	2789.05	2805.4	2714.26	2699.98	2609.55	2700.36	2791.2	2451.39
LEPBIa1766	1148.17	1243.49	1100.4	1256.05	1370.58	1300.61	1315.68	1317.27	1141.57
LEPBIa1767	1312.2	1251.04	1301.47	9121.2	7001.17	9224.09	1219.46	1431.05	1453.22
LEPBIa1768	1659.44	1420.95	1289.08	17231.6	12664.7	15833.5	2020.23	1978.09	1926.33
LEPBIa1769	1317.43	1206.99	1101.78	1493.25	1194.32	1151.33	1279.07	1359.28	1461.12
LEPBIa1770	5359.58	4513.32	4006.33	9432.52	4546.64	4393.89	4035.76	5282.19	6724.1
LEPBIa1771	3605.92	3336.54	3119.4	4309.93	3181	3652.6	3129.85	3371.5	3766.85
LEPBIa1772	26088.6	21547.2	23743.3	25088.7	23042.9	24486.7	27837.3	30432.8	32009.2
LEPBIa1773	11452.9	10479.1	11359.3	9183.19	8976.33	9828.27	8376.62	9975.34	10830.8
LEPBIa1774	17558.5	14408.4	15354.6	13443.3	13297.3	13181	14905.3	17184	18538.4
LEPBIa1775	14749.1	13420.4	14988.3	14410.9	13712.4	12963.8	13503.2	15077.2	16700.1
LEPBIa1776	3843.23	3327.73	3555.98	2881.37	2925.67	2674.26	2931.3	3253.34	3597.48
LEPBIa1777	1156.02	1205.73	947.527	1132.06	1092.18	993.719	1627.82	1509.82	1481.45
LEPBIa1778	2997.81	2966.51	2583.66	3381.37	3021.21	2816.5	4624.37	4331.66	4220.77
LEPBIa1779	574.958	597.833	400.771	731.798	589.746	456.816	766.034	767.603	780.243
LEPBIa1780	677.037	701.038	597.713	710.235	693.528	627.241	781.993	801.738	770.081
LEPBIa1781	2586	2682.07	2220.08	2299.17	2288.15	2197.59	2747.77	2561.89	2487.52
LEPBIa1782	2188.16	2134.58	1952.9	1660.36	1948.8	1895.82	1929.17	1955.33	2069.73
LEPBIa1783	1183.07	1242.23	1049.44	1361.17	1298.1	1119.29	1043.44	995.171	1038.82
LEPBIa1784	16152.9	15397.7	15993.6	17908.2	16789.6	16206.4	16175.4	17425.6	17609.1
LEPBIa1785	7391.57	6669.3	6561.07	6888.07	6210.45	6017.41	7855.6	8545.16	8782.54
LEPBIa1786	1911.58	1807.34	1855.11	1742.57	1952.09	2266.78	1563.52	1643.74	1810.03
LEPBIa1787	952.737	897.379	761.602	742.58	647.403	690.029	881.033	808.74	884.125
LEPBIa1788	2949.82	2729.89	2499.65	1931.25	2158.01	2118.78	3127.97	2861.23	3040.8
LEPBIa1789	2441.17	2411.47	2480.37	2035.02	2256.85	2426.95	2443.61	2483.11	2425.42
LEPBIa1790	1462.26	1394.52	1435.06	777.62	794.015	900.177	1681.33	1734.77	1717.44
LEPBIa1791	11340.4	10927.1	11594.8	3136.09	3218.89	3797.4	13291.5	13562.2	13553.2
LEPBIa1792	10023.8	9551.48	10135	2634.74	3008.03	3306.63	12428.3	12101.3	11233.9
LEPBIa1793	6715.4	6211.17	6402.69	1993.24	1942.21	2034.85	7076.43	7018.71	7166.72
LEPBIa1794	865.49	792.915	918.605	235.847	184.501	205.023	805.931	768.478	767.823
LEPBIa1795	919.584	925.068	809.805	853.091	909.329	887.363	1015.75	925.15	872.834
LEPBIa1796	658.715	636.849	530.229	595.681	644.108	636.851	677.32	617.058	610.871
LEPBIa1797	2156.75	1975.99	2056.19	1799.17	1859.84	1847.77	1571.5	1636.74	1714.05
LEPBIa1798	7737.07	7342.65	7844.64	6382.68	6670.06	6495.37	7373.08	8167.05	8348.94
LEPBIa1799	1858.36	2128.28	2131.94	2043.11	2125.06	1888.13	1985.02	1829.29	1718.57
LEPBIa1800	2446.41	2572.57	2722.76	2575.44	2772.46	2489.74	3067.42	2780.7	2589.14
LEPBIa1801	7820.82	7296.08	8001.64	9592.89	8226.79	9006.25	7598.85	8315.85	9240.97
LEPBIa1802	43496.1	40139.1	40986	40979.4	38700.8	38859.5	51666.9	51400.5	51246.5
LEPBIa1803	2503.12	2767.65	2991.32	2115.88	2307.92	2320.6	2057.31	2284.43	2094.58
LEPBIa1804	957.972	1045.89	1104.53	1005.38	1130.07	1019.99	974.44	961.036	928.162
LEPBIa1805	543.549	575.178	468.254	479.779	561.741	485.647	558.097	533.909	528.443
LEPBIa1806	7233.65	6978.91	6965.97	7916.36	7903.91	7778.04	7804.91	8342.1	8422.34
LEPBIa1807	5979.04	6023.64	5824.26	7266.77	7429.48	7227.04	7139.32	6580.21	6375.19
LEPBIa1808	3957.52	3901.65	3578.02	4323.4	3838.29	3282.28	3858.33	3872.15	3933.96
LEPBIa1809	793.948	796.691	699.627	764.143	734.711	775.241	678.729	659.946	764.435
LEPBIa1810	382.142	426.664	484.781	727.755	456.312	557.405	607.852	730.842	738.465
LEPBIa1811	1516.35	1434.8	1457.1	1514.81	1499.07	1515.24	993.685	1157.09	1329.01
LEPBIa1812	1422.13	1723.02	1671.94	1594.32	1660.51	1515.89	1283.76	1201.73	1219.48
LEPBIa1813	12707.5	11716.3	11671.9	13621.2	13195.2	13321.3	14270.2	13958.6	13942.8
LEPBIa1814	4248.93	4016.18	3766.69	4782.97	4288.01	4033.82	4797.1	4781.55	4636.29
LEPBIa1815	6083.73	5435.87	5295.41	6929.85	6852.91	7157.85	6950.63	7009.96	7185.92
LEPBIa1816	1106.29	1097.5	1216.08	1142.85	1055.94	1187.21	930.787	884.013	984.62
LEPBIa1817	1254.61	1215.8	1145.85	1148.24	1335.99	1186.57	1374.35	1221.86	1175.45
LEPBIa1818	1206.63	1117.63	1030.16	1323.44	1153.13	1105.84	1319.44	1410.04	1185.61
LEPBIa1819	1698.7	1710.43	1608.59	1819.39	1721.46	1731.16	1589.8	1584.22	1593.23
LEPBIa1820	775.626	780.329	705.136	688.672	840.141	788.055	769.789	736.969	735.077
LEPBIa1821	2329.5	2040.18	1957.03	2198.09	2118.47	2009.86	2648.26	2593.4	2403.96
LEPBIa1822	6317.56	6362.2	5412.47	6477.02	6439.43	6091.09	6600.47	6625.72	6877.66
LEPBIa1823	6776.48	6942.41	6534.9	7080.79	7291.1	6920.79	8232.05	7514.98	7433.2
LEPBIa1824	2578.15	2329.66	2476.24	2636.09	2676.92	2635.82	2920.97	2989.01	3113.07
LEPBIa1825	7970.01	7151.34	7459.02	8094.25	8108.18	8031.76	8218.9	8721.97	8476.54
LEPBIa1826	2345.2	2383.78	2375.7	2440.68	2296.38	2302.02	2761.38	2689.67	2648.99
LEPBIa1827	3298.81	3243.4	3320.48	3720.99	3370.45	3307.91	4043.27	3922.92	3816.53
LEPBIa1828	6733.72	6372.27	6477.06	6807.21	6729.36	6247.42	7543.46	8013.88	7784.37
LEPBIa1829	841.061	891.086	893.815	916.432	906.034	939.259	700.32	721.214	710.236
LEPBIa1830	1371.52	1848.88	1727.03	1485.16	1482.6	1576.75	1064.56	1151.84	1238.68
LEPBIa1831	3887.73	4300.62	4346.5	3997.26	4017.85	4004.99	4019.33	3999.06	3786.04
LEPBIa1832	8731.68	8606.28	9424.31	7781.59	7912.15	7781.89	8743.21	8791.11	8666.24
LEPBIa1833	1795.54	1843.84	1783.5	2405.64	2093.76	2047.66	1873.78	2012.22	1990.69
LEPBIa1834	2530.16	2441.68	2309.6	3078.13	2769.17	2737.05	2800.34	3164.94	3085.97
LEPBIa1835	3261.29	3019.37	3016.11	3099.7	3200.77	3207.32	3188.52	3105.42	3306.15
LEPBIa1836	1972.65	2143.39	2271.03	2126.66	2118.47	2049.58	1957.33	2027.98	2102.48
LEPBIa1837	4218.39	4283	4375.42	4482.43	4087.04	4304.19	4039.04	4409.56	4374.33
LEPBIa1838	3126.06	2809.19	2827.43	3140.13	2830.12	3115.7	3709.07	4093.59	4171.08
LEPBIa1839	1909.84	1822.45	1911.58	1473.03	1609.45	1697.84	2054.49	2036.73	1921.82
LEPBIa1840	13765.8	12599.8	13458.2	13233	13170.4	14335.6	15434.7	16910.9	17754.8
LEPBIa1841	836.699	881.017	896.57	792.444	742.948	890.567	964.114	922.524	746.369
LEPBIa1842	1656.82	1602.19	1597.57	1408.34	1311.28	1410.17	1502.03	1534.33	1580.81
LEPBIa1843	893.409	826.897	860.762	804.574	835.199	844.436	659.014	750.098	781.373
LEPBIa1844	599.387	563.851	641.784	614.549	579.862	621.474	592.362	551.414	536.347
LEPBIa1845	14934.9	13971.7	14610.9	16234.3	15176.9	15707.9	14333.6	15488.6	15574.4
LEPBIa1846	4002.02	3910.46	3985.67	5157.63	4742.68	4541.89	4554.43	4545.23	4387.88
LEPBIa1848	18414.4	19476.8	23729.5	31156	27034.4	29111.3	18729.3	22532.7	25746.9
LEPBIa1849	26736	27855.2	34295.5	47479.3	36811.3	41991.2	24175.1	31055.1	37289.1
LEPBIa1850	1689.97	1536.75	1475	1792.43	1700.05	1615.83	1665.84	1652.49	1478.06
LEPBIa1851	395.229	401.492	334.664	342.314	349.235	330.599	534.158	376.362	429.077
LEPBIa1852	4739.26	4627.86	5283.01	4793.75	4055.74	4519.47	5275.4	6200.34	7014.29
LEPBIa1853	365.565	344.855	348.436	381.398	362.414	396.59	480.179	509.401	535.218
LEPBIa1854	2412.38	2524.74	3007.85	2777.6	2464.41	2782.54	3030.34	3498.41	3527.47
LEPBIa1855	4710.47	5265.96	5048.88	4619.9	4535.11	4493.84	5316.24	5066.01	4903.9
LEPBIa1856	421.403	468.198	439.333	339.619	438.191	465.145	457.18	397.368	371.491
LEPBIa1858	1336.62	1397.04	1355.18	1998.63	1675.34	1596.61	1962.49	1963.21	1657.59
LEPBIa1859	2503.99	2095.56	1963.91	2634.74	2204.13	2304.58	3664.48	3620.95	3447.3
LEPBIa1860	2880.9	2695.91	2930.72	2727.73	2497.36	2573.03	2877.79	3036.28	3062.26
LEPBIa1861	509.523	455.612	520.589	487.865	485.964	559.327	486.751	475.266	488.922
LEPBIa1862	1899.37	1823.7	1859.25	2086.23	2204.13	1884.29	2198.12	2038.48	1854.07
LEPBIa1863	2945.46	2838.13	2799.89	2566.01	2583.02	2689.64	2887.65	3137.81	3110.81
LEPBIa1864	2017.15	1979.77	1943.26	2250.65	2233.79	2039.33	2062.94	2144.39	1947.79
LEPBIa1865	2758.75	2629.21	2488.63	4463.56	2349.1	2519.21	3324.64	3577.19	3581.67
LEPBIa1866	2262.32	2259.18	2116.79	2490.54	1873.02	1920.16	2600.85	2680.05	2943.7
LEPBIa1867	8042.43	8034.87	8110.44	6960.84	7086.83	7553.8	8572.35	8291.34	8470.89
LEPBIa1868	8361.75	8432.59	8136.61	11086.1	8910.43	8655.15	10204.4	9643.62	8169.41
LEPBIa1869	5587.3	5288.62	5276.13	5199.41	5637.18	5723.97	5681.89	5605.17	5304.75
LEPBIa1870	1883.66	1908.03	1900.56	1917.77	1980.1	1845.2	2246.94	2236.29	2244.75
LEPBIa1871	1937.76	1704.14	1692.6	1638.8	1841.72	1765.12	1648.47	1907.19	1933.11
LEPBIa1872	16899.7	18383	21395.1	15079.4	15939.6	19236.9	19065.4	16415.5	15924.4
LEPBIa1873	3858.94	4109.31	3509.15	3966.27	3416.57	3475.77	3876.64	3916.79	3802.98
LEPBIa1874	3893.83	3732.99	3926.45	3526.92	3172.77	3244.48	2924.26	3078.29	3423.59
LEPBIa1875	1115.02	1446.13	1378.6	1376	1675.34	1593.41	1469.17	1148.34	1179.96
LEPBIa1876	1730.11	1875.31	1761.46	1877.34	1798.89	1736.28	1630.64	1672.62	1605.65
LEPBIa1877	1190.92	1106.31	1071.48	1243.92	1383.76	1455.02	1099.77	1066.07	1045.59
LEPBIa1878	2065.14	1779.65	1637.51	2025.59	2006.45	1929.13	2348.8	2356.2	2233.46
LEPBIa1879	3329.35	3287.45	3006.47	2757.38	2831.77	3050.99	2841.18	2757.07	2861.27
LEPBIa1880	1822.59	2094.3	1875.77	1788.39	1980.1	1893.9	1697.76	1610.48	1790.83
LEPBIa1881	637.776	959.05	937.886	506.733	685.291	636.851	445.914	406.121	449.402
LEPBIa1882	1375.01	1529.19	1483.26	983.817	1144.9	1143.64	1134.03	1108.95	1117.86
LEPBIa1883	8789.26	9114.75	7675.24	176710	166186	164144	5720.85	5303.2	5308.14
LEPBIa1885	814.887	844.518	710.645	654.98	609.514	615.708	785.279	824.495	793.793
LEPBIa1886	2538.02	3283.68	3309.46	3192.69	3200.77	3970.39	2454.41	2324.69	2132.97
LEPBIa1887	1902.86	1807.34	1855.11	1954.16	1882.9	2029.72	1775.68	1943.08	2023.44
LEPBIa1888	389.994	313.39	360.831	311.317	373.945	375.447	387.711	439.381	398.59
LEPBIa1889	207.648	188.789	236.882	233.151	261.926	258.841	124.856	125.162	121.948
LEPBIa1890	1092.33	1402.08	1466.74	2173.83	1764.3	1903.51	1118.54	1270.88	1499.51
LEPBIa1891	1436.09	1298.87	1360.69	710.235	728.122	774.601	1847.49	2210.91	2187.17
LEPBIa1892	863.745	1048.41	943.395	598.376	616.103	637.492	691.871	657.32	711.365
LEPBIa1893	512.14	649.435	758.848	367.921	321.23	445.924	390.527	406.121	399.72
LEPBIa1894	188.454	205.151	152.871	239.89	225.685	212.07	218.733	185.555	187.439
LEPBIa1895	36.6437	50.3438	66.1065	16.1723	59.304	60.2254	36.1425	31.5094	57.5867
LEPBIatRNA26	1785.07	2084.23	1994.21	1331.52	1289.86	1480.65	875.87	1206.98	877.35
LEPBIa1896	1704.81	1773.36	1594.82	1601.06	1930.68	1633.13	1678.98	1767.15	1597.75
LEPBIa1897	13874	12134.1	12956.9	11479.7	11595.6	12052.8	12376.2	12904	13938.2
LEPBIa1898	5906.62	5347.77	4802.36	6772.17	5904.05	5627.87	7544.4	8003.38	8219.09
LEPBIa1899	16832.6	15459.3	15975.7	19288.2	19562.1	21019.9	17264.9	18071.5	19628
LEPBIa1900	1498.9	1448.64	1469.49	1334.22	1362.35	1390.95	1262.64	1326.89	1352.72
LEPBIa1901	342.008	322.2	331.91	299.188	255.337	308.174	325.752	357.106	320.679
LEPBIa1902	1818.23	1803.57	1904.69	1464.94	1462.83	1504.35	1492.64	1628.86	1645.17
LEPBIa1903	4042.15	3978.42	4127.53	4536.34	4513.7	4334.3	4862.81	4881.33	4855.35
LEPBIa1904	2572.04	2427.83	2211.81	3222.34	2813.65	2713.99	3349.52	3151.81	3088.23
LEPBIa1905	1849.64	1948.31	1604.46	2091.62	1973.51	1824.7	2493.83	2320.31	2436.71
LEPBIa1906	1522.46	1554.37	1260.16	2350.38	1714.88	1512.68	2483.04	2385.96	2338.47
LEPBIa1907	766.029	809.277	673.46	783.011	818.725	778.445	770.258	844.626	774.598
LEPBIa1908	3944.44	3978.42	3763.94	4808.57	3978.31	4358.65	5533.09	6259.86	6614.57
LEPBIa1909	793.948	830.673	881.42	846.352	769.305	831.623	931.257	997.797	1029.79
LEPBIa1910	4749.73	4746.16	4915.29	5338.22	4655.37	5215.9	5410.11	5723.33	5938.21
LEPBIa1911	2413.25	2493.28	2699.35	2390.81	2130	2319.32	2540.3	2921.62	2857.88
LEPBIa1912	1408.17	1495.21	1532.84	1579.5	1373.88	1346.74	1803.37	2007.85	2249.27
LEPBIa1913	2408.89	2605.29	2477.62	3008.05	2444.64	2644.79	3164.58	3672.59	3962.19
LEPBIa1914	3100.76	3554.27	3361.79	3738.51	3599.43	3733.33	3674.8	3650.71	3530.86
LEPBIa1915	633.413	718.658	685.855	695.41	820.373	844.436	771.197	756.225	676.362
LEPBIa1916	342.008	382.613	298.857	322.099	357.472	349.82	364.242	389.491	341.004
LEPBIa1917	2877.41	2965.25	2759.95	3183.25	3149.7	3011.91	3329.34	3127.3	3071.29
LEPBIa1918	1129.85	1110.08	1057.7	1200.8	1079	1110.97	1158.44	1118.58	1134.8
LEPBIa1919	2770.97	2665.71	2480.37	2911.02	2905.9	2927.98	3209.64	3249.84	3202.27
LEPBIa1920	4483.62	4397.53	4364.41	4653.59	4760.8	4649.53	4585.41	4802.55	4736.79
LEPBIa1921	11632.6	10969.9	11216.1	12415	11742.2	11856.7	13906.9	13747.7	13164.8
LEPBIa1922	5137.98	5344	5488.22	4832.83	5024.37	5276.13	5443.44	5487.88	5206.52
LEPBIa1923	8029.34	7930.41	8403.79	8365.14	8574.38	9212.56	7328.95	7471.22	7706.46
LEPBIa1924	1885.41	2006.2	2060.32	2044.45	2041.05	2118.14	1657.86	1874.81	2009.89
LEPBIa1925	3386.93	3469.95	3401.73	3700.77	3530.24	3409.78	3623.64	3564.06	3709.26
LEPBIa1926	3482.03	3117.54	3049.16	3083.53	3176.06	2974.75	3664.95	3724.23	3745.39
LEPBIa1927	2165.47	2101.85	2019	2057.93	2050.93	1952.84	2253.51	2286.18	2105.87
LEPBIa1928	853.276	765.226	659.688	874.654	904.387	798.306	1168.3	1138.71	1027.53
LEPBIa1929	1833.06	1763.29	1848.23	1952.81	2003.16	2193.74	2314.53	2219.66	2111.51
LEPBIa1930	867.235	935.136	1056.33	1057.94	1235.5	1094.95	1090.38	1037.18	963.166
LEPBIa1931	2215.2	2018.79	1985.95	1979.76	2199.19	2259.73	3295.07	2826.21	2856.75
LEPBIa1932	3578.87	3446.03	3095.99	3855.75	3495.64	4153.63	5243.95	4343.92	4358.52
LEPBIa1933	584.555	546.23	616.994	548.512	502.437	539.465	715.34	669.574	565.705
LEPBIatRNA25	5206.03	6212.43	7127.11	3862.49	5579.52	5263.31	2836.48	2954	2854.49
LEPBIatRNA24	1429.98	1515.35	1640.27	1350.39	1148.19	1337.77	736.463	804.364	639.1
LEPBIa1934	8936.71	9043.01	8498.82	10739.8	9775.28	9538.67	8494.9	8209.94	8649.3
LEPBIa1935	2946.33	3000.49	2885.27	2797.81	3154.65	2580.72	1970.94	2095.37	2270.72
LEPBIa1936	2786.67	3078.52	2984.43	2505.36	2592.9	2646.07	2581.61	2410.47	2417.51
LEPBIa1937	1324.41	1714.21	1418.54	1092.98	1535.32	1308.3	1165.01	1075.69	977.845
LEPBIa1938	18096.8	18155.2	15026.8	19083.4	17474.9	15374.8	27240.2	24234.2	22124.6
LEPBIa1939	13590.5	13280.7	11570	12921.7	14035.3	12681.9	15298.1	13991.9	13740.6
LEPBIa1940	8298.94	8842.89	8212.36	8001.26	9342.04	8829.42	8448.43	7554.37	7338.35
LEPBIa1941	7071.37	7600.66	7498.96	7091.57	7833.08	7803.67	6246.09	6154.83	6003.7
LEPBIa1942	16029.9	16259.8	16474.3	14260	15921.5	16077.6	12211	12606.4	14004.9
LEPBIa1943	10262	10667.9	10099.1	8836.83	10201.9	10055.7	7599.32	8364.86	9198.07
LEPBIa1944	54055.6	49990.2	59267.2	45132.9	43576.9	44695.5	36762.6	42217.3	42202
LEPBIa1945	18338.4	20011.7	19610.2	22067.2	22555.3	21717.7	21640.5	18869.7	16966.6
LEPBIa1946	14608.6	15794.1	14836.8	16382.6	16611.7	16504.3	14985.5	13774.8	12713.1
LEPBIa1947	1517.23	1403.33	1196.8	1597.02	1500.72	1562.66	1611.86	1445.93	1385.47
LEPBIa1948	8929.73	9750.34	9212.22	9773.48	10261.2	10499.1	9161.43	8406.87	8397.5
LEPBIa1949	6373.39	7463.47	6738.73	7278.9	7197.21	7564.05	6488.29	5957.02	5589.3
LEPBIa1950	10386.8	11275.8	12236.6	11877.2	13185.3	13332.9	9860.81	9023.93	8570.26
LEPBIa1951	5651.86	6334.51	5957.85	6570.01	7118.13	7684.5	5884.19	5257.69	5418.8
LEPBIa1952	10141.6	11696.1	11502.5	11773.5	12897	13976.1	10293.1	9795.04	9506.32
LEPBIa1953	5621.33	6433.94	6493.59	7122.57	7520.08	7980.5	6621.12	5816.98	5946.11
LEPBIa1954	5730.38	6367.23	6499.1	6571.36	6614.05	6971.41	5912.82	5375.85	5508
LEPBIa1955	4761.07	5423.29	5103.97	5499.94	5502.1	5649.65	4870.79	4749.16	4776.31
LEPBIa1956	2456	2595.22	2295.82	2809.94	2777.41	2944.64	2431.88	2344.82	2276.37
LEPBIa1957	8961.14	9912.7	9578.56	10142.8	10972.9	10577.9	9382.51	9135.09	8458.47
LEPBIa1958	14387	15315.8	14475.9	15824.6	15891.8	16281.4	15099.1	14566.1	14782.8
LEPBIa1959	5458.17	6248.93	5583.25	6227.7	6101.73	6287.78	5842.89	5752.21	5765.45
LEPBIa1960	3852.83	3861.37	3677.17	3967.61	3843.23	4457.32	3725.5	3566.69	3442.78
LEPBIa1961	22340.5	23090.2	21302.8	23731.6	25163	24845.5	26370.9	25213.6	22997.4
LEPBIa1962	4359.73	4257.83	4298.3	4769.49	4797.04	5349.17	4949.65	4576.74	4575.32
LEPBIa1963	18668.2	18663.7	17931.4	19666.9	19662.6	20174.2	22224.4	20363.8	19306.2
LEPBIa1964	16469.6	16779.6	15770.5	18117.1	18748.3	19522.6	18647.7	16822.5	16154.8
LEPBIa1965	4988.78	5367.91	5047.51	5981.07	6248.34	6235.89	5081.08	5143.03	5297.98
LEPBIa1966	64845.5	63140	58322.5	70642.1	71850.2	71849.5	69038.3	65968.4	66814.1
LEPBIa1967	20517.9	21704.5	23595.9	17098.2	19094.3	17215.5	14424.2	15525.4	15591.3
LEPBIa1968	61285.8	52918.9	34062.8	100483	45647.6	38649.9	76073.5	89235.4	91711.9
LEPBIa1969	70666.6	59559.3	41169.2	135633	52919	46980.3	77608.3	94747.8	94524.6
LEPBIa1971	49620.9	58159.7	57756.4	59197.5	66216.3	70556.6	51845.8	44601.5	39297.8
LEPBIa1972	44569.3	47783.8	45390.4	50596.5	51162.9	51904	48559.6	46099.1	43483.6
LEPBIa1973	22022.9	22722.7	20095	24894.6	21919.4	20170.4	21715.6	21597.9	21966.5
LEPBIa1974	7714.38	8052.49	7267.58	9512.03	9552.89	8379.01	9738.3	9297.89	8980.14
LEPBIa1975	17611.7	17154.7	17190.4	17785.5	17346.4	17458.3	18535	18264.1	18341.9
LEPBIa1976	8366.99	7849.86	8701.27	8123.9	8432.71	7977.94	6232.47	7093.11	7392.55
LEPBIa1977	19072.2	17069.1	18894.1	18308.4	19298.5	19484.8	16332.2	16491.7	18066.4
LEPBIa1978	4015.98	3537.91	3920.94	3303.2	3787.22	3378.39	2925.2	3172.82	3613.28
LEPBIatRNA23	2387.95	2101.85	2162.23	1893.51	2179.42	1974.62	1247.15	1510.7	1755.83
LEPBIatRNA22	279.19	270.598	258.917	273.582	169.675	204.382	146.448	177.678	154.694
LEPBIa1979	7477.94	7878.81	8067.75	8133.34	8928.55	8790.34	7574.44	7697.91	7587.9
LEPBIa1980	8358.26	8265.2	8805.94	8441.96	7872.61	8618.63	7093.79	7664.65	8388.46
LEPBIa1981	1892.39	2129.54	2122.29	1637.45	1780.77	1561.37	1744.23	1921.2	2130.71
LEPBIa1982	4673.82	4267.9	4481.47	4567.34	4469.22	4410.55	4642.67	5007.36	5470.74
LEPBIa1983	4140.74	4265.38	5057.15	4734.45	4141.4	4609.16	4443.18	5429.24	5881.75
LEPBIa1984	3427.94	3772.01	3639.99	3319.37	3617.55	3634.66	3482.83	3303.23	3123.23
LEPBIa1985	1666.42	1603.45	1468.12	1696.75	1868.08	1658.76	2094.39	1801.29	1609.04
LEPBIa1986	866.363	896.12	881.42	974.383	910.976	834.826	788.095	856.88	783.631
LEPBIa1987	478.986	356.183	370.472	536.382	433.249	384.417	423.384	357.981	373.749
LEPBIa1988	76.7774	84.3259	95.0281	55.2555	93.8981	66.6323	78.387	60.3929	58.7159
LEPBIa1989	164.897	198.858	148.74	169.81	215.801	149.923	179.774	168.05	133.24
LEPBIa1990	151.81	105.722	126.704	207.545	174.617	162.096	157.713	110.283	79.0406
LEPBIa1991	2114	2143.39	1929.48	2177.87	2330.98	2044.46	2042.76	2036.73	1843.9
LEPBIa1992	622.944	609.16	537.115	630.721	738.006	525.37	709.238	647.693	531.83
LEPBIa1993	1232.8	1267.41	1048.06	1289.74	1158.08	1101.36	1646.13	1305.89	1140.44
LEPBIa1994	2859.96	2883.44	2656.66	2881.37	3003.09	3024.72	3199.79	2692.3	2760.77
LEPBIa1995	1669.04	1423.47	1159.62	1652.27	1556.73	1462.71	2460.51	2083.99	1829.22
LEPBIa1996	6690.97	6820.33	6026.71	6784.3	6740.89	6229.48	8114.23	7465.97	6882.18
LEPBIa1997	3448	3441	3396.22	3404.28	3470.93	3360.45	2978.71	3106.3	3192.11
LEPBIa1998	2039.84	1938.24	1862	2490.54	2363.93	2348.79	2322.04	2116.38	2132.97
LEPBIa1999	746.834	742.571	605.976	882.74	772.6	743.847	902.155	859.505	818.635
LEPBa1994	876.832	873.465	734.058	886.783	976.869	920.039	1098.36	992.545	845.734
LEPBIa2001	1272.06	1468.78	1222.97	1549.85	1564.97	1460.14	1532.54	1431.93	1333.53
[truncated: 1,799 more rows]

## Sheet: wt (DGE ALA vs untreated)
wt strain: Differential Gene Expression of cells grown under 5-aminolevulinic acid versus untreated
Genome locus	Annotated gene name	baseMean	log2_FoldChange	pvalue	padj	(-)log10_padj
LEPBamiscRNA19		0
LEPBIa1064		0
LEPBIa_5S_2		0
LEPBamiscRNA3		6.177	4.558	0.001795	0.006105	2.214
LEPBamiscRNA10		1.038	3.041	0.3543	0.4733	0.3248
LEPBIa0427		10.78	2.74	0.001599	0.005566	2.254
LEPBIa1691		8.132	2.714	0.006868	0.01941	1.712
LEPBamiscRNA14		1.153	2.672	0.2743	0.3888	0.4103
LEPBIa1226		0.9603	2.641	0.3015	0.4176	0.3792
LEPBIa2499	ppc	20.84	2.287	7.007e-05	0.0003785	3.422
LEPBIa3373		607.3	1.994	0.001698	0.005853	2.233
LEPBIa2238		4.431	1.963	0.07171	0.1354	0.8683
LEPBIa0900		0.6908	1.961	0.5486	0.6642	0.1777
LEPBIa3180		6.033	1.951	0.1303	0.2182	0.6611
LEPBIa1173		93.68	1.924	8.194e-09	1.322e-07	6.879
LEPBIatRNA8		287.6	1.865	1e-19	1.806e-17	16.74
LEPBIa2766	nirB	8891	1.8	2.482e-05	0.0001518	3.819
LEPBIa1011		1391	1.791	4.454e-06	3.454e-05	4.462
LEPBIatRNA33		29.93	1.789	0.003195	0.01001	1.999
LEPBamiscRNA5		15.68	1.763	0.01193	0.03106	1.508
LEPBIa2741	cueR	197.1	1.76	3.976e-11	1.033e-09	8.986
LEPBIa0566		8539	1.664	5.352e-05	0.0002994	3.524
LEPBIa2764	narB	3995	1.662	0.001227	0.004372	2.359
LEPBIa1174		230.2	1.658	6.468e-07	6.241e-06	5.205
LEPBIatRNA32		0.7916	1.643	0.6824	0.7782	0.1089
LEPBIa3059		0.6317	1.618	0.6254	0.7289	0.1374
LEPBIa2307		980.6	1.61	1.119e-05	7.69e-05	4.114
LEPBIa0381		8.628	1.594	0.1201	0.2046	0.689
LEPBIa1246		34.81	1.576	0.0002689	0.0012	2.921
LEPBIa1245		41.6	1.549	0.0001108	0.0005581	3.253
LEPBIa0486		3.883	1.53	0.3686	0.4887	0.311
LEPBIb0220		958.5	1.516	0.001272	0.004522	2.345
LEPBIa3167		27.68	1.488	0.008029	0.02216	1.654
LEPBIa2956		7.334	1.479	0.1921	0.2951	0.53
LEPBIa2771		2108	1.476	0.0002843	0.001257	2.901
LEPBIa0709		23.14	1.46	0.1036	0.1819	0.7403
LEPBIatRNA7		480.3	1.424	3.975e-08	5.233e-07	6.281
LEPBamiscRNA12		9.566	1.408	0.175	0.2736	0.5629
LEPBIatRNA26		1169	1.403	6.028e-11	1.494e-09	8.826
LEPBIatRNA16		94.99	1.385	0.0005405	0.002173	2.663
LEPBIb0242		84.73	1.373	0.0004092	0.001711	2.767
LEPBIa0615		19.73	1.371	0.03448	0.07463	1.127
LEPBIa0249		882.3	1.357	5.644e-14	3.057e-12	11.51
LEPBIa2852		1347	1.351	0.00016	0.0007701	3.113
LEPBIa1768		4744	1.318	0.0004907	0.002003	2.698
LEPBIatRNA5		542.7	1.314	3.005e-11	8.197e-10	9.086
LEPBIb0267		35.21	1.313	0.004699	0.01405	1.852
LEPBIa1286		670.1	1.28	2.555e-14	1.659e-12	11.78
LEPBIatRNA14		632	1.243	2.704e-15	2.229e-13	12.65
LEPBIa2854		44.28	1.236	0.008577	0.02335	1.632
LEPBIa0990		13.64	1.225	0.08451	0.1547	0.8106
LEPBIa1455		71.79	1.206	0.0003054	0.001333	2.875
LEPBIb0126		278.1	1.182	2.467e-06	2.07e-05	4.684
LEPBIb0192		147.5	1.18	0.1098	0.1907	0.7197
LEPBIb0219		4.825	1.16	0.3094	0.4265	0.3701
LEPBIa2460		8.337	1.145	0.197	0.3012	0.5212
LEPBIatRNA9		121.6	1.14	7.982e-05	0.0004198	3.377
LEPBIa2931		91.2	1.108	0.000265	0.001185	2.926
LEPBIa0488		258.7	1.102	1.582e-10	3.796e-09	8.421
LEPBIa0229		234.5	1.093	0.0003892	0.00164	2.785
LEPBIa1740		61.06	1.092	0.009253	0.02501	1.602
LEPBIa2745		159.4	1.082	6.541e-05	0.0003564	3.448
LEPBIa0435		34.42	1.079	0.05329	0.106	0.9748
LEPBIatRNA30		8263	1.074	3.939e-20	7.469e-18	17.13
LEPBamiscRNA9		228.5	1.071	1.581e-05	0.0001034	3.986
LEPBIatRNA2		1577	1.07	2.346e-27	6.843e-25	24.16
LEPBIatRNA19		328.1	1.068	2.514e-07	2.641e-06	5.578
LEPBIa1250		26.73	1.063	0.1726	0.2712	0.5667
LEPBIatRNA28		476.3	1.052	1.182e-10	2.855e-09	8.544
LEPBIa1287		782.3	1.036	6.498e-09	1.086e-07	6.964
LEPBIa0754		4742	1.035	2.67e-08	3.75e-07	6.426
LEPBIa3393		60.05	1.031	0.0009966	0.003639	2.439
LEPBIa0825		864.9	1.031	1.363e-07	1.566e-06	5.805
LEPBIa1453		174.8	1.009	3.407e-07	3.492e-06	5.457
LEPBIa2514		18.68	0.9991	0.08651	0.1572	0.8036
LEPBIa3381	hcrA	41020	0.9898	2.297e-18	3.35e-16	15.47
LEPBIatRNA6		934.9	0.9775	3.345e-06	2.716e-05	4.566
LEPBIa3374		1305	0.9719	0.03104	0.06863	1.164
LEPBIa0555		282	0.9657	1.509e-05	9.983e-05	4.001
LEPBIa0409		119	0.9654	0.004914	0.01463	1.835
LEPBIa2671		124.4	0.9553	0.0005045	0.002048	2.689
LEPBIatRNA25		5175	0.953	1.715e-11	4.965e-10	9.304
LEPBIa1200		425.3	0.9511	3.354e-09	5.916e-08	7.228
LEPBIa0433		202.2	0.9492	2.48e-06	2.076e-05	4.683
LEPBIa0824		1280	0.9487	1.737e-07	1.903e-06	5.72
LEPBIa2797		42.58	0.9438	0.04043	0.08471	1.072
LEPBIa2914		436.2	0.9387	0.0005188	0.0021	2.678
LEPBIa2851		8491	0.9335	1.711e-08	2.545e-07	6.594
LEPBIa0669	hmuO	8297	0.9326	8.903e-35	4.22e-32	31.37
LEPBIa2047		359.3	0.9292	1.94e-05	0.0001236	3.908
LEPBIa2553		1761	0.9274	1.617e-12	6.01e-11	10.22
LEPBIa1498		1008	0.9247	1.461e-09	2.867e-08	7.543
LEPBIb0223		54.96	0.9234	0.02728	0.06197	1.208
LEPBIatRNA15		773.1	0.9226	8.438e-08	1.026e-06	5.989
LEPBIa3187		350.8	0.9215	9.124e-05	0.0004694	3.328
LEPBIa2887		166.6	0.9206	5.146e-05	0.0002891	3.539
LEPBIatRNA20		894.7	0.9199	4.443e-06	3.453e-05	4.462
LEPBIb0134	ada	285.7	0.9177	0.0003005	0.001313	2.882
LEPBIa2696		194.1	0.9168	3.468e-05	0.0002045	3.689
LEPBIa3108		181.3	0.9149	9.858e-06	6.897e-05	4.161
LEPBIa3270		6319	0.9142	9.477e-23	2.396e-20	19.62
LEPBIatRNA29		2546	0.9112	1.179e-05	8.03e-05	4.095
LEPBIa2725	fkpB	2144	0.9027	2.786e-13	1.273e-11	10.9
LEPBIa0241		1242	0.9019	2.425e-10	5.607e-09	8.251
LEPBIa3249		1228	0.9018	9.417e-14	4.959e-12	11.3
LEPBa1510		296.4	0.9001	0.001718	0.005905	2.229
LEPBIa0785		736	0.8878	3.387e-14	2.05e-12	11.69
LEPBIa3415		383	0.8841	1.505e-12	5.649e-11	10.25
LEPBIa2461		2635	0.8804	4.216e-29	1.599e-26	25.8
LEPBIa0103		33.36	0.8772	0.0741	0.1391	0.8567
LEPBIa0868		971.2	0.8761	1.42e-07	1.603e-06	5.795
LEPBIa2625		387.6	0.8755	6.575e-10	1.401e-08	7.854
LEPBIatRNA27		199.9	0.8734	0.000487	0.001991	2.701
LEPBIa0816		920.6	0.8694	1.713e-12	6.306e-11	10.2
LEPBIa1514		1111	0.868	1.858e-05	0.0001192	3.924
LEPBIa2669		943.8	0.8655	1.099e-08	1.701e-07	6.769
LEPBIa1178	sirA	1991	0.8631	0.008496	0.02319	1.635
LEPBIb0091		33.61	0.8628	0.1629	0.2601	0.5849
LEPBIa0964		48.79	0.8625	0.1182	0.2022	0.6943
LEPBIa0999		246	0.8614	0.0005644	0.002251	2.648
LEPBIa1269		1498	0.8589	1.47e-05	9.764e-05	4.01
LEPBIa0231		703.5	0.8587	1.624e-06	1.439e-05	4.842
LEPBIa2218		389.8	0.8586	0.0001394	0.0006846	3.165
pLEPBI0036		1.504	0.857	0.634	0.7371	0.1325
LEPBIa2247		120.3	0.8567	0.001149	0.004121	2.385
LEPBIa0923		269	0.8565	1.632e-07	1.809e-06	5.743
LEPBIa0922	mcp	675.2	0.8563	6.456e-05	0.0003533	3.452
LEPBIa0567	thiD	140.3	0.856	7.73e-05	0.0004094	3.388
LEPBIa2623		12.67	0.8551	0.2408	0.3524	0.4529
LEPBIa2143		546.6	0.8548	3.633e-08	4.886e-07	6.311
LEPBIa1233		7437	0.8542	1.793e-10	4.224e-09	8.374
LEPBIatRNA21		308.2	0.8493	0.1179	0.2019	0.6949
LEPBIa0629		37.41	0.8492	0.09718	0.1732	0.7615
LEPBIa0230		11.34	0.8487	0.2559	0.3693	0.4326
LEPBIa0335		781.8	0.8467	1.525e-06	1.364e-05	4.865
LEPBIatRNA12		259.4	0.8405	0.005619	0.01638	1.786
LEPBIa0132		120.2	0.8373	0.005269	0.0155	1.81
LEPBIa3159		36.09	0.8281	0.14	0.2308	0.6368
LEPBIa2780		13.95	0.8268	0.273	0.3879	0.4113
LEPBIa2795		33.82	0.8252	0.2257	0.3357	0.4741
LEPBIa1111	fadD2	3128	0.8248	2.131e-05	0.0001336	3.874
LEPBIa1223		35.01	0.8162	0.1174	0.2013	0.6962
LEPBIa0118		1455	0.8136	3.023e-09	5.418e-08	7.266
LEPBIa1188	sbp	2319	0.8134	0.006842	0.01935	1.713
LEPBIatRNA24		1168	0.8122	6.471e-06	4.765e-05	4.322
LEPBIb0033		3354	0.8118	1.189e-08	1.825e-07	6.739
LEPBIb0222		68.9	0.8091	0.01667	0.04119	1.385
LEPBIa1875		981.9	0.8069	2.646e-10	5.973e-09	8.224
LEPBIa2767	nirD	1615	0.802	0.04812	0.09743	1.011
LEPBIa1066		136	0.8016	0.003618	0.01114	1.953
LEPBIa0434		6.491	-0.6616	0.5139	0.6337	0.1981
LEPBIa0732		1072	-0.6639	3.02e-05	0.00018	3.745
LEPBIa2178		139.4	-0.6682	0.003547	0.01096	1.96
LEPBIa1934	purA	11530	-0.6754	2.638e-14	1.659e-12	11.78
LEPBIa2092		597.2	-0.6771	7.094e-05	0.0003815	3.418
LEPBIa1939	rpoA	23080	-0.679	5.731e-21	1.144e-18	17.94
LEPBIa2215		239.8	-0.6813	0.0003845	0.001624	2.79
LEPBIa0239		3672	-0.682	3.157e-10	7.041e-09	8.152
LEPBIa0514		112.6	-0.684	0.03518	0.07568	1.121
LEPBIa2547	flhB	2379	-0.6874	3.162e-12	1.1e-10	9.959
LEPBIa2014		704.5	-0.6876	3.824e-05	0.0002234	3.651
LEPBIa0652		2437	-0.6929	1.293e-12	4.951e-11	10.31
LEPBIa1204		67.83	-0.694	0.027	0.06152	1.211
LEPBIa2223		431.5	-0.696	1.018e-05	7.07e-05	4.151
LEPBIa2546	flhA	4233	-0.697	2.278e-13	1.08e-11	10.97
LEPBIa0290	trmE	2502	-0.7	9.964e-14	5.176e-12	11.29
LEPBIa2425		692.8	-0.7026	9.052e-06	6.428e-05	4.192
LEPBIa3343		2407	-0.7026	1.462e-05	9.734e-05	4.012
LEPBIa1938	rplQ	31310	-0.7081	1.007e-12	4.021e-11	10.4
LEPBIa0165		34.48	-0.7085	0.1448	0.2373	0.6247
LEPBIa1305	nuoL	5336	-0.7101	9.331e-10	1.933e-08	7.714
LEPBIa3166		4915	-0.7102	1.775e-16	1.726e-14	13.76
LEPBIa3287		391.4	-0.7111	6.501e-05	0.0003552	3.45
LEPBIa2236		7.369	-0.7113	0.5289	0.647	0.1891
LEPBIa0384		51.62	-0.7125	0.2158	0.3237	0.4898
LEPBIa1538		1662	-0.7129	6.415e-08	8.001e-07	6.097
LEPBIb0246		891	-0.7132	1.372e-09	2.71e-08	7.567
LEPBIa1993		1322	-0.715	1.474e-07	1.654e-06	5.782
LEPBIa3230		1135	-0.717	1.514e-07	1.689e-06	5.772
LEPBIa2245		69.82	-0.7208	0.02937	0.06559	1.183
LEPBIa1916		490.5	-0.7211	0.0001309	0.0006468	3.189
LEPBIa3116		663.7	-0.7217	1.547e-05	0.0001017	3.993
LEPBIa1580	cheD4	279.1	-0.7266	0.002818	0.008994	2.046
LEPBIa2062	lpxB	3523	-0.7269	1.09e-13	5.512e-12	11.26
LEPBIa3331		425.7	-0.73	1.719e-06	1.509e-05	4.821
LEPBIb0247		1386	-0.7306	2.619e-08	3.706e-07	6.431
LEPBIa2740		513.8	-0.7363	0.009462	0.02548	1.594
LEPBIa0719	dfpB	2066	-0.7393	8.556e-13	3.565e-11	10.45
LEPBIa0792	ilvB1	4614	-0.7408	0.000132	0.0006499	3.187
LEPBIa1063	aniA	876.1	-0.7427	4.324e-05	0.000248	3.605
LEPBIb0023		207.3	-0.7432	5.682e-05	0.0003146	3.502
LEPBIa2199		368.1	-0.7453	0.00766	0.02126	1.672
LEPBIa2214		78.36	-0.7462	0.0861	0.1566	0.8052
LEPBIa2775	moaD	161.6	-0.7503	0.000258	0.00116	2.935
LEPBIa2950		1243	-0.7525	2.962e-07	3.061e-06	5.514
LEPBIa0060		1800	-0.7612	2.002e-15	1.687e-13	12.77
LEPBIa1363		10080	-0.7642	5.614e-07	5.501e-06	5.26
LEPBIa1895		36.65	-0.7648	0.1808	0.2813	0.5509
LEPBIa3004		651.1	-0.768	5.345e-09	9.213e-08	7.036
LEPBIa0859		6394	-0.7735	9.738e-13	3.929e-11	10.41
pLEPBI0020	recB	1006	-0.7762	5.692e-08	7.245e-07	6.14
LEPBIb0059		1459	-0.7803	5.112e-05	0.0002876	3.541
LEPBIa0331		1268	-0.7813	1.01e-07	1.197e-06	5.922
LEPBIa2468		559.2	-0.7814	8.995e-06	6.399e-05	4.194
LEPBIa2360		8851	-0.7832	1.099e-07	1.282e-06	5.892
pLEPB0026		194.7	-0.7847	0.0002262	0.001045	2.981
LEPBIa2438		749	-0.7872	0.03255	0.07134	1.147
LEPBIb0173	czcA	2837	-0.788	1.133e-05	7.743e-05	4.111
LEPBIa2700		56.29	-0.7892	0.1745	0.2733	0.5634
LEPBIa1859		3100	-0.7935	2.566e-10	5.827e-09	8.235
LEPBIa1706	clpP1	40630	-0.7946	5.867e-06	4.405e-05	4.356
LEPBIa1636	cysQ	3552	-0.7956	1.006e-07	1.196e-06	5.922
LEPBIa2266		413.4	-0.7977	1.192e-05	8.083e-05	4.092
LEPBIa2186		56.39	-0.8006	0.01514	0.03786	1.422
LEPBIa1350		859.4	-0.8033	2.668e-14	1.659e-12	11.78
LEPBIa3025		88.46	-0.8057	0.00759	0.0211	1.676
LEPBa2079		1375	-0.8113	1.235e-06	1.126e-05	4.949
LEPBIa2202		155.8	-0.8196	0.002048	0.006836	2.165
LEPBIb0057		311.8	-0.8225	0.0003913	0.001647	2.783
LEPBIa2030		1982	-0.8278	2.403e-07	2.545e-06	5.594
LEPBIa3143		198.1	-0.828	0.004879	0.01455	1.837
LEPBIb0183	metH	11760	-0.8309	4.053e-40	2.196e-37	36.66
LEPBIa1650	rpoN	3874	-0.8318	4.348e-08	5.666e-07	6.247
LEPBIa1054		427	-0.8319	3.929e-06	3.104e-05	4.508
LEPBIb0056		858.4	-0.8333	2.333e-05	0.000145	3.839
LEPBIb0138		175.9	-0.8349	1.712e-05	0.0001111	3.954
LEPBIa1068		941.1	-0.8373	2.53e-10	5.814e-09	8.235
LEPBIa1055		1747	-0.84	1.837e-09	3.482e-08	7.458
LEPBIa2194		17	-0.8414	0.1188	0.203	0.6926
pLEPBI0041		243.3	-0.8497	0.003204	0.01003	1.999
LEPBIa2182		148.4	-0.8587	8.05e-05	0.0004228	3.374
LEPBIa0214		5.688	-0.8635	0.5753	0.6876	0.1626
LEPBIa3151		534.2	-0.8641	3.467e-11	9.258e-10	9.034
LEPBIa1101		17.49	-0.8649	0.1761	0.2749	0.5609
LEPBIa2013		1138	-0.8753	3.195e-06	2.611e-05	4.583
LEPBIa0048		22.03	-0.8803	0.1281	0.215	0.6675
LEPBamiscRNA4		15.11	-0.885	0.1528	0.2476	0.6063
LEPBIa2702		213	-0.8892	0.0001447	0.0007054	3.152
LEPBIa3279		266.4	-0.8928	1.385e-07	1.582e-06	5.801
pLEPBI0039		42.32	-0.8935	0.08934	0.1612	0.7925
LEPBIa2184		66.18	-0.8954	0.05009	0.1008	0.9965
LEPBIa2548	fliR	1263	-0.9007	2.697e-13	1.247e-11	10.9
LEPBIa0149	exbB1	484.4	-0.9085	3.534e-05	0.0002075	3.683
LEPBIa1635		1442	-0.9115	4.006e-08	5.256e-07	6.279
LEPBIa0378		67.87	-0.9128	0.01707	0.04202	1.377
LEPBIa0380		67.62	-0.9288	0.004045	0.01229	1.91
LEPBIa1707		13120	-0.9297	0.0002637	0.00118	2.928
LEPBIa1053		346	-0.9363	3.792e-08	5.046e-07	6.297
LEPBIa0916	cheY2	109	-0.9367	0.001595	0.00556	2.255
LEPBIb0269		115.5	-0.9443	0.0238	0.05554	1.255
LEPBIa3426		476	-0.6598	0.0007205	0.00276	2.559
pLEPBI0027		220.7	-0.6587	0.004071	0.01235	1.908
LEPBIa2561		164.6	-0.6559	0.002685	0.008664	2.062
LEPBIa1390		2002	-0.6559	3.793e-08	5.046e-07	6.297
LEPBIa2629		84.18	-0.6545	0.04807	0.09737	1.012
LEPBIa0291		8339	-0.6529	1.624e-15	1.4e-13	12.85
LEPBIa2593	hisG	4481	-0.6527	5.545e-17	5.84e-15	14.23
LEPBIb0214		163.3	-0.6523	0.01172	0.03063	1.514
pLEPBI0053		1611	-0.6496	2.755e-06	2.286e-05	4.641
LEPBamiscRNA7		5402	-0.6471	0.04061	0.08498	1.071
LEPBIa1206		1592	-0.6458	4.526e-10	9.979e-09	8.001
LEPBIa0686		2971	-0.6447	7.305e-08	9.023e-07	6.045
LEPBIa2942		954.4	-0.6444	8.221e-06	5.904e-05	4.229
LEPBIa0639		737.4	-0.6428	2.637e-08	3.718e-07	6.43
LEPBIa2255		44.71	-0.6402	0.1064	0.1856	0.7315
LEPBIa0946	fliA	31460	-0.6397	3.765e-09	6.579e-08	7.182
LEPBIa1060		85.08	-0.6388	0.05098	0.1021	0.9911
LEPBIa0856		96.37	-0.6379	0.03979	0.08368	1.077
LEPBIa3150		2699	-0.6363	9.511e-09	1.503e-07	6.823
LEPBIa0620		505.9	-0.6349	0.0009066	0.003351	2.475
LEPBIa0011		872.4	-0.6343	2.693e-08	3.768e-07	6.424
LEPBIa2193		337.1	-0.6339	0.0002326	0.001068	2.972
pLEPBI0006		599.5	-0.6334	4.884e-05	0.0002756	3.56
LEPBIa3378	dnaJ	37500	-0.6318	0.01084	0.02867	1.542
LEPBIa2148		788.4	-0.629	1.998e-05	0.0001265	3.898
LEPBIa0396	creC	564.4	-0.6278	0.001162	0.004164	2.381
LEPBIa0390		22030	-0.6226	0.0002887	0.001273	2.895
LEPBIa2776	moaE	1221	-0.6223	5.945e-06	4.455e-05	4.351
LEPBIa1777	proB	1496	-0.6202	3.248e-11	8.797e-10	9.056
LEPBIa1073	mqo	2236	-0.6172	8.818e-05	0.0004562	3.341
LEPBIa2949		1743	-0.6166	2.378e-09	4.363e-08	7.36
LEPBIa1553		9305	-0.6153	8.122e-07	7.642e-06	5.117
LEPBIa3193		2448	-0.6139	2.498e-07	2.631e-06	5.58
LEPBIa0621		163	-0.6136	0.003058	0.009672	2.014
LEPBIa2935		512.2	-0.6133	1.18e-05	8.03e-05	4.095
LEPBIb0186		7978	-0.6092	4.058e-08	5.306e-07	6.275
LEPBIa3375		3226	-0.6085	0.0004771	0.001958	2.708
LEPBIb0272		2828	-0.608	1.158e-11	3.57e-10	9.447
LEPBIa1639		1331	-0.6073	0.0008344	0.003133	2.504
LEPBIa3076	mrdB	7509	-0.6072	3.272e-15	2.585e-13	12.59
LEPBIa1992		654.7	-0.6055	0.000101	0.0005164	3.287
LEPBIa1122		2780	-0.6048	1.11e-10	2.716e-09	8.566
LEPBIb0119	galU2	4526	-0.6048	5.304e-06	4.006e-05	4.397
LEPBIb0185	ahcY	12900	-0.6037	1.57e-11	4.688e-10	9.329
LEPBIa0151		831.7	-0.6018	1.278e-05	8.594e-05	4.066
LEPBIa1349		3035	-0.6002	1.686e-05	0.0001099	3.959
LEPBIa0382		68.43	-0.5977	0.1478	0.2408	0.6183
LEPBIa0178		1147	-0.5974	2.705e-06	2.255e-05	4.647
LEPBIa1732		3719	-0.5969	2.337e-09	4.323e-08	7.364
LEPBIa1302	nuoH	5215	-0.5954	5.694e-08	7.245e-07	6.14
LEPBIa2996		335.4	-0.5952	9.033e-05	0.0004658	3.332
LEPBIa1252		1294	-0.594	0.0002497	0.001129	2.947
LEPBIb0120		5003	-0.5901	4.152e-11	1.071e-09	8.97
LEPBIa2994		229.4	-0.5897	0.0002997	0.001311	2.882
LEPBIa2176		38.03	-0.5867	0.2396	0.351	0.4547
LEPBIa1776		4880	-0.5832	2.98e-10	6.686e-09	8.175
LEPBIa3142		2249	-0.581	4.983e-06	3.81e-05	4.419
LEPBIa1129	trpS	3648	-0.5805	6.044e-12	1.942e-10	9.712
LEPBIa0623		713.2	-0.5803	0.0002463	0.001116	2.952
LEPBIa2827	rhlE	2295	-0.5767	1.793e-08	2.645e-07	6.578
LEPBIa1348		5895	-0.5765	1.949e-06	1.683e-05	4.774
LEPBIa1185	cysA	7326	-0.575	1.303e-06	1.174e-05	4.93
LEPBIa0544		1273	-0.5749	1.714e-06	1.508e-05	4.822
LEPBIa0730	hutH	1703	-0.5743	1.463e-05	9.734e-05	4.012
LEPBIb0248		3636	-0.5741	6.89e-07	6.598e-06	5.181
LEPBIb0128	htpX	18230	-0.5734	7.066e-05	0.0003806	3.42
LEPBIa3265		731	-0.5719	6.415e-06	4.733e-05	4.325
LEPBIa3425		482.1	-0.5693	0.0009557	0.003505	2.455
LEPBIa0274		19760	-0.5689	1.142e-12	4.42e-11	10.35
LEPBIa2784		389.2	-0.5676	0.0002765	0.001231	2.91
LEPBIa3376		5761	-0.5651	0.002018	0.006752	2.171
LEPBIa3377		15470	-0.5646	0.0007038	0.002704	2.568
LEPBIa3176		178.2	-0.5621	0.01118	0.02943	1.531
LEPBIa2583		1273	-0.5614	4.616e-08	5.975e-07	6.224
LEPBIa1861	xseB	564.5	-0.5594	0.0008473	0.003175	2.498
LEPBIb0058		6683	-0.559	5.532e-05	0.0003083	3.511
LEPBIa2029		3812	-0.558	4.822e-06	3.701e-05	4.432
LEPBIa1655		937.2	-0.5579	4.899e-07	4.876e-06	5.312
LEPBIb0092		4338	-0.557	8.208e-10	1.729e-08	7.762
LEPBIa2200		815.5	-0.5552	0.0002537	0.001145	2.941
LEPBIa1082		8.265	-0.5531	0.6048	0.7116	0.1478
LEPBIa0545		2099	-0.5531	2.308e-11	6.452e-10	9.19
LEPBIa0256		915.3	-0.5529	8.432e-09	1.354e-07	6.869
LEPBIa3462		633.4	-0.5528	0.007342	0.02058	1.687
LEPBIa3234		2518	-0.5509	5.31e-11	1.342e-09	8.872
LEPBIa1205		303.7	-0.5497	0.0002369	0.001084	2.965
LEPBIa2916		327	-0.5495	0.01453	0.0366	1.437
LEPBIa2435		24930	-0.5487	3.933e-11	1.028e-09	8.988
LEPBIa0054		2067	-0.5468	8.849e-06	6.307e-05	4.2
LEPBIb0063		6452	-0.5457	4.862e-07	4.852e-06	5.314
LEPBIa1402	secF	8690	-0.5442	2.595e-14	1.659e-12	11.78
LEPBIa2562		115.1	-0.5441	0.02178	0.05158	1.288
LEPBIa1281	carB	18840	-0.5437	1.836e-06	1.597e-05	4.797
LEPBIa1367		4011	-0.5432	2.831e-05	0.000171	3.767
LEPBIa0410		6.7	-0.542	0.6451	0.747	0.1267
LEPBIa2609	proS	9358	-0.541	2.565e-10	5.827e-09	8.235
LEPBIa2018		839.1	-0.5398	0.0007113	0.00273	2.564
LEPBIa0349	recG	2020	-0.5394	7.202e-07	6.862e-06	5.164
LEPBIa3191		3224	-0.5381	0.0001597	0.0007692	3.114
LEPBIa3248		9.632	-0.5371	0.6578	0.7584	0.1201
LEPBIa3077		1383	-0.5365	1.438e-05	9.614e-05	4.017
LEPBIa0123		24.4	-0.536	0.2812	0.3955	0.4028
LEPBIa0520		8802	-0.5333	1.494e-09	2.905e-08	7.537
LEPBIa0510	pheS	4889	-0.5332	2.825e-08	3.925e-07	6.406
LEPBIa1778	proA	3105	-0.5323	1.108e-05	7.638e-05	4.117
LEPBIa2778		515.5	-0.5294	0.0009099	0.00336	2.474
LEPBIa3057		50.57	-0.5291	0.2626	0.3762	0.4246
LEPBIa0328	dppD	1174	-0.5285	2.25e-07	2.401e-06	5.62
LEPBIa2550	fliP	2443	-0.5282	3.65e-06	2.932e-05	4.533
LEPBIa0296		116.9	-0.526	0.0994	0.1762	0.7539
LEPBIa2584	rnc	6974	-0.5259	1.202e-17	1.519e-15	14.82
LEPBIa1397		2629	-0.5254	0.000211	0.0009868	3.006
LEPBIa3305		1533	-0.5248	0.0001756	0.0008396	3.076
pLEPBI0044		899	-0.5208	5.237e-07	5.172e-06	5.286
LEPBIa1304	nuoK	404.9	-0.5207	0.002582	0.008383	2.077
LEPBIa1039		1228	-0.5192	1.003e-05	7.003e-05	4.155
LEPBIa2594		17040	-0.5183	2.44e-11	6.755e-10	9.17
LEPBIa2086		2058	-0.5182	3.923e-08	5.184e-07	6.285
LEPBIb0122		1603	-0.5174	4.295e-05	0.0002468	3.608
pLEPBI0003		754.4	-0.5172	1.75e-05	0.0001133	3.946
LEPBIa2703		2299	-0.517	2.356e-10	5.48e-09	8.261
LEPBIb0061		7115	-0.5168	0.0006352	0.002478	2.606
LEPBIa1708		5648	-0.5156	3.747e-07	3.794e-06	5.421
LEPBIa1681		742.3	-0.5152	0.000457	0.00189	2.724
LEPBIa1351		1069	-0.5146	8.613e-05	0.0004468	3.35
LEPBatmRNA1		29650	-0.5121	0.05368	0.1065	0.9728
LEPBIb0258		1991	-0.509	2.037e-07	2.2e-06	5.658
LEPBIa2333	greA	55550	-0.5078	6.158e-11	1.516e-09	8.819
LEPBIa0768		616.1	-0.5076	0.0001657	0.0007942	3.1
pLEPBI0004		46.15	-0.5074	0.3642	0.4838	0.3153
LEPBIa0253	prfB	3284	-0.5073	9.901e-09	1.551e-07	6.809
pLEPBI0033		4411	-0.5072	2.775e-12	9.742e-11	10.01
LEPBIa2444		129.7	-0.507	0.1379	0.2285	0.6411
LEPBIb0216		343.7	-0.5063	0.002889	0.009194	2.036
LEPBIa0718	dfpA	2693	-0.5062	8.342e-08	1.017e-06	5.993
LEPBIa0518	rfbA	6357	-0.5043	7.768e-09	1.264e-07	6.898
LEPBIa3304		1044	-0.5039	1.762e-06	1.544e-05	4.811
LEPBIb0028		2529	-0.5012	1.877e-11	5.352e-10	9.271
LEPBIa2320		528.4	-0.5005	0.0002182	0.001014	2.994
LEPBIa1537		3041	-0.5004	1.881e-09	3.548e-08	7.45
LEPBIa1937		1907	-0.4999	2.767e-07	2.885e-06	5.54
LEPBIa3244		592.6	-0.4996	0.0002143	0.0009998	3
LEPBIa2748		1211	-0.4987	2.075e-06	1.776e-05	4.751
LEPBIa0316	ftsZ	7690	-0.4985	6.756e-13	2.879e-11	10.54
LEPBIa2905		2876	-0.4983	6.464e-09	1.085e-07	6.965
LEPBIa0917	cheY1	169.9	-0.4982	0.06495	0.1246	0.9044
LEPBIa2757		250	-0.4975	0.05718	0.1124	0.9492
LEPBIa0993		152	-0.4966	0.01696	0.04175	1.379
LEPBIa1260		1275	-0.4964	1.233e-05	8.318e-05	4.08
LEPBIa2737		556.3	-0.4962	0.0008981	0.003332	2.477
LEPBIa2590	fabG	8925	-0.4961	1.998e-09	3.732e-08	7.428
pLEPBI0028		83.27	-0.4959	0.1083	0.1884	0.725
LEPBIa2641		980.7	-0.4951	2.652e-06	2.215e-05	4.655
LEPBIa0519		3123	-0.4946	6.88e-07	6.598e-06	5.181
LEPBIb0062		565.9	-0.4944	0.00149	0.005228	2.282
LEPBIa2698		225.1	-0.4943	0.003005	0.00952	2.021
LEPBIb0256		839.3	-0.4942	0.0001289	0.0006383	3.195
LEPBIa1727		1455	-0.494	1.602e-08	2.391e-07	6.621
LEPBIa2810		306	-0.4938	0.007235	0.02032	1.692
LEPBIa2481	fadH	1596	-0.4936	0.0006048	0.002384	2.623
LEPBIa0110		897.6	-0.4928	3.919e-06	3.103e-05	4.508
LEPBIa3135		508.7	-0.4914	0.06105	0.1186	0.9258
LEPBIa0102		104.1	-0.4913	0.1244	0.2104	0.677
LEPBIa3063		83.83	-0.4907	0.04756	0.0965	1.015
LEPBIa1375		299.4	-0.4905	0.04673	0.09525	1.021
LEPBIb0110	pyrF	1710	-0.4893	0.0001648	0.0007919	3.101
LEPBIa2984		6458	-0.4885	1.914e-05	0.0001226	3.912
LEPBIa3118		659.8	-0.4879	0.003503	0.01085	1.964
LEPBIa1380		558.3	-0.4868	0.0001037	0.000525	3.28
LEPBIa1049		597.5	-0.4867	0.004777	0.01425	1.846
LEPBIa2859	secA	9379	-0.4857	1.715e-11	4.965e-10	9.304
LEPBIa0832	serB	4047	-0.4843	7.478e-07	7.107e-06	5.148
LEPBIa1906		1836	-0.484	0.001111	0.004015	2.396
LEPBIa1306	nuoM	2944	-0.4791	2.342e-05	0.0001451	3.838
LEPBIa3190	gcvP	24950	-0.4782	3.921e-08	5.184e-07	6.285
LEPBIa1663	trmD	15240	-0.4772	0.0001581	0.0007626	3.118
LEPBIa2170		394	-0.4756	0.0008208	0.0031	2.509
LEPBIa0707		52220	-0.4743	4.967e-06	3.805e-05	4.42
LEPBIa2258		40.35	-0.4742	0.396	0.5166	0.2869
LEPBIa2952	norD	1835	-0.4742	6.758e-05	0.0003671	3.435
LEPBIa3029		1760	-0.4739	0.005746	0.01668	1.778
LEPBIa1709		3130	-0.4737	0.0001789	0.0008523	3.069
LEPBIa1549		225.8	-0.4721	0.01326	0.03389	1.47
LEPBIa1526	rbfA	3270	-0.4692	1.18e-08	1.82e-07	6.74
LEPBIa0358		673.2	-0.4688	0.0003314	0.001423	2.847
LEPBIa0904		294.4	-0.4684	0.02837	0.06388	1.195
LEPBIa3101		1976	-0.4679	1.467e-09	2.867e-08	7.543
LEPBIa1994		2875	-0.4648	1.642e-06	1.451e-05	4.838
LEPBIa1343		1358	-0.4639	7.794e-05	0.0004118	3.385
LEPBIa1677	gspF	3219	-0.4639	8.973e-13	3.698e-11	10.43
LEPBIa0007	unknown_LEPBIa0007	3701	-0.4639	6.42e-05	0.0003518	3.454
LEPBIa1566	dnaG	14670	-0.4637	1.047e-09	2.146e-08	7.668
LEPBIa0126	fabG2	406.3	-0.4634	0.0008255	0.003115	2.507
LEPBIa1680		731	-0.4621	7.342e-05	0.0003921	3.407
LEPBIb0129		4274	-0.4605	2.94e-08	4.069e-07	6.391
LEPBIa2061		4352	-0.4602	6.289e-09	1.06e-07	6.975
pLEPBI0019	recD	537	-0.4599	0.0003418	0.001462	2.835
LEPBIa0547		7201	-0.4598	9.813e-08	1.174e-06	5.93
LEPBIa1147		468.6	-0.4593	0.003733	0.01145	1.941
LEPBIa3371		1638	-0.4593	0.004556	0.01368	1.864
LEPBIa1012		1399	-0.459	3.6e-06	2.898e-05	4.538
LEPBIa1376		117.1	-0.4589	0.09657	0.1722	0.7641
LEPBIa3119		801.4	-0.4578	2.723e-06	2.265e-05	4.645
LEPBIa2699		503.8	-0.4577	0.003268	0.01023	1.99
LEPBIa0622		526.7	-0.4576	0.001679	0.005795	2.237
LEPBIa0723	ccmH	2987	-0.4576	3.282e-08	4.509e-07	6.346
LEPBIa2944		4108	-0.4543	2.229e-08	3.202e-07	6.495
LEPBIa0059		5287	-0.454	3.493e-08	4.765e-07	6.322
LEPBIa2374		2319	-0.4535	0.01747	0.04288	1.368
LEPBIa0393		1007	-0.4521	0.01053	0.02796	1.553
LEPBIa0252		1129	-0.4511	2.802e-05	0.0001695	3.771
LEPBIa0852		2180	-0.4509	2.039e-06	1.749e-05	4.757
LEPBIa2639		1201	-0.4507	0.0005891	0.002332	2.632
LEPBIa0909		4561	-0.4504	6.287e-08	7.868e-07	6.104
LEPBIa2087		1757	-0.4493	0.0002274	0.001047	2.98
LEPBIa1221		44.68	-0.449	0.3823	0.5032	0.2983
LEPBIa1425	malQ	5060	-0.4488	9.04e-05	0.0004658	3.332
LEPBIa0292	oxaA	13500	-0.4483	4.89e-12	1.627e-10	9.789
LEPBIa1917	sufS	3648	-0.4479	2.051e-07	2.209e-06	5.656
LEPBIb0012	batA	558.4	-0.4472	0.0005212	0.002107	2.676
LEPBIa0166		355.7	-0.4463	0.01343	0.03426	1.465
LEPBIa3107		1916	-0.4453	0.000286	0.001262	2.899
LEPBIa1823	mfd	7432	-0.4453	6.11e-06	4.561e-05	4.341
LEPBIa3075	mrdA	11570	-0.4434	1.276e-09	2.574e-08	7.589
LEPBIb0260		716.4	-0.443	0.00317	0.009943	2.002
LEPBIb0182		1398	-0.4426	1.61e-06	1.429e-05	4.845
LEPBIa1320	pssA	2173	-0.4424	0.0002192	0.001018	2.992
LEPBIa0901		5298	-0.4416	8.071e-06	5.829e-05	4.234
LEPBIa0459		2050	-0.441	2.159e-05	0.0001351	3.869
LEPBIa0179		524.7	-0.4406	0.0006308	0.002466	2.608
LEPBIa3208		1402	-0.4406	6.993e-06	5.119e-05	4.291
LEPBIa1633		18070	-0.4403	5.752e-09	9.781e-08	7.01
LEPBIa0392		2405	-0.4399	3.736e-07	3.794e-06	5.421
LEPBIa0477		11490	-0.4399	0.0008578	0.003201	2.495
LEPBIa3103		2403	-0.4396	9.92e-08	1.183e-06	5.927
LEPBIa1787		914.5	-0.4394	2.039e-05	0.0001288	3.89
LEPBIa1396		11890	-0.4384	3.586e-07	3.655e-06	5.437
LEPBIa2511		3.504	-0.4379	0.7788	0.8532	0.06896
LEPBIa2799		803.9	-0.4355	0.0028	0.008944	2.048
LEPBIa2624		116.2	-0.4353	0.2072	0.3136	0.5036
LEPBIa2022		1290	-0.4353	0.0001848	0.0008751	3.058
LEPBIa0534	pbpC	1645	-0.4334	0.0009225	0.003403	2.468
LEPBIa2830		565.6	-0.433	0.009583	0.02577	1.589
LEPBIa2113		1215	-0.433	0.0001819	0.0008655	3.063
LEPBIa2163		82.45	-0.4311	0.2734	0.388	0.4112
LEPBIa1703	lepA	20230	-0.4308	0.0001312	0.0006468	3.189
LEPBIa0449		772.4	-0.4306	1.011e-05	7.044e-05	4.152
LEPBIa0272	aroH	12870	-0.4305	2.752e-12	9.742e-11	10.01
LEPBIa1561		3320	-0.4299	0.0001463	0.0007119	3.148
LEPBIa2183		158.8	-0.4292	0.1728	0.2713	0.5666
LEPBIa2855		145.9	-0.429	0.03128	0.06908	1.161
LEPBIa3355		467.5	-0.4285	0.003625	0.01116	1.952
LEPBIa1303	nuoJ	1931	-0.4265	3.266e-05	0.0001932	3.714
LEPBIa0478	miaA	5525	-0.4246	2.892e-05	0.0001743	3.759
pLEPBI0014	hemU	2173	-0.4238	0.4229	0.546	0.2628
LEPBIa2581		2817	-0.4236	5.894e-05	0.0003249	3.488
LEPBIb0060		7655	-0.4236	0.002527	0.008224	2.085
LEPBIa0106		132	-0.4231	0.07605	0.1419	0.848
LEPBIa0052		2744	-0.4227	1.824e-06	1.594e-05	4.798
LEPBIa2897		9364	-0.4217	9.751e-07	8.953e-06	5.048
LEPBIa3182		246.5	-0.4214	0.04878	0.09854	1.006
LEPBIb0123		680.6	-0.4201	0.001334	0.004736	2.325
LEPBIa1772	typA	36300	-0.4197	1.406e-07	1.599e-06	5.796
LEPBIb0197		3289	-0.4194	4.563e-07	4.565e-06	5.341
LEPBIa1928	ccmB	963.3	-0.4192	0.003453	0.01074	1.969
LEPBIa1900		1679	-0.4188	7.879e-05	0.000415	3.382
LEPBamiscRNA6		57.32	-0.4187	0.1721	0.2709	0.5672
LEPBIa1607		4185	-0.4184	1.735e-05	0.0001125	3.949
pLEPBI0005		101	-0.4182	0.0984	0.1749	0.7573
LEPBIa1513		356.9	-0.4173	0.0218	0.0516	1.287
LEPBIa2028		2047	-0.4147	8.531e-06	6.092e-05	4.215
LEPBIa2016		1742	-0.4139	0.000249	0.001127	2.948
LEPBIa0305		1297	-0.4136	0.005106	0.01513	1.82
LEPBIa2834		858.1	-0.4131	0.0003632	0.00154	2.812
LEPBIa1468		1789	-0.413	4.287e-06	3.338e-05	4.477
LEPBIa2244		430.2	-0.4125	0.01151	0.03015	1.521
LEPBIb0255		580.7	-0.4122	0.002384	0.007815	2.107
LEPBIa0527		2185	-0.4109	5.24e-06	3.966e-05	4.402
LEPBIa0235	rplY	18390	-0.4108	2.193e-07	2.349e-06	5.629
LEPBIa0082		1475	-0.4101	6.019e-05	0.0003312	3.48
LEPBIa0225		487.6	-0.4094	0.01394	0.03535	1.452
pLEPBI0031		817.1	-0.4087	0.002342	0.007695	2.114
LEPBIa2263		11.43	-0.4086	0.6901	0.7829	0.1063
pLEPBI0025		53.42	-0.4084	0.4859	0.6065	0.2172
LEPBIa1217		242.6	-0.4082	0.008575	0.02335	1.632
LEPBIa2687	ctaB	5061	-0.4075	5.784e-08	7.311e-07	6.136
LEPBIa1547		1178	-0.4074	0.01436	0.03627	1.44
LEPBIa1788	pepP	2728	-0.4061	9.787e-06	6.86e-05	4.164
LEPBIa1527	truB	4479	-0.4061	1.408e-07	1.599e-06	5.796
LEPBIa0507		3766	-0.4058	1.704e-05	0.0001108	3.955
LEPBIa3436		4864	-0.4058	1.448e-05	9.668e-05	4.015
LEPBIa0638		1011	-0.4057	0.0005838	0.002313	2.636
LEPBIa0197	motB	5206	-0.4049	0.0007247	0.002773	2.557
LEPBIb0276		871.5	-0.4042	0.0002401	0.001094	2.961
LEPBIb0121		2352	-0.4039	5.747e-08	7.289e-07	6.137
LEPBIa0803	atpF	26670	-0.4039	9.082e-06	6.43e-05	4.192
pLEPBI0035		43.04	-0.4028	0.4278	0.5503	0.2594
LEPBIa0714		5328	-0.4017	5.055e-07	5.005e-06	5.301
LEPBIa3115		1992	-0.401	0.001404	0.004957	2.305
LEPBIa1207		2589	-0.4005	0.001375	0.004872	2.312
LEPBIa1096		50.05	-0.3997	0.4346	0.556	0.2549
LEPBIa1032	rho	13010	-0.3996	1.6e-09	3.065e-08	7.514
LEPBIa1701		735.7	-0.3981	0.003442	0.01072	1.97
LEPBIa2822		142.7	-0.398	0.06589	0.1261	0.8994
LEPBIa0913	murI	3510	-0.3964	2.719e-05	0.000165	3.783
LEPBIa3379	dnaK	99230	-0.3961	0.1255	0.2115	0.6748
LEPBIa2981		3800	-0.3955	4.237e-06	3.312e-05	4.48
LEPBIa0068		7560	-0.3949	3.967e-05	0.00023	3.638
LEPBIa2001		1471	-0.393	0.0009516	0.003496	2.456
LEPBIa2529		1879	-0.393	0.0002986	0.001309	2.883
LEPBIa2729		2129	-0.3926	3.176e-05	0.0001881	3.725
LEPBIa0697		3095	-0.3921	1.418e-07	1.603e-06	5.795
LEPBIa0254		1887	-0.3918	0.0003132	0.001357	2.867
LEPBIa2874	arsB	1640	-0.3913	0.0001033	0.0005245	3.28
LEPBIa2482		361.9	-0.3912	0.03926	0.08276	1.082
LEPBIa1852	clpA	4705	-0.3903	1.832e-06	1.597e-05	4.797
LEPBIa0914	purM	6613	-0.3889	3.866e-06	3.077e-05	4.512
LEPBIa1567	rpoD	16020	-0.3882	3.752e-07	3.794e-06	5.421
LEPBIa1530		8203	-0.3881	3.544e-08	4.817e-07	6.317
LEPBIa2216		210.2	-0.3865	0.06636	0.1268	0.897
LEPBIa0273		3038	-0.3859	4.006e-06	3.152e-05	4.501
LEPBIa3344		836.9	-0.3858	0.0005646	0.002251	2.648
LEPBIa1730	gatA	4131	-0.3857	3.897e-05	0.000227	3.644
LEPBIa1725	cysS	3324	-0.3855	7.522e-06	5.475e-05	4.262
LEPBIa0619		784.4	-0.3852	0.000142	0.0006946	3.158
LEPBIa1416	sbcC	15940	-0.385	2.769e-07	2.885e-06	5.54
LEPBIa3235		920.2	-0.3849	0.001352	0.004796	2.319
LEPBIb0196		882.2	-0.3845	0.04766	0.09665	1.015
pLEPBI0010		1263	-0.3845	8.524e-05	0.0004428	3.354
LEPBIa0624		1004	-0.3844	0.0001014	0.0005176	3.286
LEPBIa1988		65.57	-0.3843	0.2467	0.359	0.4449
LEPBIa1731	gatC	406.3	-0.3839	0.08441	0.1545	0.8109
LEPBIa1835		3457	-0.3831	2.833e-06	2.345e-05	4.63
LEPBIa0389		3706	-0.3813	0.2896	0.4041	0.3935
LEPBIa3250		3103	-0.3803	0.0002794	0.001241	2.906
LEPBIa0473	nadB	8760	-0.3801	1.241e-06	1.129e-05	4.947
LEPBIa0842	rpsA1	9750	-0.3798	2.461e-07	2.6e-06	5.585
LEPBIa1283		440.6	-0.3795	0.03897	0.08227	1.085
LEPBIa0451		2581	-0.3787	0.0004927	0.002009	2.697
LEPBIa0246		772.3	-0.3785	0.03021	0.06712	1.173
LEPBIa1805		740.7	-0.3781	0.00502	0.01489	1.827
LEPBIa1042		3533	-0.3778	6.739e-05	0.0003666	3.436
LEPBIa3054		288.3	-0.3777	0.04444	0.09129	1.04
LEPBIa1017		2392	-0.3776	0.02802	0.06335	1.198
LEPBIa1836		1646	-0.3772	0.003543	0.01096	1.96
LEPBIa2940		533	-0.377	0.002681	0.008659	2.063
LEPBIa1010		15200	-0.3762	1.816e-08	2.659e-07	6.575
LEPBIa1819		1739	-0.3752	0.003659	0.01125	1.949
LEPBIa2265		521	-0.3733	0.0455	0.09322	1.031
LEPBIa0804	atpH	8516	-0.3727	0.0002919	0.001281	2.892
LEPBIa1912	gshB	1574	-0.3723	6.291e-06	4.659e-05	4.332
LEPBIa0517	glmS	19270	-0.3716	5.749e-11	1.434e-09	8.843
LEPBIa2612	cdsA	3204	-0.3708	1.211e-05	8.196e-05	4.086
LEPBIa0251	purD	7074	-0.3708	1.213e-05	8.196e-05	4.086
LEPBIa0177		1334	-0.3702	0.006333	0.01812	1.742
LEPBIa1729	hisF	3526	-0.3702	5.898e-07	5.749e-06	5.24
LEPBIa1340	trmU	10070	-0.3696	0.0001216	0.0006058	3.218
LEPBIa2228		774.6	-0.3695	0.0173	0.04253	1.371
LEPBIa2452		1235	-0.3688	0.001027	0.00373	2.428
LEPBIa0027	sodB	4943	-0.3687	4.168e-05	0.0002402	3.619
LEPBIb0273	pykF	10680	-0.3678	0.0001033	0.0005245	3.28
LEPBIb0109		839.5	-0.3675	0.0001518	0.0007371	3.132
LEPBIa3163		3534	-0.3673	6.573e-06	4.831e-05	4.316
LEPBIa0736		5850	-0.3665	2.33e-05	0.000145	3.839
pLEPBI0024		501.4	-0.366	0.02117	0.05047	1.297
LEPBIa1676	gspE	7045	-0.3659	7.628e-06	5.542e-05	4.256
LEPBIa1647		2956	-0.3656	0.0002149	0.001001	3
LEPBIa0189		639.5	-0.3652	0.0006563	0.002558	2.592
pLEPBI0032		357.4	-0.3648	0.02558	0.05898	1.229
LEPBIa1130		7920	-0.3648	0.0002401	0.001094	2.961
LEPBIa0533		2468	-0.3644	0.0001523	0.0007387	3.132
LEPBIa3066	chpK	154.2	-0.3633	0.113	0.1953	0.7092
LEPBIa1653		1482	-0.3631	0.001498	0.00525	2.28
LEPBIa2756		561.5	-0.3627	0.008238	0.02265	1.645
LEPBIa2383		2767	-0.3624	0.000372	0.001573	2.803
LEPBIa0542		1659	-0.3612	8.325e-05	0.0004336	3.363
pLEPBI0061		1259	-0.3611	0.006742	0.01915	1.718
LEPBIa3399		1984	-0.3603	0.001178	0.00422	2.375
LEPBIa2836		507.8	-0.36	0.06602	0.1262	0.8988
LEPBIa1087		240.4	-0.3599	0.06815	0.1295	0.8878
LEPBIa1651	hprK	3106	-0.3599	1.57e-08	2.354e-07	6.628
LEPBIa2242		18.6	-0.3597	0.5764	0.6882	0.1623
LEPBIa2828		842.2	-0.3594	0.01261	0.03251	1.488
LEPBIa0150		808.4	-0.3592	0.0006673	0.002593	2.586
LEPBIa3306		3826	-0.359	1.926e-05	0.0001232	3.909
LEPBIa0687		1768	-0.3588	0.003964	0.01207	1.918
LEPBIa2610		5378	-0.3586	0.0002272	0.001047	2.98
LEPBIa2551		5973	-0.3586	6.762e-08	8.379e-07	6.077
pLEPBI0052		1038	-0.3582	0.001703	0.005867	2.232
LEPBIa2680		1595	-0.3579	2.288e-05	0.0001427	3.846
LEPBIa0806	atpG	16480	-0.3576	0.001641	0.005694	2.245
LEPBIb0184	fdxA	3398	-0.3572	0.0006878	0.002659	2.575
LEPBIa1065		267.8	-0.3571	0.03469	0.07484	1.126
LEPBIa3330		898.4	-0.357	0.01804	0.04408	1.356
LEPBIa1307	nuoN	2997	-0.3569	0.004994	0.01483	1.829
LEPBIa0265	lolD	576.1	-0.3564	0.002708	0.008709	2.06
LEPBIa2982		3010	-0.3564	4.604e-06	3.555e-05	4.449
LEPBIa0144		10860	-0.3564	0.01923	0.04639	1.334
LEPBIa1909		836.9	-0.3559	0.005654	0.01645	1.784
LEPBIa0359		1216	-0.3555	0.01557	0.03876	1.412
LEPBIa1710		836.3	-0.3545	0.005306	0.01556	1.808
LEPBIa0093		2747	-0.3544	0.007844	0.02173	1.663
LEPBIa1702		1302	-0.3542	8.219e-06	5.904e-05	4.229
LEPBIa1529	pnp	68560	-0.3535	1.607e-06	1.429e-05	4.845
LEPBIa2103		899	-0.3533	0.0009316	0.00343	2.465
LEPBIa0836	folC	1167	-0.3533	0.0007491	0.002855	2.544
LEPBIa0747		547.6	-0.3524	0.004503	0.01355	1.868
LEPBIa2783		73.32	-0.3493	0.2885	0.403	0.3947
LEPBIa3236	hisS	5197	-0.3489	0.0008366	0.003138	2.503
LEPBIa3149		15280	-0.3482	0.00119	0.004252	2.371
LEPBIa1654		1714	-0.3481	2.466e-05	0.000151	3.821
LEPBIa2172		218	-0.3477	0.1643	0.2616	0.5824
LEPBIa2386	tyrA	1664	-0.347	0.005272	0.0155	1.81
LEPBIa3100		777.7	-0.3469	0.08773	0.1587	0.7994
LEPBIa3024		549.7	-0.3453	0.04271	0.08841	1.053
LEPBIa3443		4020	-0.3452	2.783e-07	2.891e-06	5.539
LEPBIa2273		691	-0.3446	0.01278	0.03287	1.483
LEPBIa0791		1075	-0.3428	0.01327	0.03391	1.47
LEPBIa0262	leuS	37620	-0.3419	1.424e-08	2.151e-07	6.667
LEPBIa1728		1765	-0.3416	7.602e-05	0.0004032	3.395
LEPBIa1465		1249	-0.3414	0.0006142	0.002413	2.617
LEPBIa1817		1208	-0.341	0.002012	0.006739	2.171
LEPBIa0383		263.9	-0.3405	0.05057	0.1015	0.9937
LEPBIa3458		1841	-0.3401	0.006735	0.01914	1.718
LEPBIa0083	ispA	3304	-0.3401	0.001001	0.003649	2.438
LEPBIa1156		2650	-0.3395	3.121e-06	2.556e-05	4.592
LEPBIa1284		671.4	-0.3384	0.005233	0.01541	1.812
LEPBIa2966		3787	-0.3377	7.39e-06	5.399e-05	4.268
LEPBIa1041		3992	-0.3367	4.015e-05	0.0002325	3.634
LEPBIa0495		148	-0.3366	0.1813	0.2819	0.5499
LEPBIa2977		327.5	-0.3365	0.03076	0.06812	1.167
LEPBIa3098		2778	-0.3365	0.004614	0.01384	1.859
LEPBIa1711		643.8	-0.3361	0.008576	0.02335	1.632
LEPBIa0003	recF	2599	-0.3361	0.000604	0.002383	2.623
LEPBIa0787		5748	-0.3358	0.001773	0.006052	2.218
LEPBIa0136		1524	-0.3352	0.001751	0.005989	2.223
LEPBIa2378	pcrA2	347	-0.335	0.05996	0.1169	0.9322
LEPBIa2502		859.8	-0.3339	0.04151	0.0864	1.063
LEPBIa2682	ctaE	13180	-0.3339	0.0001517	0.0007371	3.132
pLEPBI0021	recC	1303	-0.3326	0.004342	0.0131	1.883
LEPBIa2256		391.8	-0.3319	0.1054	0.1845	0.7339
LEPBIa2630		943.8	-0.3315	0.03717	0.07923	1.101
LEPBIa1486		2709	-0.3312	4.126e-05	0.0002381	3.623
LEPBIa3131		187.4	-0.3311	0.1586	0.2553	0.593
LEPBIa2324		1546	-0.331	0.0003521	0.001499	2.824
LEPBIa2530		1238	-0.3293	0.003302	0.01032	1.986
LEPBIa2656		6018	-0.3292	8.822e-07	8.26e-06	5.083
LEPBIa1051		2729	-0.329	0.0002563	0.001154	2.938
LEPBIa0386		2373	-0.3288	0.03451	0.07465	1.127
LEPBIa1637		2842	-0.3283	3.49e-05	0.0002055	3.687
LEPBIa2674	lntB	4894	-0.328	7.502e-05	0.0003995	3.398
LEPBIa3332		1318	-0.3278	0.001401	0.004955	2.305
LEPBIa0862		684.1	-0.3276	0.1923	0.2952	0.5299
LEPBIa1873		4661	-0.3274	0.0005037	0.002048	2.689
pLEPBI0058		1084	-0.3272	0.01639	0.0406	1.391
LEPBIa1398	trpD	5673	-0.3261	0.003375	0.01053	1.977
LEPBIa0028	trpE	5037	-0.326	0.0002396	0.001094	2.961
LEPBIa0137		420.5	-0.3258	0.1396	0.2305	0.6373
LEPBIa3120		1781	-0.3257	0.0002341	0.001073	2.969
LEPBIa2646		8069	-0.3256	3.911e-07	3.944e-06	5.404
LEPBIa3397		658.3	-0.3249	0.03351	0.0729	1.137
LEPBIa2316	argD	6508	-0.3242	5.083e-06	3.871e-05	4.412
LEPBIa1123		3643	-0.3238	0.002005	0.006727	2.172
LEPBIa2025		1526	-0.3236	0.000131	0.0006468	3.189
LEPBIa0020	rnr	4819	-0.3234	0.0008553	0.003199	2.495
LEPBIa1726		2174	-0.3231	0.0004702	0.001935	2.713
LEPBIa2317	leuB	8766	-0.3221	0.0009607	0.00352	2.453
LEPBIa0843		3306	-0.322	5.968e-06	4.464e-05	4.35
LEPBIa1524	nusA	32410	-0.322	0.0001099	0.0005541	3.256
LEPBIa2168		231.8	-0.3219	0.2574	0.3704	0.4313
LEPBIa0919	cheB1	273.8	-0.3211	0.07197	0.1357	0.8674
LEPBIa2389	scpA	3755	-0.3207	6.538e-05	0.0003564	3.448
LEPBIa0947		9448	-0.3202	3.345e-06	2.716e-05	4.566
LEPBIa2388	scpB	4325	-0.3199	9.763e-06	6.855e-05	4.164
LEPBIa1395		10790	-0.3194	0.000217	0.00101	2.996
LEPBIb0013		264.5	-0.3181	0.1157	0.1992	0.7008
LEPBIa0745		198.7	-0.3178	0.08546	0.1561	0.8067
LEPBIa2027		4249	-0.3174	0.0001174	0.0005872	3.231
LEPBIa3357		523.4	-0.3163	0.0407	0.08507	1.07
LEPBIa2527		301	-0.3162	0.03784	0.08035	1.095
LEPBIa3346		227.1	-0.3154	0.09233	0.1659	0.7801
LEPBIa1991		1809	-0.315	0.0098	0.02623	1.581
LEPBIa2039	rmlB	3329	-0.3141	4.673e-06	3.598e-05	4.444
LEPBIa2251		406.7	-0.3128	0.05314	0.1057	0.9758
LEPBIa1127		509.4	-0.3125	0.06723	0.1281	0.8924
LEPBIa0184		1042	-0.3118	0.1233	0.2089	0.68
LEPBIa3074	mreD	2563	-0.3116	0.0006607	0.002572	2.59
LEPBIa1193		1175	-0.3113	0.0003125	0.001356	2.868
LEPBIa1274		3350	-0.311	0.0002615	0.001175	2.93
LEPBIa3477	gidA	2817	-0.3106	5.537e-05	0.0003083	3.511
LEPBIa2241		433.8	-0.3102	0.03393	0.07377	1.132
LEPBIa2681	ctaF	16600	-0.3098	0.002743	0.008801	2.055
LEPBIa1915		696.6	-0.3092	0.0366	0.07849	1.105
LEPBIa1578	fabG7	21890	-0.3092	0.0002826	0.001252	2.902
LEPBIa3172		186	-0.3091	0.1139	0.1965	0.7067
LEPBIa1525	infB	55210	-0.3091	8.178e-06	5.896e-05	4.229
LEPBIa3125		13090	-0.3089	1.804e-05	0.0001162	3.935
LEPBIa2607	trpA	5125	-0.3085	1.831e-05	0.0001177	3.929
LEPBIa3353		275.7	-0.3079	0.1879	0.2897	0.538
LEPBIa0216		159.2	-0.3075	0.1918	0.2947	0.5305
LEPBIa0302		597.9	-0.3075	0.05028	0.1011	0.9954
LEPBIa3126	slyD	21090	-0.3075	5.7e-05	0.0003151	3.502
LEPBIa2967		18370	-0.3074	0.0001289	0.0006383	3.195
LEPBIa2021		3191	-0.3073	0.003375	0.01053	1.977
LEPBIa2387	pheA	6622	-0.307	6.36e-05	0.000349	3.457
LEPBIa2093		4014	-0.3069	0.003498	0.01085	1.964
LEPBIa1686	nrdA	57450	-0.3063	1.312e-06	1.179e-05	4.928
LEPBIa2580		4704	-0.3056	0.0006112	0.002404	2.619
LEPBIa2458		178.7	-0.3054	0.1676	0.2653	0.5763
LEPBIa1132	etfA	41600	-0.3053	0.001946	0.006548	2.184
LEPBIa2638		1518	-0.305	0.001895	0.006409	2.193
LEPBIa2951	nnrS	342.3	-0.3049	0.05832	0.1142	0.9422
LEPBIa3440	hepA	4048	-0.3048	3.596e-05	0.0002107	3.676
LEPBIb0015		2292	-0.3045	0.00847	0.02316	1.635
LEPBIa2670		19060	-0.3045	0.0001545	0.0007465	3.127
LEPBIa1925	purC	4494	-0.3043	6.802e-05	0.000369	3.433
LEPBIa2995		598	-0.3042	0.006307	0.01808	1.743
LEPBIa1794		842	-0.3037	0.005647	0.01645	1.784
LEPBIa2325		435.6	-0.3036	0.1852	0.2865	0.5428
LEPBIa2991		431.4	-0.3035	0.01451	0.03659	1.437
LEPBIa3370		473.7	-0.3034	0.1085	0.1885	0.7246
LEPBIa2187		396.6	-0.3033	0.01646	0.04074	1.39
LEPBIa2091	recO	694	-0.303	0.03707	0.07915	1.102
LEPBIa2056	sucC	19490	-0.3029	0.001508	0.005281	2.277
LEPBIa0487		187.1	-0.3021	0.2743	0.3888	0.4103
LEPBIa0094		1133	-0.3017	0.002867	0.009135	2.039
LEPBIa1319		3375	-0.301	1.066e-05	7.361e-05	4.133
LEPBIa2151	mutL	4589	-0.3003	2.446e-05	0.0001501	3.824
LEPBIa1354		830.1	-0.3002	0.04298	0.08882	1.051
LEPBIa0493		75.55	-0.299	0.3874	0.5082	0.294
LEPBIb0188		6862	-0.2988	0.0003424	0.001462	2.835
LEPBIa1806	prfC	7786	-0.2985	1.974e-05	0.0001252	3.903
LEPBIa3269		115.5	-0.2983	0.5007	0.6209	0.207
LEPBIa2394		3106	-0.2978	0.001022	0.003715	2.43
LEPBIa2616	tsf	18820	-0.2978	2.898e-06	2.389e-05	4.622
LEPBIa0415		88.87	-0.2977	0.4518	0.5737	0.2413
LEPBIa2542		3341	-0.2974	0.006796	0.01926	1.715
LEPBIa0955	fliI	8334	-0.2974	0.0006315	0.002466	2.608
LEPBIa3207		1059	-0.296	0.05545	0.1095	0.9607
LEPBIb0262		7372	-0.2949	0.001738	0.005947	2.226
LEPBIa2427		1760	-0.2943	0.001013	0.003689	2.433
pLEPBI0048		1294	-0.2941	0.02414	0.05614	1.251
LEPBIa3136	sdhA2	3956	-0.294	0.0001541	0.0007453	3.128
LEPBIa0105		89.65	-0.2939	0.4874	0.608	0.2161
LEPBIa0423		609	-0.2934	0.007447	0.02079	1.682
LEPBIa0562		692.2	-0.2933	0.04038	0.08464	1.072
LEPBIa2088	cinA	1536	-0.2929	0.004955	0.01473	1.832
LEPBIa1117		410.6	-0.2927	0.04311	0.08904	1.05
LEPBIa0185		3414	-0.2927	0.0008498	0.003181	2.497
LEPBIa0232		2984	-0.2922	0.001147	0.00412	2.385
LEPBIa0739	fliF	12770	-0.2916	2.105e-05	0.0001322	3.879
LEPBIa3396		341.1	-0.2914	0.06056	0.1178	0.929
LEPBIa3140		1441	-0.2912	0.03336	0.07271	1.138
LEPBIa2515		166.9	-0.2911	0.18	0.2801	0.5527
LEPBIa1613		3417	-0.2907	0.0001057	0.0005339	3.273
LEPBIa1656	priA	1616	-0.2903	0.008949	0.02427	1.615
LEPBIb0130		3002	-0.2903	0.0002276	0.001047	2.98
LEPBIa0006	gyrA1	10930	-0.2902	0.0002894	0.001275	2.895
LEPBIb0066	gltD	26340	-0.2902	9.856e-05	0.0005051	3.297
LEPBIa2426		4694	-0.2896	0.003793	0.01159	1.936
LEPBIa0002	dnaN	11060	-0.2894	0.001184	0.004235	2.373
LEPBIa0492		897.3	-0.2893	0.004351	0.01312	1.882
LEPBIa0605	ilvI	847	-0.2889	0.009067	0.02452	1.61
LEPBIa0578		5270	-0.2889	1.792e-05	0.0001155	3.937
LEPBIb0043	argK	1741	-0.2883	0.01764	0.04321	1.364
LEPBIa1826		1231	-0.2881	0.03013	0.067	1.174
LEPBIa0847	pbp1	5850	-0.2881	0.0001425	0.0006954	3.158
LEPBIa2613	uppS	3666	-0.2879	0.0003217	0.001389	2.857
LEPBIa2673		1914	-0.2877	0.01874	0.04553	1.342
LEPBIa3298		4448	-0.2866	7.217e-05	0.0003876	3.412
LEPBIa2640		641.2	-0.2854	0.009427	0.02541	1.595
LEPBIa0326	dppB	1109	-0.2853	0.08112	0.1493	0.8261
LEPBIa0876	hisA	3745	-0.2853	4.797e-05	0.0002711	3.567
LEPBIa0646	ispA2	3369	-0.2852	0.000142	0.0006946	3.158
LEPBIb0014		710.2	-0.2846	0.03938	0.08297	1.081
LEPBIa0485		392.8	-0.2844	0.08396	0.1538	0.813
LEPBIa0058	trpG2	2478	-0.2842	0.002548	0.008287	2.082
LEPBIa0450	pepA	13010	-0.284	1.115e-05	7.674e-05	4.115
LEPBIa0036		593.7	-0.2839	0.01247	0.03228	1.491
LEPBIa1422		2060	-0.2838	0.002688	0.008666	2.062
LEPBIa1145		189.1	-0.2832	0.2017	0.3069	0.513
LEPBIa0786		21300	-0.2832	0.0001137	0.0005702	3.244
LEPBIa1818		1356	-0.283	0.09494	0.1698	0.77
LEPBIa1040		2139	-0.2829	0.003474	0.0108	1.967
LEPBIa1747		3044	-0.2825	0.0003323	0.001424	2.847
LEPBIa2232		151.8	-0.2822	0.1567	0.2527	0.5974
LEPBIa2006		624.7	-0.282	0.02348	0.05489	1.26
LEPBIa1913	gshA	2785	-0.2813	0.0005502	0.002203	2.657
LEPBIa3277		79.48	-0.2812	0.3445	0.4627	0.3347
LEPBIa1814		4524	-0.2803	4.619e-05	0.000263	3.58
LEPBIa2486		233.8	-0.2798	0.1866	0.288	0.5406
LEPBIa1565		21270	-0.2797	0.000675	0.00262	2.582
LEPBIa2321		1319	-0.2792	0.006228	0.01795	1.746
LEPBIa1002		1272	-0.2788	0.0007757	0.002947	2.531
LEPBIa0855		34.57	-0.278	0.6787	0.7773	0.1094
LEPBIa0057	acdA2	33990	-0.2778	4.484e-05	0.0002561	3.592
LEPBIa1973	rplL	30800	-0.2763	0.0004981	0.002029	2.693
LEPBIa0807	atpD	35020	-0.276	0.000741	0.00283	2.548
LEPBIa3427		805.5	-0.2759	0.02447	0.05676	1.246
LEPBIa2110		1888	-0.2757	0.008287	0.02275	1.643
LEPBIa2370		348.2	-0.2752	0.1777	0.2772	0.5573
LEPBIa0313		36270	-0.2752	0.01495	0.03747	1.426
LEPBIa1785		6765	-0.2751	0.0002909	0.001278	2.893
LEPBIa1864		2417	-0.2749	0.05582	0.11	0.9586
LEPBIa1388	rplM	25240	-0.2749	0.0001383	0.0006803	3.167
LEPBIa2701		269.3	-0.2746	0.2426	0.3543	0.4507
LEPBIa3264		449.2	-0.2745	0.05016	0.1009	0.9961
LEPBIa0799		210.9	-0.274	0.2587	0.3716	0.4299
LEPBIa1106		416.4	-0.2727	0.2206	0.3296	0.482
LEPBIa2595	rpsA	49900	-0.2722	0.0001995	0.0009407	3.027
LEPBIa0805	atpA	37160	-0.271	0.001894	0.006409	2.193
LEPBIa3016		192	-0.2708	0.3069	0.4235	0.3731
LEPBIa2860		1768	-0.2708	0.02583	0.05934	1.227
LEPBIa2254		139.3	-0.2698	0.241	0.3525	0.4529
LEPBIa0907		566.2	-0.2693	0.03713	0.07922	1.101
LEPBIa0221		228	-0.2689	0.3303	0.4494	0.3474
LEPBIa1999		682.7	-0.2684	0.08594	0.1565	0.8055
LEPBIa3127	rbpA3	17280	-0.2683	0.008192	0.02254	1.647
LEPBIa0802	atpE	33990	-0.2674	0.06749	0.1285	0.891
LEPBIa3227		1288	-0.2673	0.01254	0.0324	1.489
LEPBIa2098	rpsR	4753	-0.2673	0.003425	0.01067	1.972
LEPBIa1808		3249	-0.267	0.0003445	0.001469	2.833
LEPBIa1919		3760	-0.2666	0.01361	0.03461	1.461
LEPBIa2023		1503	-0.2665	0.001115	0.004016	2.396
LEPBIa3442		3193	-0.2664	0.0003977	0.001667	2.778
LEPBIb0171		9094	-0.2658	0.0002323	0.001068	2.972
LEPBIa1684		914.5	-0.2652	0.01086	0.02871	1.542
LEPBIa3404		2284	-0.2644	0.0006263	0.002451	2.611
LEPBIa1208		1555	-0.2638	0.02914	0.06526	1.185
LEPBIa2108		513.1	-0.2632	0.1284	0.2153	0.6669
LEPBIa1318		6190	-0.2631	0.0001028	0.0005238	3.281
LEPBIa3102		1732	-0.2626	0.02944	0.06568	1.183
LEPBIa2979		1354	-0.2622	0.03267	0.07157	1.145
LEPBIa0713		817.2	-0.2619	0.04608	0.09424	1.026
LEPBIa0778		449.2	-0.2614	0.2446	0.3567	0.4477
LEPBIb0203		1318	-0.2613	0.008418	0.02306	1.637
LEPBIa2009		1609	-0.2613	0.006683	0.01903	1.721
LEPBIa0717		8424	-0.2604	0.0006987	0.002695	2.569
LEPBIa1683	ftsA2	3011	-0.2603	0.0001838	0.0008722	3.059
LEPBIa1621	gmhA	2290	-0.2598	0.001945	0.006548	2.184
LEPBIa2485		191.9	-0.2594	0.2512	0.3641	0.4388
LEPBIa0233	ftsH	30050	-0.2587	4.776e-05	0.0002707	3.568
LEPBIa0008	unknown_LEPIa0008	1611	-0.2586	0.117	0.2008	0.6972
LEPBIa2491		1032	-0.2584	0.02545	0.05874	1.231
LEPBIa0091		4268	-0.2575	0.006563	0.01871	1.728
LEPBIa0234	pthB	9765	-0.2573	0.001207	0.004306	2.366
LEPBIa0069		2466	-0.2569	0.01404	0.03559	1.449
LEPBIa3369		3696	-0.2567	0.001406	0.004958	2.305
LEPBIb0261		2951	-0.2565	0.004664	0.01397	1.855
LEPBIa1124		10340	-0.2563	0.0477	0.09668	1.015
LEPBIa1870		2046	-0.2558	0.0475	0.09641	1.016
LEPBIa0724	ccmF	9903	-0.2555	0.0004576	0.00189	2.723
LEPBIa3105		58.46	-0.2551	0.4402	0.5621	0.2502
LEPBIa0107		223.3	-0.2546	0.186	0.2875	0.5414
LEPBIa2713		9098	-0.253	0.00428	0.01293	1.888
LEPBIa0509	mpl	6168	-0.2526	0.0003419	0.001462	2.835
LEPBIa0347		2930	-0.2524	0.0059	0.01706	1.768
LEPBIa3141	ziaA	4332	-0.2524	0.00589	0.01706	1.768
LEPBIa2190		153.4	-0.2517	0.1877	0.2895	0.5384
LEPBIa0418		47.97	-0.2507	0.5061	0.6263	0.2032
LEPBIa0940		4149	-0.2507	0.0005223	0.002109	2.676
LEPBIa2568		1495	-0.2502	0.008154	0.02247	1.648
LEPBIa2235		51.93	-0.2501	0.4727	0.5934	0.2267
LEPBIa2927		12460	-0.2497	0.1496	0.243	0.6145
LEPBIa2127		356.2	-0.2495	0.1645	0.2618	0.582
LEPBIa2114		2639	-0.2493	0.007371	0.02063	1.686
LEPBIa1867		7392	-0.2491	0.006436	0.01839	1.735
LEPBIa1860	xseA	3317	-0.249	0.0007007	0.0027	2.569
LEPBIa1756	murC	2082	-0.2489	0.02587	0.05939	1.226
LEPBIa2135	amiA	1644	-0.2482	0.008573	0.02335	1.632
LEPBIa2969		1590	-0.2472	0.02301	0.05399	1.268
LEPBIa2906		1475	-0.2469	0.02859	0.06422	1.192
LEPBIa1897	lysS	15120	-0.2469	0.0002801	0.001242	2.906
LEPBIa0680	gyrB2	8429	-0.2467	0.008606	0.02341	1.631
LEPBIa1905		2129	-0.2466	0.02562	0.05903	1.229
LEPBIa3394		825.4	-0.2462	0.06156	0.1195	0.9227
LEPBIa1038		4716	-0.2462	8.162e-05	0.0004271	3.369
LEPBIa2390	cheY3	3556	-0.246	0.02668	0.06102	1.215
LEPBIa1923	purQ	8420	-0.246	0.002085	0.006942	2.159
LEPBIb0041	glpD	1929	-0.2457	0.0318	0.06999	1.155
LEPBIb0187		10730	-0.2455	0.0004475	0.001853	2.732
LEPBIa1414		2790	-0.2452	0.03294	0.072	1.143
LEPBIa0970	clpX	15570	-0.2449	5.527e-05	0.0003083	3.511
LEPBIa3297	dsbD	1523	-0.2448	0.078	0.1448	0.8393
LEPBIa1793		6641	-0.2448	0.0002904	0.001277	2.894
LEPBIa3386		2061	-0.2446	0.00573	0.01665	1.779
LEPBIa3281		6584	-0.2445	0.0005458	0.00219	2.66
LEPBIa1253		231.7	-0.2441	0.3757	0.4966	0.304
LEPBIa2704		1688	-0.2433	0.01845	0.0449	1.348
LEPBIa3339		419.3	-0.2429	0.09763	0.1739	0.7597
LEPBIa3410		1259	-0.2429	0.007286	0.02044	1.69
LEPBIa0631		434	-0.2423	0.162	0.2592	0.5863
LEPBIa1577	accA	18720	-0.2418	0.00189	0.006404	2.194
LEPBIa1013		4914	-0.2415	0.008271	0.02273	1.643
LEPBIb0208	deaD	22620	-0.2412	0.004681	0.01401	1.854
LEPBIa1273		9762	-0.241	0.0004159	0.001735	2.761
LEPBIa0798		1425	-0.2406	0.02001	0.04797	1.319
LEPBIa3412	aroD	2209	-0.2406	0.01039	0.02764	1.558
LEPBIa0879	feoB	3422	-0.2402	0.01199	0.03122	1.506
LEPBIa1646	kdsA	5849	-0.2395	0.005117	0.01515	1.82
LEPBIa0734	dapB	8599	-0.2393	0.001788	0.006085	2.216
LEPBIa2541		1210	-0.2385	0.0637	0.1228	0.9108
LEPBIa3467	serS	4635	-0.2381	0.002247	0.007417	2.13
LEPBIa1144	mdh	10360	-0.2378	0.04091	0.08546	1.068
LEPBIa2002		161	-0.2373	0.2716	0.3864	0.4129
LEPBIa2275		570.6	-0.2373	0.3318	0.4509	0.3459
LEPBIa2115		2348	-0.2371	0.04234	0.08793	1.056
LEPBIa3165		4772	-0.2371	0.01941	0.04675	1.33
LEPBIa2620		1118	-0.237	0.03491	0.07523	1.124
LEPBIa0077		1265	-0.237	0.0154	0.03843	1.415
LEPBIb0004		14770	-0.237	0.002778	0.008897	2.051
LEPBIa0625		1143	-0.2363	0.0281	0.06347	1.197
LEPBIa1862		2343	-0.2359	0.01932	0.04658	1.332
LEPBIa1266		455.9	-0.2349	0.1389	0.2298	0.6387
LEPBIa2571		6924	-0.2349	0.001116	0.004016	2.396
LEPBIa1557	acoC	1864	-0.2339	0.005592	0.01633	1.787
LEPBIa1924	purS	1981	-0.2339	0.05396	0.107	0.9708
LEPBIa1521		2084	-0.2338	0.0111	0.02924	1.534
LEPBIa0958		1890	-0.2337	0.04883	0.09856	1.006
LEPBIa0441		1147	-0.2333	0.03441	0.0746	1.127
LEPBIa1028		8214	-0.2331	0.006803	0.01926	1.715
LEPBIa1579	cheB4	1565	-0.233	0.01098	0.02898	1.538
LEPBIa1195		582.2	-0.2329	0.2186	0.327	0.4855
LEPBIa0226		531.6	-0.2323	0.1514	0.2455	0.6099
LEPBIa3286		2540	-0.2322	0.03838	0.08122	1.09
LEPBIa2385		1212	-0.2321	0.1199	0.2044	0.6895
LEPBIa2960		1986	-0.232	0.007072	0.01992	1.701
LEPBIa2026		1350	-0.2315	0.004154	0.01257	1.901
LEPBIa2063		1756	-0.2315	0.01476	0.03708	1.431
LEPBIa1904		2605	-0.2311	0.01352	0.03446	1.463
LEPBIa1211		114.8	-0.231	0.4236	0.5466	0.2623
LEPBIa3210	csrA	1020	-0.231	0.103	0.1812	0.7419
LEPBIa1105		506.5	-0.2307	0.2476	0.3594	0.4444
pLEPBI0046		1264	-0.2306	0.06791	0.1291	0.8889
LEPBIa1056	sucA	24150	-0.2303	0.001662	0.005746	2.241
LEPBIa2862		32120	-0.2297	0.002719	0.008736	2.059
LEPBIa2576		5110	-0.2292	0.01353	0.03446	1.463
LEPBIa1802		53620	-0.2291	0.001193	0.004261	2.37
LEPBIa2582	aroB2	8386	-0.2289	0.007384	0.02065	1.685
LEPBIa1918		1464	-0.2288	0.02286	0.05372	1.27
LEPBIa2788		746.6	-0.2283	0.04069	0.08507	1.07
LEPBIa1908		3718	-0.2283	0.02399	0.0559	1.253
LEPBIa1746		6288	-0.2283	0.001482	0.005203	2.284
LEPBIb0022		767.2	-0.228	0.135	0.2243	0.6492
LEPBIa0651		1325	-0.2274	0.02791	0.06322	1.199
LEPBIa3314		173.4	-0.2273	0.2534	0.3663	0.4362
LEPBIa1379		1492	-0.2269	0.02851	0.06408	1.193
LEPBIa0172		6751	-0.2266	0.007085	0.01995	1.7
LEPBIa2839		1305	-0.2255	0.02658	0.06082	1.216
LEPBIa3363		939.1	-0.2254	0.08034	0.1482	0.8292
LEPBIa0247		997.8	-0.2252	0.04674	0.09525	1.021
LEPBIa0772		7037	-0.2251	0.01486	0.03728	1.429
LEPBIa1050		9376	-0.225	0.0007918	0.002999	2.523
LEPBIa0774	radA	5165	-0.2245	0.01055	0.02799	1.553
LEPBIa3340		736.4	-0.2243	0.1239	0.2097	0.6784
LEPBIb0011	batB	1014	-0.224	0.06295	0.1216	0.915
LEPBIa3463	recR	1862	-0.2239	0.01578	0.03922	1.406
LEPBIa1315		1379	-0.2236	0.01435	0.03627	1.44
LEPBIa0679	gyrA2	4262	-0.2228	0.01432	0.03625	1.441
LEPBIa2614	frr	6823	-0.2222	0.007979	0.02204	1.657
LEPBIa3251		12310	-0.222	0.0482	0.09754	1.011
LEPBIa0692		394.2	-0.2218	0.2812	0.3955	0.4028
LEPBIa1853	clpS	377.1	-0.2214	0.2583	0.3712	0.4304
LEPBIa3038		359.1	-0.2213	0.2022	0.3076	0.512
LEPBIa0957		12030	-0.2204	0.01302	0.03338	1.477
LEPBIa2155		1610	-0.2202	0.03428	0.07442	1.128
LEPBIa1437		614.3	-0.2201	0.1114	0.1932	0.714
LEPBIa1899	serA2	18220	-0.2201	0.005228	0.0154	1.812
LEPBIa0851		4699	-0.22	0.006275	0.01805	1.743
LEPBIa2615	pyrH	10240	-0.2199	0.002126	0.007058	2.151
LEPBIa0846	lon	4360	-0.2197	0.01451	0.03659	1.437
LEPBIa2073		69.9	-0.219	0.4685	0.5896	0.2295
LEPBIa1758		508.6	-0.219	0.1524	0.247	0.6072
LEPBIa1317		2218	-0.2187	0.08597	0.1565	0.8055
LEPBIa1827		2974	-0.2186	0.002788	0.008923	2.049
LEPBIa2102		1636	-0.2185	0.01009	0.02692	1.57
LEPBIa0512		2064	-0.2185	0.01179	0.03079	1.512
LEPBIa3211		1479	-0.2179	0.05056	0.1015	0.9937
LEPBIa1143		5028	-0.2179	0.007925	0.02192	1.659
LEPBIa2319		657.4	-0.2176	0.2374	0.3486	0.4576
LEPBIa1659	rpe	5284	-0.2173	0.002053	0.006847	2.164
LEPBIa1591	metW	2286	-0.2172	0.01248	0.03229	1.491
LEPBIa2875		1041	-0.2171	0.03463	0.07479	1.126
LEPBIa0845	uvrB	4190	-0.2168	0.001901	0.006418	2.193
LEPBIa3099		920.8	-0.2163	0.07635	0.1423	0.8467
LEPBIa1442		210.5	-0.2162	0.2785	0.393	0.4056
LEPBIa1324		1871	-0.216	0.04678	0.09527	1.021
LEPBIa2675		19420	-0.2155	0.00315	0.009906	2.004
LEPBIa2588		708.7	-0.2152	0.05775	0.1132	0.946
LEPBIa2289		2597	-0.2152	0.01181	0.03082	1.511
LEPBIa1834		2828	-0.2152	0.006426	0.01838	1.736
LEPBIa2801	rbpA1	14140	-0.2145	0.09983	0.1769	0.7523
LEPBIa1809		633	-0.2137	0.1131	0.1955	0.7088
LEPBIa2367		1265	-0.2137	0.0573	0.1125	0.9489
LEPBIa0892		1247	-0.2134	0.01385	0.03517	1.454
LEPBIa2123	kefC	594.9	-0.2118	0.172	0.2709	0.5672
LEPBIa1719		2556	-0.2117	0.01102	0.02909	1.536
LEPBIa1316	lexA	10780	-0.2114	0.04205	0.08736	1.059
LEPBIa2754		2448	-0.2112	0.04253	0.08815	1.055
LEPBIa2234		337.7	-0.2111	0.2394	0.3509	0.4549
LEPBIa0532		3396	-0.2108	0.0166	0.04104	1.387
LEPBIa3444		1334	-0.2107	0.03494	0.07523	1.124
LEPBIa0201		1437	-0.2107	0.07367	0.1385	0.8584
LEPBIa3194		230	-0.2105	0.1788	0.2784	0.5554
LEPBIa1277		910.7	-0.2104	0.09811	0.1745	0.7582
LEPBIa1796		772.7	-0.2103	0.03868	0.08176	1.087
LEPBIa2845	motA1	1723	-0.2101	0.0172	0.04229	1.374
LEPBIa1341		14870	-0.2096	0.003764	0.01152	1.939
LEPBIb0213		200.6	-0.2089	0.4019	0.5232	0.2813
LEPBIa1803		2737	-0.2089	0.03035	0.06739	1.171
LEPBIa2174		46.4	-0.2088	0.608	0.7146	0.1459
pLEPBI0043		738.6	-0.2086	0.0827	0.1519	0.8185
LEPBIa0870		3150	-0.2077	0.02376	0.05547	1.256
LEPBIa2035		1237	-0.2075	0.02211	0.05217	1.283
LEPBa1994		826.1	-0.2061	0.0534	0.1061	0.9744
LEPBIa1685		2112	-0.2061	0.005534	0.01618	1.791
LEPBIa0626		3388	-0.2058	0.03682	0.07875	1.104
LEPBIa0198	fliL	3825	-0.2042	0.009027	0.02445	1.612
LEPBIa0501		3980	-0.2037	0.002438	0.00797	2.099
LEPBIa2480		1883	-0.2036	0.03074	0.06812	1.167
LEPBIa0050	fabG3b	3679	-0.2036	0.02793	0.06323	1.199
LEPBIa2185		202.7	-0.203	0.3801	0.5012	0.3
LEPBIa1839		2046	-0.2026	0.1522	0.2467	0.6079
LEPBa0863		1363	-0.2025	0.09527	0.1703	0.7687
LEPBIa0133		105.2	-0.2024	0.4925	0.6131	0.2125
LEPBIa1062		4846	-0.2024	0.004066	0.01234	1.909
LEPBIa0411		247.4	-0.2019	0.4791	0.6001	0.2218
LEPBIa1342		5357	-0.2016	0.01357	0.03452	1.462
LEPBIa0458	surE	1607	-0.2015	0.02821	0.06364	1.196
LEPBIa0563		221.8	-0.2014	0.2951	0.4099	0.3873
LEPBIa2010		1860	-0.2013	0.04093	0.08546	1.068
LEPBIa1469	purH	6022	-0.2013	0.002602	0.008435	2.074
LEPBIa3013		311.4	-0.2009	0.4831	0.6038	0.2191
LEPBIa1911		2187	-0.2009	0.06243	0.1208	0.9181
LEPBIa0574		223.3	-0.2007	0.3637	0.4832	0.3158
LEPBIa0412		488	-0.2007	0.144	0.2362	0.6267
LEPBIa0156		2736	-0.2007	0.008435	0.02309	1.637
LEPBIb0077		5604	-0.2006	0.0514	0.1028	0.988
LEPBIa0428		312.5	-0.2005	0.1611	0.2582	0.5881
LEPBIa1551		193.5	-0.2003	0.2561	0.3693	0.4326
LEPBIa3064		663.4	-0.2002	0.1398	0.2307	0.6369
pLEPBI0011		697.9	-0.2	0.1565	0.2523	0.598
LEPBIa2611	dxr	5758	-0.1998	0.01025	0.02731	1.564
LEPBIa1582		3649	-0.1996	0.01026	0.02731	1.564
LEPBIa0877		6775	-0.1995	0.004074	0.01235	1.908
LEPBIa2709		24180	-0.199	0.007969	0.02203	1.657
LEPBIa0941		1146	-0.1986	0.1017	0.1795	0.7461
LEPBIa1008		2405	-0.1986	0.02177	0.05158	1.288
LEPBIa1247		59.06	-0.1982	0.5335	0.6511	0.1863
LEPBIa1153	fusA	69610	-0.1981	0.006208	0.0179	1.747
LEPBIa2161		537.2	-0.1972	0.2473	0.3593	0.4446
LEPBIa1782		1822	-0.197	0.1055	0.1846	0.7338
LEPBIa3367		2383	-0.197	0.01291	0.03316	1.479
LEPBIa1403	ribD	5209	-0.1965	0.03524	0.07575	1.121
LEPBIa3307	metG	7549	-0.1963	0.0198	0.04755	1.323
LEPBIb0064		20040	-0.196	0.1724	0.2711	0.5669
LEPBIa1216		213.6	-0.1956	0.258	0.3709	0.4308
LEPBIa0979	prlC	3712	-0.1956	0.1227	0.2081	0.6816
LEPBIa0266		1887	-0.1951	0.0328	0.07173	1.144
LEPBIa2770	moeA	1717	-0.1947	0.08603	0.1565	0.8054
LEPBIa2195		98.86	-0.1943	0.5482	0.6642	0.1777
LEPBIa2904	tpx	2010	-0.1942	0.1035	0.1818	0.7405
LEPBIa1901		290	-0.1941	0.3809	0.5017	0.2995
LEPBIa3324		18350	-0.1941	0.1698	0.268	0.5718
LEPBIa3288		3243	-0.1932	0.01862	0.04527	1.344
LEPBIa1300	nuoE	2159	-0.1922	0.06641	0.1268	0.8969
LEPBIa2428	pyrE	3246	-0.1921	0.03741	0.0796	1.099
LEPBIa3111		484.5	-0.1919	0.1734	0.2721	0.5652
LEPBIa2742		325.2	-0.1917	0.3774	0.4982	0.3026
pLEPBI0042		71.99	-0.1914	0.5864	0.6961	0.1573
LEPBIa1759	mraY	1980	-0.1913	0.01126	0.0296	1.529
LEPBIb0094	mutB	21900	-0.1913	0.0207	0.04945	1.306
LEPBIa0330		1708	-0.1912	0.0592	0.1158	0.9362
LEPBIa2349	mrp	15280	-0.1909	0.008161	0.02247	1.648
LEPBIa2512		8.404	-0.1903	0.8135	0.8759	0.05756
LEPBIa0912		9077	-0.1897	0.000827	0.003116	2.506
LEPBIa1312		3771	-0.1888	0.03051	0.0677	1.169
LEPBIa0108		143.1	-0.1884	0.3316	0.4509	0.3459
LEPBIa2536		2371	-0.1883	0.1481	0.241	0.618
LEPBIa2057	sucD	21280	-0.1881	0.02104	0.05021	1.299
LEPBIa0357		1655	-0.1879	0.05432	0.1076	0.9683
LEPBIa0481		11690	-0.1879	0.01769	0.0433	1.364
LEPBIa0656		267	-0.1877	0.2222	0.3317	0.4793
LEPBIa0763		1968	-0.1875	0.01615	0.04007	1.397
LEPBIb0199		2714	-0.1874	0.02657	0.06082	1.216
LEPBIa0546		2969	-0.1873	0.00389	0.01187	1.926
LEPBIa2154	purL	16630	-0.1869	0.001876	0.006369	2.196
LEPBIa2392	cheA3	16390	-0.1866	0.0006812	0.002638	2.579
LEPBIa3418		174.4	-0.1865	0.4618	0.5839	0.2336
LEPBIa2739		200.7	-0.1863	0.5111	0.6309	0.2001
LEPBIa0992		76.22	-0.1857	0.5563	0.6701	0.1738
LEPBIa0199	kdsB	2893	-0.1856	0.02868	0.0644	1.191
LEPBIa2731		4863	-0.1847	0.03235	0.071	1.149
LEPBIa0819		103.7	-0.1846	0.503	0.623	0.2055
LEPBIa2941	gatB	8799	-0.1841	0.01244	0.03222	1.492
LEPBIa1412	der	5635	-0.1839	0.05638	0.111	0.9547
LEPBIa0141		7.18	-0.1838	0.8684	0.9147	0.03872
LEPBIa0339		959.7	-0.1838	0.09159	0.1649	0.7827
LEPBIa1083		1013	-0.1833	0.1843	0.2858	0.544
LEPBIa1947	rpmD	1898	-0.1832	0.1786	0.2782	0.5556
LEPBIa1972	rpoB	60000	-0.1831	0.002658	0.008592	2.066
LEPBIa3032		2750	-0.1829	0.08589	0.1565	0.8055
LEPBIa1940	rpsD	14010	-0.1827	0.009054	0.02451	1.611
LEPBIa2467		863.8	-0.1825	0.119	0.2032	0.6922
LEPBIa1975	rplA	25760	-0.1819	0.0341	0.07406	1.13
LEPBIa2395		3638	-0.1817	0.07436	0.1394	0.8558
LEPBIa1389	rpsI	22990	-0.1814	0.038	0.08058	1.094
LEPBIa0715		2345	-0.181	0.02805	0.06338	1.198
LEPBIa3417	pepN2	2560	-0.1807	0.05238	0.1044	0.9812
LEPBIa3313		1078	-0.1806	0.117	0.2008	0.6973
LEPBIa2884		2388	-0.1804	0.1863	0.2877	0.541
LEPBIa2396		20300	-0.1799	0.09829	0.1747	0.7576
LEPBIa2090		57.56	-0.1798	0.7446	0.8277	0.08212
LEPBIa3364		1638	-0.1797	0.02703	0.06155	1.211
LEPBIa1282		624.2	-0.1796	0.1909	0.2935	0.5324
LEPBIa1444		441.3	-0.1794	0.2368	0.3479	0.4586
LEPBIb0039		684.1	-0.1794	0.1478	0.2408	0.6183
LEPBIa0327	dppC	1189	-0.1793	0.1385	0.2292	0.6397
LEPBIa2988		7097	-0.1793	0.02564	0.05903	1.229
LEPBIa3479	dnaX2	4231	-0.1791	0.0134	0.03422	1.466
LEPBIa0260		2083	-0.179	0.02505	0.05793	1.237
LEPBIa1520		584	-0.1788	0.1245	0.2104	0.6769
LEPBIa1131		5202	-0.1787	0.06226	0.1205	0.9189
LEPBIa2733		52.82	-0.1785	0.6722	0.7717	0.1126
LEPBIa2711	mapB	18920	-0.1784	0.01144	0.02999	1.523
LEPBIa1652	ptsH	367.4	-0.1781	0.3485	0.4667	0.3309
LEPBIa2591	plsX	38100	-0.178	0.02408	0.05609	1.251
LEPBIa1914	ggtA	3287	-0.1779	0.01259	0.0325	1.488
LEPBIa2858		94.19	-0.1778	0.4369	0.5584	0.2531
LEPBIb0087		10780	-0.1777	0.01007	0.0269	1.57
LEPBIa2295		4620	-0.1776	0.02992	0.06659	1.177
LEPBIa0111		258.1	-0.1775	0.3107	0.4281	0.3685
LEPBIa1751		565.1	-0.1772	0.09586	0.1711	0.7666
LEPBIa1401		19920	-0.1772	0.007909	0.02189	1.66
pLEPBI0045		2003	-0.1771	0.08859	0.1602	0.7954
LEPBIa2166		285.1	-0.1769	0.4273	0.5499	0.2597
LEPBIb0200		3209	-0.1768	0.03235	0.071	1.149
LEPBIa2585	acpP	23950	-0.1768	0.06517	0.1249	0.9033
LEPBIa1941	rpsK	12050	-0.1765	0.05923	0.1158	0.9362
LEPBIa0708	ilvC	25820	-0.1761	0.0197	0.04734	1.325
LEPBIa0039		1907	-0.176	0.07982	0.1474	0.8316
LEPBIa1657	fmt	1012	-0.1758	0.08741	0.1585	0.7999
LEPBIa1476		3765	-0.1753	0.04001	0.084	1.076
LEPBIa1417		11620	-0.175	0.05965	0.1164	0.934
LEPBIa1641		1779	-0.1746	0.0536	0.1064	0.9732
LEPBIa2688		1156	-0.1743	0.159	0.2555	0.5925
LEPBIa2869		581.5	-0.1742	0.3048	0.4209	0.3758
LEPBIa1424	fbaB	16920	-0.1742	0.0503	0.1011	0.9954
LEPBIa2420	hyfF	1303	-0.1741	0.1635	0.2607	0.5838
LEPBIa0828	bioB	15790	-0.174	0.002736	0.008785	2.056
LEPBIa2303	thiC	2204	-0.1736	0.06905	0.1308	0.8834
LEPBIa2608	trpB	7753	-0.1736	0.009425	0.02541	1.595
LEPBIa3012		581.3	-0.1731	0.2905	0.4048	0.3928
LEPBIb0259		910.7	-0.173	0.1473	0.2406	0.6186
LEPBIa2509		55.99	-0.1728	0.6807	0.778	0.109
LEPBIa2111		14670	-0.1719	0.005776	0.01676	1.776
LEPBIa0597		2871	-0.1718	0.1547	0.2499	0.6022
LEPBIa0444		4033	-0.1714	0.01558	0.03876	1.412
LEPBIa2094	phoH	4807	-0.1714	0.0672	0.1281	0.8924
LEPBIa3189	gcvH	3877	-0.1711	0.07425	0.1392	0.8562
LEPBIa0261		2726	-0.1708	0.02323	0.05441	1.264
LEPBIa1335		1119	-0.1707	0.1324	0.2209	0.6559
LEPBIa0104	acdA1	151.2	-0.1704	0.5099	0.6302	0.2005
LEPBIa1451		3153	-0.1697	0.02817	0.06359	1.197
LEPBIa2837		773.5	-0.1696	0.2044	0.3103	0.5082
LEPBIa0657	lpxD2	2902	-0.1693	0.01878	0.04555	1.341
LEPBIa2999		1418	-0.1688	0.05989	0.1168	0.9325
LEPBIa2885	arsR2	669.4	-0.1686	0.214	0.3216	0.4927
LEPBIa0448		1389	-0.1686	0.1029	0.1811	0.7421
LEPBIa0130		1477	-0.1686	0.1573	0.2534	0.5962
LEPBIa3015		464.7	-0.1685	0.3477	0.4661	0.3315
LEPBIb0107		5192	-0.1685	0.03465	0.07479	1.126
LEPBIa0650		1296	-0.1679	0.1067	0.186	0.7306
LEPBIa3028		2146	-0.1677	0.06533	0.1252	0.9024
LEPBIb0168		1757	-0.1672	0.1064	0.1856	0.7315
LEPBIa0125		283	-0.1671	0.4785	0.5999	0.2219
LEPBIa1678	gspG	6382	-0.1667	0.02062	0.0493	1.307
LEPBIa1539		2298	-0.166	0.07768	0.1443	0.8409
LEPBIb0027		1275	-0.1654	0.09568	0.171	0.7671
LEPBIa1364		9204	-0.1654	0.00604	0.01743	1.759
LEPBIa1391	alaS	10910	-0.1644	0.03116	0.06887	1.162
LEPBIa2535		100.6	-0.1643	0.5373	0.6551	0.1837
pLEPBI0029		165	-0.1642	0.4451	0.5664	0.2469
LEPBIa0882		21570	-0.1641	0.01135	0.0298	1.526
LEPBIa0677	gltX	8118	-0.1639	0.03279	0.07173	1.144
LEPBIa1231		431.4	-0.1636	0.4334	0.5549	0.2558
LEPBIa2651		1055	-0.1634	0.1616	0.2588	0.5871
LEPBIb0116		3684	-0.1633	0.02903	0.06505	1.187
LEPBIa1781		2123	-0.1628	0.0925	0.1662	0.7795
LEPBamiscRNA18		0.9743	-0.1623	0.9611	0.9751	0.01095
LEPBIb0209		3050	-0.1622	0.1587	0.2553	0.593
LEPBIa2136		10660	-0.1618	0.01267	0.03265	1.486
LEPBIa2665	ybiT	16250	-0.1618	0.009603	0.02581	1.588
LEPBIa0026		3714	-0.1617	0.04611	0.09425	1.026
LEPBIa1531	dut	3423	-0.1614	0.1166	0.2003	0.6983
LEPBIa1280		10720	-0.1614	0.03698	0.07901	1.102
LEPBIb0228		547.4	-0.1613	0.1936	0.2969	0.5274
LEPBIa1027		626.3	-0.1609	0.2925	0.4067	0.3907
LEPBIa1974	rplJ	14180	-0.1609	0.07898	0.1461	0.8354
LEPBIa1006	glyA	30800	-0.1605	0.02003	0.04798	1.319
LEPBIa1362		2931	-0.1602	0.03592	0.07712	1.113
LEPBIa2470		585	-0.1585	0.3162	0.4341	0.3624
LEPBIa2283		94.94	-0.1581	0.5565	0.6701	0.1738
LEPBIb0271		206.7	-0.1578	0.3698	0.49	0.3098
LEPBIa2407	glnK	3175	-0.1575	0.3018	0.4178	0.3791
LEPBIa1494		1817	-0.1572	0.103	0.1812	0.7419
LEPBIb0108		880.8	-0.1567	0.1847	0.2862	0.5433
LEPBIa0012		2010	-0.1562	0.07201	0.1357	0.8674
LEPBIa2005	serA1	2379	-0.1561	0.06328	0.1222	0.913
LEPBIa3237		2927	-0.1559	0.1241	0.2099	0.678
LEPBIa2835		2983	-0.1556	0.1311	0.2191	0.6593
LEPBIa1745		1741	-0.1555	0.1555	0.251	0.6004
LEPBIa2781		135.1	-0.1553	0.5006	0.6209	0.207
LEPBIa2354	hslU	8154	-0.1549	0.02929	0.06548	1.184
LEPBIa0029	trpG1	2371	-0.1547	0.052	0.1037	0.9841
LEPBIa0788		1551	-0.1542	0.1357	0.2254	0.647
LEPBIa1007		1025	-0.1537	0.1472	0.2406	0.6186
LEPBIa2840		7097	-0.1537	0.04281	0.08857	1.053
LEPBIa0599	fadB2	14970	-0.1537	0.2511	0.3641	0.4388
LEPBIa1990		120.8	-0.1535	0.5339	0.6514	0.1862
LEPBIa0191		1298	-0.1532	0.1755	0.2743	0.5618
LEPBIa2078		945.3	-0.1531	0.2278	0.338	0.4711
LEPBIa3320		1614	-0.1526	0.1305	0.2184	0.6607
LEPBIa2575		1672	-0.1521	0.08155	0.15	0.824
LEPBIa2095	aspS	8576	-0.1515	0.03322	0.07249	1.14
LEPBIa3048		654.7	-0.1514	0.1908	0.2935	0.5324
LEPBIa0573		159.9	-0.151	0.462	0.5839	0.2336
LEPBIa1749		6348	-0.1508	0.04694	0.09555	1.02
LEPBIa0735		3646	-0.1507	0.05437	0.1076	0.9682
LEPBIa3233	pntA	18460	-0.1507	0.03134	0.06914	1.16
LEPBIa1989		144.1	-0.1503	0.549	0.6642	0.1777
LEPBIa0969	clpP2	13740	-0.1503	0.06687	0.1276	0.8943
LEPBIa0315	ftsA1	5778	-0.1502	0.02695	0.06147	1.211
LEPBIa2456		605.7	-0.1499	0.4665	0.588	0.2306
LEPBIa0918		98.02	-0.1488	0.6171	0.7213	0.1419
LEPBIa2290	ileS	13230	-0.1486	0.03682	0.07875	1.104
LEPBIa0608		474.6	-0.1483	0.2298	0.3402	0.4683
LEPBIa3129		2528	-0.1481	0.0766	0.1427	0.8457
LEPBIa1426		503.3	-0.148	0.3922	0.513	0.2899
LEPBIa1620		1117	-0.148	0.1056	0.1847	0.7336
LEPBIa1384		320.9	-0.1479	0.3364	0.4552	0.3418
LEPBIa0499		851.3	-0.1479	0.2579	0.3708	0.4308
LEPBIa1824	panC	2497	-0.1479	0.0415	0.0864	1.063
LEPBIb0263		4097	-0.1475	0.1036	0.1818	0.7404
LEPBIa2363		8797	-0.1475	0.08771	0.1587	0.7994
LEPBIa1581	cheW4	691.8	-0.1472	0.275	0.3893	0.4097
LEPBIb0274		10330	-0.1471	0.009724	0.02606	1.584
LEPBIa1694		1766	-0.147	0.2116	0.319	0.4962
LEPBIa2447		2765	-0.1467	0.08624	0.1568	0.8047
LEPBIa1309	recJ	6036	-0.1463	0.01899	0.04603	1.337
LEPBIa2543	aatA	11380	-0.1459	0.1626	0.2597	0.5855
LEPBIa1432		10340	-0.1451	0.03969	0.08352	1.078
LEPBIa2926		5190	-0.1445	0.1261	0.2124	0.6728
LEPBIa0202		1487	-0.1442	0.2071	0.3136	0.5036
LEPBIa1789		2683	-0.1439	0.07692	0.143	0.8445
LEPBIa0796	gpo	1953	-0.1437	0.3668	0.4866	0.3128
LEPBIa0572		624.4	-0.1435	0.3451	0.4632	0.3342
LEPBIa0833	mutS	3951	-0.143	0.03021	0.06712	1.173
LEPBIb0010	batD	1022	-0.1417	0.281	0.3955	0.4028
LEPBIa0766		1492	-0.1413	0.09903	0.1757	0.7552
LEPBIa0978		597.1	-0.1411	0.183	0.2842	0.5464
LEPBIa0311		2768	-0.1402	0.06047	0.1177	0.9294
LEPBIa2779		109.2	-0.1401	0.6497	0.7513	0.1242
LEPBIa1155		4995	-0.1395	0.01837	0.04474	1.349
LEPBIa0596		549.3	-0.1394	0.2775	0.3918	0.407
LEPBIa3232		7361	-0.1393	0.06212	0.1203	0.9197
LEPBIb0065		15780	-0.1393	0.02092	0.04996	1.301
LEPBIa1626	leuD2	6658	-0.1389	0.04385	0.09031	1.044
LEPBIa0850		1188	-0.1388	0.1347	0.224	0.6498
LEPBIa0188		2007	-0.1387	0.1962	0.3003	0.5225
LEPBIa2605	dxs	13180	-0.1385	0.01515	0.03787	1.422
LEPBIa2891	icd	22840	-0.1385	0.07514	0.1405	0.8523
LEPBIa0146	tonB	298.2	-0.1384	0.5001	0.6206	0.2072
LEPBIa1907		690.5	-0.1381	0.2144	0.3217	0.4926
LEPBa0966	tig	17830	-0.1379	0.03837	0.08122	1.09
LEPBIa2928		765.2	-0.1377	0.3465	0.4649	0.3327
LEPBIa0716		4646	-0.1373	0.2017	0.3069	0.513
LEPBIa2075		125	-0.1372	0.5896	0.6983	0.156
LEPBIa0399		75.19	-0.1371	0.7452	0.8279	0.08201
LEPBIb0067	gltB	62860	-0.137	0.05655	0.1113	0.9536
LEPBIa2802		10.85	-0.1369	0.8576	0.9069	0.04246
LEPBIa1997		2557	-0.1362	0.1071	0.1867	0.7289
LEPBIa2152		5966	-0.1361	0.1643	0.2616	0.5824
LEPBIa0341		1249	-0.1359	0.2283	0.3385	0.4704
LEPBIa2864		829.7	-0.1355	0.3524	0.4714	0.3266
LEPBIa0325		1296	-0.1351	0.2229	0.3323	0.4784
LEPBIb0040		1539	-0.1349	0.2811	0.3955	0.4028
LEPBIa3321		240	-0.1347	0.4167	0.54	0.2676
LEPBIb0237		11200	-0.1347	0.1186	0.2026	0.6933
LEPBIa0092	pyrD	2664	-0.1344	0.2474	0.3593	0.4446
LEPBIa0119		214.6	-0.1343	0.4317	0.5534	0.2569
LEPBIa2554		3039	-0.1341	0.09603	0.1714	0.7661
LEPBIa2402	thrS	9712	-0.1341	0.04354	0.08978	1.047
LEPBIa3121		1614	-0.1337	0.2668	0.381	0.4191
LEPBIa2007		276.4	-0.1336	0.5463	0.6629	0.1785
LEPBIa3130	fumC	1556	-0.1336	0.1625	0.2597	0.5856
LEPBIa3188	gcvT	4070	-0.1335	0.03773	0.08015	1.096
LEPBIa3021		2264	-0.1333	0.159	0.2555	0.5925
LEPBIb0097		1859	-0.1332	0.2123	0.3198	0.4952
LEPBIa0579	ppk	7194	-0.1332	0.0293	0.06548	1.184
LEPBIa0497		4878	-0.133	0.08066	0.1485	0.8281
LEPBIa1675	gspD	15090	-0.1326	0.01917	0.04632	1.334
LEPBIa1612		6367	-0.1321	0.0775	0.144	0.8417
LEPBIa2936	dnaE	14110	-0.1318	0.06629	0.1267	0.8972
LEPBIa1294		821	-0.131	0.2704	0.3853	0.4142
LEPBIa3391		921.9	-0.1297	0.1936	0.2969	0.5274
LEPBIa2060		2158	-0.1296	0.1235	0.209	0.6799
LEPBIa0043		1145	-0.1294	0.2843	0.398	0.4001
LEPBIa2516		310.9	-0.1293	0.4878	0.6083	0.2159
LEPBIa1540		4725	-0.1293	0.04154	0.08641	1.063
LEPBIa3206		3668	-0.129	0.1413	0.2325	0.6336
LEPBIa0217	ligA	4235	-0.1289	0.07848	0.1455	0.8371
LEPBIa0480	manC	8761	-0.1284	0.05254	0.1047	0.9801
LEPBIa1259		14610	-0.1284	0.04907	0.09892	1.005
LEPBIb0149		1069	-0.1282	0.2842	0.398	0.4001
LEPBIb0194		1376	-0.1274	0.2341	0.3451	0.462
LEPBIa2441		501.9	-0.1272	0.5088	0.629	0.2013
LEPBIa1295		3750	-0.1271	0.1748	0.2735	0.5631
LEPBIa3352	ilvD	18090	-0.127	0.05952	0.1163	0.9345
LEPBIa0405		136.8	-0.1269	0.5107	0.6308	0.2001
LEPBIa1133	etfB	25820	-0.1268	0.1478	0.2408	0.6183
LEPBIa0338		1811	-0.1267	0.3416	0.46	0.3372
LEPBIa0943	FlhF	12550	-0.1267	0.04434	0.09113	1.04
LEPBIa0693		11690	-0.1264	0.05948	0.1163	0.9346
LEPBIa3411		3108	-0.1263	0.1135	0.196	0.7077
LEPBIa1033	rpmE	12700	-0.1263	0.06272	0.1212	0.9164
LEPBIa2205		289.5	-0.1262	0.5381	0.6559	0.1832
LEPBIa0560		1907	-0.1259	0.2868	0.4009	0.397
LEPBIa1682	gspK	2284	-0.1257	0.2753	0.3895	0.4095
LEPBIa1665		2745	-0.1257	0.1886	0.2905	0.5369
LEPBIa2219		72.81	-0.1252	0.7603	0.8396	0.07594
LEPBIa2250		1273	-0.1252	0.3122	0.4296	0.3669
LEPBIa1887		1743	-0.1252	0.3666	0.4865	0.3129
LEPBIa0742	hemL2	1038	-0.1251	0.1962	0.3003	0.5225
LEPBIa0971		5193	-0.1247	0.1759	0.2747	0.5611
LEPBIb0082		8532	-0.1244	0.08371	0.1534	0.8141
LEPBIb0155	ubiE	2277	-0.1242	0.2133	0.3209	0.4937
LEPBIa0777		2791	-0.1241	0.2259	0.3358	0.4739
LEPBIb0257		1560	-0.1237	0.2458	0.3581	0.4461
LEPBIa1572		9523	-0.1234	0.06122	0.1189	0.9249
LEPBIa0032		666.6	-0.1233	0.4214	0.5447	0.2639
LEPBIa2712		1837	-0.123	0.3177	0.4358	0.3607
LEPBIa0973	tatC	4742	-0.1228	0.2142	0.3216	0.4927
LEPBIa0674	polA	6677	-0.1228	0.1755	0.2743	0.5618
LEPBIb0102		149.2	-0.1223	0.7095	0.7976	0.09823
LEPBIa2479		836.7	-0.1217	0.2822	0.3966	0.4017
[truncated: 2,399 more rows]

## Sheet: hemKR- (DGE ALA vs untreated)
KO mutant ΔhemKR strain: Differential Gene Expression of cells grown under 5-aminolevulinic acid versus untreated
[truncated: 3,796 more rows]

[truncated: 5 more sheets: wt (DGE DIP vs untreated), hemKR- (DGE DIP vs untreated), untreated (DGE hemKR- vs wt), DIP (DGE hemKR- vs wt), ALA (DGE hemKR- vs wt)]
