# Supplementary material for: Signal-sensing triggers the shutdown of HemKR, regulating heme and iron metabolism in the spirochete Leptospira biflexa
Source: PLoS One. 2024 Sep 26;19(9):e0311040. doi: 10.1371/journal.pone.0311040 (PMC11426443; doi:10.1371/journal.pone.0311040)
Supplement: S4 Table — Relative amounts of mRNA of each gene are expressed with respect to untreated wt cells. Total mRNA extracted from L. biflexa cells (wt or ΔhemKR KO mutant strains as labeled), under identical treatments as the ones followed for the RNASeq experiments. Figures are averages from n = 3 replicas, with standard deviations (SD). (XLSX) [file pone.0311040.s006.xlsx]

## Sheet: Hoja1
S4 Table. Quantitative Reverse Transcriptase-PCR of selected genes. Relative amounts of mRNA of each gene are expressed with respect to untreated wt cells.
Total mRNA extracted from L. biflexa cells (wt or ΔhemKR KO mutant strains as labelled), under identical treatments as the ones followed for the RNASeq experiments.
Figures are averages from n=3 replicas, standard deviations (SD) are depicted.
		hemA				hmuO
		Average	SD	n		Average	SD	n
wt		1.00589	0.133589	3		1.00028	0.0287859	3
wt + 300M ALA		0.413742	0.0627056	3		3.00978	0.430891	3
wt + 35M DIP		0.388223	0.0432949	3		66.4972	6.05543	3
hemKR		1.20544	0.525395	3		12.8369	2.00088	3
hemKR + 300M ALA		1.06514	0.207335	3		16.6309	2.57711	3
hemKR + 35M DIP		3.98792	0.586151	3		249.726	7.96633	3
